# Supplementary material for: Testicular somatic and germ cell maturation during rhesus macaque development
Source: Proc Natl Acad Sci U S A. 2025 Jun 26;122(26):e2419995122. doi: 10.1073/pnas.2419995122 (PMC12232671; doi:10.1073/pnas.2419995122)
Supplement: Supplementary file 2 — Dataset S01 (XLSX) [file pnas.2419995122.sd01.xlsx]

## Sheet: S1A. Sertoli_DEresults
GeneId	description	gene_biotype	log2FC.D100_vs_D50	pvalue.D100_vs_D50	FDRp.D100_vs_D50	log2FC.D130_vs_D100	pvalue.D130_vs_D100	FDRp.D130_vs_D100	log2FC.D130_vs_D50	pvalue.D130_vs_D50	FDRp.D130_vs_D50	log2FC.later_vs_D50	pvalue.later_vs_D50	FDRp.later_vs_D50	raw_D50_24064	raw_D50_25224	raw_D50_27756	raw_D50_27865	raw_D100_26612	raw_D100_ONPRC014	raw_D100_ONPRC015	raw_D130_24367	raw_D130_26736	raw_D130_ONPRC013	lcpm_D50_24064	lcpm_D50_25224	lcpm_D50_27756	lcpm_D50_27865	lcpm_D100_26612	lcpm_D100_ONPRC014	lcpm_D100_ONPRC015	lcpm_D130_24367	lcpm_D130_26736	lcpm_D130_ONPRC013
SLC1A6	solute carrier family 1 member 6 [Source:HGNC Symbol;Acc:HGNC:10944]	protein_coding	6.66148	1.07e-07	0.00010249	0.0701842	0.909537	0.983491	6.73167	1.46e-07	0.000102194	6.69658	2.18e-08	2.08e-05	1	1	4	1	35	142	90	15	29	106	-2.23606	-2.17278	-1.44626	-2.01587	2.85928	3.4323	3.75254	3.20869	3.06839	3.6839
CA4	carbonic anhydrase 4 [Source:VGNC Symbol;Acc:VGNC:84877]	protein_coding	5.84442	0.00281536	0.0339947	1.47832	0.366169	0.851085	7.32274	0.000574316	0.0141292	6.58358	0.000381591	0.00727848	0	14	32	7	32	223	252	147	145	353	-2.54404	-0.191085	0.795377	-0.510299	2.73319	4.07511	5.22612	6.47724	5.36653	5.40597
DPT	dermatopontin [Source:VGNC Symbol;Acc:VGNC:71981]	protein_coding	5.763	8.19e-05	0.003946	0.160394	0.874486	0.978955	5.92339	7.44e-05	0.00384882	5.8432	1.84e-05	0.00107518	19	5	11	14	117	736	128	74	80	361	-0.0789732	-1.24105	-0.495917	0.301812	4.57627	5.7875	4.25523	5.48976	4.51341	5.43817
MLXIPL	MLX interacting protein like [Source:VGNC Symbol;Acc:VGNC:81722]	protein_coding	5.25498	5.06e-08	5.91e-05	0.545676	0.237142	0.787973	5.80065	2.05e-08	3.08e-05	5.52781	5.4e-09	8.1e-06	10	6	7	15	106	230	105	44	87	216	-0.787123	-1.07892	-0.961277	0.387907	4.43491	4.11925	3.97231	4.74349	4.63355	4.70103
COCH	cochlin [Source:VGNC Symbol;Acc:VGNC:71288]	protein_coding	5.08101	6.1e-05	0.00341849	-0.853747	0.330705	0.831313	4.22726	0.00047103	0.0124954	4.65413	4.53e-05	0.00178258	29	41	29	47	519	968	190	52	62	382	0.438045	1.16001	0.668028	1.90078	6.71745	6.18173	4.82085	4.98307	4.14882	5.51943
ENSMMUG00000047511		protein_coding	4.80668	0.0481576	0.19052	-2.71226	0.342904	0.838599	2.09442	0.478333	0.718581	3.45055	0.133821	0.325489	1	0	106	1	58	143	3	28	1	0	-2.23606	-2.54404	2.4202	-2.01587	3.5744	3.44227	-0.701308	4.09668	-1.13669	-2.54404
ALDH1A3	aldehyde dehydrogenase 1 family member A3 [Source:VGNC Symbol;Acc:VGNC:81353]	protein_coding	4.7411	0.0048928	0.0465992	1.0541	0.468649	0.88292	5.7952	0.00112509	0.0211432	5.26815	0.000729573	0.0111723	9	19	0	6	12	84	120	42	99	78	-0.89246	0.173189	-2.54404	-0.675132	1.37886	2.69061	4.16298	4.67681	4.81876	3.24827
DAPL1	death associated protein like 1 [Source:HGNC Symbol;Acc:HGNC:21490]	protein_coding	4.58496	4.06e-05	0.00264511	-0.722233	0.369291	0.852803	3.86273	0.000331187	0.00995452	4.22385	2.7e-05	0.00133306	9	12	16	31	58	226	169	69	17	93	-0.89246	-0.367163	-0.0687003	1.33418	3.5744	4.09419	4.65296	5.38923	2.31854	3.49782
ESPN	espin [Source:VGNC Symbol;Acc:VGNC:99917]	protein_coding	4.50859	0.000294185	0.00885507	0.473781	0.597725	0.92744	4.98237	0.000166407	0.00635676	4.74548	6.05e-05	0.00215515	50	81	27	19	579	584	159	111	151	735	1.14512	2.08658	0.576421	0.688585	6.87503	5.45493	4.56558	6.07289	5.42479	6.46101
CD74	CD74 molecule [Source:VGNC Symbol;Acc:VGNC:70779]	protein_coding	4.21009	0.000277012	0.00855153	1.60167	0.0868845	0.682742	5.81176	1.41e-05	0.00139873	5.01092	1.28e-05	0.000865552	48	5	6	2	33	111	82	18	151	218	1.09088	-1.24105	-1.10555	-1.6301	2.77646	3.08336	3.62003	3.46726	5.42479	4.71424
ABCA8	ATP binding cassette subfamily A member 8 [Source:VGNC Symbol;Acc:VGNC:69568]	protein_coding	4.08131	6.78e-09	1.78e-05	0.0620293	0.827862	0.970279	4.14334	7.82e-09	1.64e-05	4.11233	1.23e-09	3.24e-06	160	160	135	198	550	1922	1075	188	462	1502	2.74417	3.03961	2.75913	3.92413	6.80101	7.16957	7.31389	6.83155	7.03425	7.49065
GLB1L3	galactosidase beta 1 like 3 [Source:VGNC Symbol;Acc:VGNC:101095]	protein_coding	3.92955	0.00433009	0.0435288	1.78323	0.14391	0.722099	5.71279	0.000195925	0.00721713	4.82117	0.000251112	0.00550716	2	131	4	2	8	99	67	27	69	187	-1.9824	2.75775	-1.44626	-1.6301	0.840694	2.92183	3.33306	4.04475	4.30173	4.49451
LCN2	lipocalin 2 [Source:VGNC Symbol;Acc:VGNC:74241]	protein_coding	3.79985	2.58e-05	0.00213777	0.151891	0.779521	0.959779	3.95174	2.15e-05	0.00183284	3.8758	5.93e-06	0.000527874	329	177	310	225	663	4190	992	531	1055	795	3.7651	3.1824	3.93766	4.10659	7.07021	8.29298	7.1981	8.32813	8.22446	6.57401
SLC16A11	solute carrier family 16 member 11 [Source:VGNC Symbol;Acc:VGNC:77558]	protein_coding	3.76278	9.63e-05	0.00432175	-0.264669	0.698141	0.945315	3.49811	0.000332773	0.00995949	3.63045	4.78e-05	0.00182439	141	88	20	39	298	632	174	69	62	397	2.56676	2.20152	0.200385	1.64512	5.91877	5.56846	4.69474	5.38923	4.14882	5.57479
ENSMMUG00000062648		protein_coding	3.6635	0.0526123	0.200581	-0.55499	0.76472	0.955173	3.10851	0.108163	0.326416	3.386	0.0425169	0.157187	957	2577	11	16	1712	707	639	136	506	416	5.29354	7.02067	-0.495917	0.469152	8.43768	5.72969	6.5645	6.36526	7.16533	5.642
ENSMMUG00000056632		lncRNA	3.62693	7.6e-05	0.00387256	1.17609	0.0884273	0.682742	4.80302	4.79e-06	0.000755116	4.21498	3.67e-06	0.000405632	5	30	28	20	28	135	105	33	94	184	-1.41319	0.749381	0.622951	0.754891	2.54585	3.36056	3.97231	4.33152	4.74446	4.47136
GDF10	growth differentiation factor 10 [Source:VGNC Symbol;Acc:VGNC:72908]	protein_coding	3.55927	0.000131176	0.00532048	0.664438	0.339139	0.837394	4.22371	2.95e-05	0.00220622	3.89149	1.32e-05	0.000868186	6	3	3	11	14	38	35	19	16	40	-1.26436	-1.63297	-1.65248	0.00760491	1.5876	1.59187	2.41852	3.54408	2.23417	2.30932
PTGDS	prostaglandin D2 synthase [Source:HGNC Symbol;Acc:HGNC:9592]	protein_coding	3.50257	5.4e-07	0.000246686	0.448581	0.211079	0.762188	3.95115	1.4e-07	0.000102194	3.72686	5.34e-08	3.38e-05	3597	2106	1788	1667	4086	27273	9330	3982	6311	9947	7.1991	6.72991	6.45226	6.98338	9.69228	10.9948	10.4301	11.2342	10.8044	10.2169
TAF7L	TATA-box binding protein associated factor 7 like [Source:VGNC Symbol;Acc:VGNC:78094]	protein_coding	3.47399	2.53e-05	0.00213777	-0.597658	0.325684	0.828806	2.87633	0.000412213	0.0113656	3.17516	2.4e-05	0.00126546	21	29	21	41	31	259	107	26	21	87	0.0403152	0.705537	0.260486	1.71341	2.68859	4.28898	3.99923	3.99087	2.61391	3.40312
ATP4A	ATPase H+/K+ transporting subunit alpha [Source:VGNC Symbol;Acc:VGNC:82107]	protein_coding	3.33356	4.19e-06	0.000813167	0.0916396	0.839156	0.972649	3.4252	5.93e-06	0.00086997	3.37938	9.64e-07	0.00019482	18	19	19	9	55	135	34	17	36	70	-0.142532	0.173189	0.137671	-0.228231	3.49891	3.36056	2.37806	3.38611	3.37458	3.09513
SLC7A4	solute carrier family 7 member 4 [Source:VGNC Symbol;Acc:VGNC:108056]	protein_coding	3.32332	7.4e-06	0.0010645	0.627924	0.203881	0.758798	3.95124	2.42e-06	0.000532683	3.63728	7.87e-07	0.00016868	38	19	11	27	79	133	71	13	65	163	0.784085	0.173189	-0.495917	1.14934	4.01467	3.33939	3.41534	3.00635	4.21635	4.29796
ADIRF	adipogenesis regulatory factor [Source:HGNC Symbol;Acc:HGNC:24043]	protein_coding	3.25531	0.0272653	0.135842	0.192748	0.88693	0.981584	3.44806	0.0190246	0.11701	3.35169	0.00998494	0.0616648	2	28	45	15	16	91	66	46	89	28	-1.9824	0.660318	1.24546	0.387907	1.76992	2.80314	3.31174	4.80722	4.66612	1.81598
ATP2A3	ATPase sarcoplasmic/endoplasmic reticulum Ca2+ transporting 3 [Source:VGNC Symbol;Acc:VGNC:70179]	protein_coding	3.20483	1.79e-06	0.000613701	0.604068	0.142379	0.719385	3.80889	4.47e-07	0.000203763	3.50686	1.58e-07	6.9e-05	48	39	48	9	95	170	139	36	98	196	1.09088	1.09353	1.33203	-0.228231	4.27816	3.68817	4.37314	4.45603	4.8042	4.56182
NRTN	neurturin [Source:HGNC Symbol;Acc:HGNC:8007]	protein_coding	3.07713	1.61e-05	0.0016328	-0.299596	0.535808	0.909575	2.77754	0.000114329	0.0049425	2.92734	1.01e-05	0.000744584	159	140	140	15	192	609	285	33	121	332	2.73536	2.85126	2.81029	0.387907	5.28682	5.51517	5.40289	4.33152	5.10667	5.31785
ENSMMUG00000065374		Mt_tRNA	3.04255	0.00209167	0.0284362	-1.20369	0.247582	0.791311	1.83886	0.104321	0.320213	2.4407	0.00865088	0.0555826	22	19	19	19	69	55	143	4	30	22	0.0964536	0.173189	0.137671	0.688585	3.82163	2.09971	4.41374	1.37356	3.11631	1.48709
CAPN6	calpain 6 [Source:VGNC Symbol;Acc:VGNC:70535]	protein_coding	2.94624	0.000272881	0.00850226	0.532324	0.392806	0.85855	3.47856	6.25e-05	0.00347162	3.2124	2.94e-05	0.00138974	21	5	25	7	13	96	27	14	37	51	0.0403152	-1.24105	0.4786	-0.510299	1.48701	2.87846	2.05777	3.11106	3.41347	2.64901
PRG4	proteoglycan 4 [Source:VGNC Symbol;Acc:VGNC:100048]	protein_coding	2.92098	0.125417	0.332034	4.83965	0.0160946	0.633921	7.76063	0.000144232	0.00576104	5.3408	0.0020627	0.0215823	1	8	1	0	20	2	10	17	212	113	-2.23606	-0.800816	-2.1822	-2.54404	2.07727	-1.63895	0.72244	3.38611	5.91264	3.77496
GNA14	G protein subunit alpha 14 [Source:VGNC Symbol;Acc:VGNC:73088]	protein_coding	2.82761	1.52e-05	0.0016328	-0.589488	0.237586	0.788073	2.23812	0.000711457	0.0159357	2.53286	2.63e-05	0.00131701	50	44	26	10	68	173	50	6	42	58	1.14512	1.25433	0.528339	-0.105499	3.80083	3.71307	2.91915	1.92635	3.59357	2.8298
MGP	matrix Gla protein [Source:HGNC Symbol;Acc:HGNC:7060]	protein_coding	2.78786	0.00641584	0.0551542	2.55706	0.0121745	0.617511	5.34492	4.15e-05	0.00263965	4.06639	0.000127307	0.00344681	88	38	15	52	88	162	109	85	696	460	1.91157	1.0591	-0.144617	2.04025	4.16875	3.61957	4.02567	5.68898	7.62481	5.78658
KCNK4	potassium two pore domain channel subfamily K member 4 [Source:HGNC Symbol;Acc:HGNC:6279]	protein_coding	2.75006	9.58e-05	0.00432175	0.37445	0.471506	0.883399	3.12451	4.53e-05	0.00280178	2.93729	1.44e-05	0.000918202	76	83	74	7	55	258	146	40	98	171	1.71041	2.12037	1.92158	-0.510299	3.49891	4.28344	4.44345	4.60691	4.8042	4.36649
SLC7A10	solute carrier family 7 member 10 [Source:VGNC Symbol;Acc:VGNC:77627]	protein_coding	2.74387	0.00010523	0.00452522	0.324243	0.541321	0.911248	3.06812	6.53e-05	0.00359323	2.906	1.82e-05	0.0010698	20	54	12	9	23	89	61	21	20	76	-0.0180965	1.53045	-0.399753	-0.228231	2.27124	2.77187	3.20012	3.68645	2.54554	3.21148
BIK	BCL2 interacting killer [Source:VGNC Symbol;Acc:VGNC:107772]	protein_coding	2.71866	0.000638498	0.0142711	1.31078	0.0517299	0.65097	4.02944	1.35e-05	0.00139219	3.37405	1.93e-05	0.00109852	27	24	20	10	19	155	24	12	91	141	0.348414	0.463779	0.200385	-0.105499	2.00635	3.55676	1.89526	2.89343	4.69797	4.09074
VIT	vitrin [Source:VGNC Symbol;Acc:VGNC:78773]	protein_coding	2.68001	0.000101778	0.0044549	0.80311	0.131189	0.713385	3.48312	1.23e-05	0.00129355	3.08156	7.05e-06	0.000601873	11	20	13	9	18	44	55	11	25	65	-0.688957	0.236178	-0.309601	-0.228231	1.93177	1.79214	3.05368	2.77093	2.85897	2.99043
VSIG1	V-set and immunoglobulin domain containing 1 [Source:VGNC Symbol;Acc:VGNC:79734]	protein_coding	2.67202	0.000795615	0.016135	-1.09151	0.146981	0.723051	1.58051	0.0509461	0.207982	2.12627	0.00281874	0.0266764	135	45	40	53	32	463	135	21	47	65	2.50588	1.28444	1.08851	2.0666	2.73319	5.12145	4.33137	3.68645	3.75366	2.99043
ENSMMUG00000006668		protein_coding	2.63385	0.0319984	0.15022	1.54622	0.173523	0.736508	4.18007	0.000669099	0.0154834	3.40696	0.00177349	0.0195904	5	6	6	1	1	75	3	11	24	24	-1.41319	-1.07892	-1.10555	-2.01587	-1.4193	2.5317	-0.701308	2.77093	2.8015	1.60525
ANXA1	annexin A1 [Source:VGNC Symbol;Acc:VGNC:69944]	protein_coding	2.62959	0.13547	0.344188	2.94107	0.0977248	0.694979	5.57066	0.00245553	0.0338077	4.10013	0.00930242	0.0586918	25	15	4	11	18	70	14	88	310	109	0.252843	-0.1105	-1.44626	0.00760491	1.93177	2.43522	1.16438	5.73886	6.45955	3.72363
TMEM229A	transmembrane protein 229A [Source:VGNC Symbol;Acc:VGNC:81779]	protein_coding	2.57627	8.4e-05	0.00395584	0.39637	0.434243	0.873464	2.97264	6.96e-05	0.00370754	2.77446	1.69e-05	0.00102861	13	15	20	11	34	45	40	7	14	62	-0.510643	-0.1105	0.200385	0.00760491	2.81847	1.82298	2.60537	2.13941	2.04901	2.92377
ND4L	NADH dehydrogenase subunit 4L [Source:NCBI gene (formerly Entrezgene);Acc:2846621]	protein_coding	2.57172	0.167326	0.388757	-0.64973	0.730259	0.947764	1.92199	0.291605	0.562178	2.24685	0.155701	0.358081	6236	3223	4507	17	1241	5075	3343	439	1045	1309	7.99222	7.343	7.78438	0.546065	7.97377	8.5693	8.94964	8.0538	8.21073	7.29243
ENSMMUG00000065368		Mt_tRNA	2.56419	0.037241	0.164258	-1.97854	0.218879	0.768392	0.585651	0.723826	0.870895	1.57492	0.197656	0.413704	94	165	306	1	186	194	179	12	28	37	2.00252	3.0831	3.91914	-2.01587	5.24122	3.87631	4.73535	2.89343	3.01881	2.20089
ENSMMUG00000032580		protein_coding	2.55557	0.0105243	0.0749546	-0.879726	0.464395	0.882122	1.67584	0.20941	0.471262	2.1157	0.0373966	0.144857	379	19	37	26	119	173	173	1	63	108	3.9668	0.173189	0.98544	1.09917	4.60055	3.71307	4.68648	-0.365181	4.17168	3.71051
CSDC2	cold shock domain containing C2 [Source:VGNC Symbol;Acc:VGNC:107783]	protein_coding	2.54679	2.77e-07	0.000161724	0.37746	0.168749	0.730267	2.92425	1.28e-07	0.000102194	2.73552	3.24e-08	2.43e-05	160	137	142	126	242	423	359	94	148	541	2.74417	2.82076	2.83026	3.28133	5.61941	4.99177	5.73471	5.83372	5.39595	6.0199
MLPH	melanophilin [Source:VGNC Symbol;Acc:VGNC:99383]	protein_coding	2.54325	0.00290444	0.0345931	1.40885	0.0708767	0.681836	3.9521	9.04e-05	0.00429532	3.24768	0.000123613	0.00338165	48	12	14	30	63	50	88	45	42	165	1.09088	-0.367163	-0.224752	1.29014	3.69205	1.96797	3.72053	4.7757	3.59357	4.3154
GSTM3	glutathione S-transferase mu 3 [Source:VGNC Symbol;Acc:VGNC:73303]	protein_coding	2.52169	2.05e-08	3.59e-05	0.299662	0.140678	0.719385	2.82135	4.9e-09	1.64e-05	2.67152	1.65e-09	3.47e-06	10688	7716	5738	5361	9484	33434	14117	3904	8893	26640	8.76911	8.60156	8.13252	8.66728	10.9069	11.2886	11.0275	11.2056	11.2992	11.638
L3MBTL4	L3MBTL histone methyl-lysine binding protein 4 [Source:VGNC Symbol;Acc:VGNC:74133]	protein_coding	2.52122	1.33e-05	0.00153511	-0.343214	0.407552	0.862998	2.17801	0.000196487	0.00721713	2.34962	1.16e-05	0.000820999	20	21	27	8	32	65	42	11	18	30	-0.0180965	0.296532	0.576421	-0.362382	2.73319	2.33182	2.67383	2.77093	2.39824	1.91082
ATP8	ATP synthase F0 subunit 8 [Source:NCBI gene (formerly Entrezgene);Acc:2846623]	protein_coding	2.51578	0.24181	0.479826	-0.432331	0.848111	0.973991	2.08345	0.347513	0.614894	2.29961	0.218542	0.437126	2999	1816	2493	2	424	1914	2042	276	642	513	6.93713	6.51654	6.931	-1.6301	6.4263	7.16356	8.2388	7.3848	7.5084	5.94344
ENSMMUG00000045847		protein_coding	2.45646	0.0571846	0.210338	0.281393	0.813648	0.967055	2.73786	0.0256329	0.139375	2.59716	0.01882	0.0926883	26	16	63	19	18	310	9	47	75	43	0.30142	-0.0341795	1.70076	0.688585	1.93177	4.54621	0.586999	4.83805	4.42102	2.41017
GPR37	G protein-coupled receptor 37 [Source:VGNC Symbol;Acc:VGNC:73135]	protein_coding	2.44616	1.08e-05	0.00133136	-0.539074	0.169679	0.7319	1.90709	0.000340971	0.0100899	2.17662	1.44e-05	0.000918202	150	322	158	247	276	747	392	55	134	344	2.65352	4.03339	2.98077	4.2399	5.80845	5.80884	5.86119	5.06357	5.2532	5.36886
CYTB	cytochrome b [Source:NCBI gene (formerly Entrezgene);Acc:2846625]	protein_coding	2.43333	0.231913	0.469231	-0.317626	0.881428	0.980509	2.1157	0.31355	0.583602	2.27451	0.199211	0.415583	4296	1445	1815	3	480	1897	1643	271	680	547	7.45503	6.18754	6.47384	-1.32602	6.60494	7.1507	7.92535	7.35845	7.59128	6.03577
RASD1	ras related dexamethasone induced 1 [Source:VGNC Symbol;Acc:VGNC:76485]	protein_coding	2.42855	3.02e-05	0.00231419	-0.766331	0.099742	0.694979	1.66222	0.00264312	0.0353257	2.04539	7.4e-05	0.0024447	49	79	59	20	41	199	111	27	39	50	1.11825	2.05199	1.61127	0.754891	3.08256	3.9126	4.05162	4.04475	3.48823	2.62123
ENSMMUG00000063783		protein_coding	2.40707	2.61e-06	0.000740514	-0.0528885	0.86862	0.978273	2.35418	9.71e-06	0.00114604	2.38063	9.96e-07	0.000197415	119	81	40	42	105	244	108	34	77	127	2.32972	2.08658	1.08851	1.74638	4.42134	4.20368	4.01251	4.37423	4.45869	3.94148
TUBA4A	tubulin alpha 4a [Source:VGNC Symbol;Acc:VGNC:78673]	protein_coding	2.38258	0.00235275	0.0305903	-0.275772	0.685962	0.945307	2.10681	0.00681219	0.0632737	2.2447	0.00129305	0.0161133	25	48	15	12	24	118	22	31	28	26	0.252843	1.37119	-0.144617	0.112483	2.3305	3.16985	1.77576	4.24212	3.01881	1.71446
ITLN1	intelectin 1 [Source:VGNC Symbol;Acc:VGNC:99984]	protein_coding	2.37832	0.0130958	0.0861434	1.31057	0.142576	0.719385	3.68889	0.000822169	0.0173084	3.0336	0.00108297	0.0144373	192	103	26	27	46	181	338	69	288	269	3.00104	2.42074	0.528339	1.14934	3.24539	3.77746	5.64803	5.38923	6.35356	5.01573
ZG16	zymogen granule protein 16 [Source:VGNC Symbol;Acc:VGNC:104766]	protein_coding	2.35432	0.000669347	0.014772	-0.0193223	0.976517	0.995276	2.335	0.00499621	0.0515066	2.34466	0.000626562	0.0100643	37	27	31	14	21	122	43	2	9	130	0.749488	0.613636	0.754164	0.301812	2.14487	3.21704	2.70687	0.466007	1.44442	3.97479
APOBEC3H	apolipoprotein B mRNA editing enzyme catalytic subunit 3H [Source:VGNC Symbol;Acc:VGNC:69894]	protein_coding	2.34438	0.000127868	0.00522666	-0.170874	0.735103	0.949817	2.1735	0.00116989	0.0216749	2.25894	0.000106654	0.00312962	101	65	18	45	67	183	75	12	31	115	2.10186	1.78337	0.072107	1.84099	3.77972	3.79311	3.49317	2.89343	3.1627	3.79996
NKX3-1	NK3 homeobox 1 [Source:VGNC Symbol;Acc:VGNC:75355]	protein_coding	2.32335	2.73e-05	0.00220935	-1.4307	0.0127781	0.617511	0.892653	0.112497	0.333931	1.608	0.00105095	0.0142386	33	49	48	17	30	112	96	8	9	28	0.602155	1.39898	1.33203	0.546065	2.64256	3.09604	3.8445	2.32502	1.44442	1.81598
GALNT17	polypeptide N-acetylgalactosaminyltransferase 17 [Source:VGNC Symbol;Acc:VGNC:72729]	protein_coding	2.31497	0.00251153	0.0317874	0.763122	0.263853	0.795342	3.07809	0.000534148	0.013521	2.69653	0.000319687	0.00642124	40	70	35	36	43	88	215	25	44	194	0.850885	1.88514	0.912391	1.53622	3.14991	2.75598	4.99817	3.93491	3.65975	4.54713
PERP	p53 apoptosis effector related to PMP22 [Source:VGNC Symbol;Acc:VGNC:75818]	protein_coding	2.31091	0.00277841	0.0338598	0.207516	0.754049	0.954433	2.51842	0.0019749	0.0297225	2.41466	0.000722318	0.0110935	66	153	23	15	25	197	107	47	49	101	1.51828	2.97645	0.373661	0.387907	2.38743	3.8982	3.99923	4.83805	3.81303	3.61514
ENSMMUG00000021159		protein_coding	2.28972	0.0516982	0.198706	0.91058	0.404388	0.860562	3.2003	0.00454523	0.0482787	2.74501	0.00675836	0.0473388	12	5	17	4	3	95	4	15	33	21	-0.597047	-1.24105	0.00342051	-1.075	-0.360758	2.8637	-0.3905	3.20869	3.25122	1.42417
TGFBR3L	transforming growth factor beta receptor 3 like [Source:HGNC Symbol;Acc:HGNC:44152]	protein_coding	2.27881	0.0521484	0.199503	0.0995191	0.930942	0.988446	2.37833	0.0465338	0.196241	2.32857	0.0242051	0.108571	62	24	15	0	6	56	34	12	28	19	1.43365	0.463779	-0.144617	-2.54404	0.470978	2.12468	2.37806	2.89343	3.01881	1.28945
CD34	CD34 molecule [Source:VGNC Symbol;Acc:VGNC:70760]	protein_coding	2.27837	4.82e-05	0.00287789	0.879797	0.0383092	0.63958	3.15816	1.73e-06	0.000453904	2.71826	1.65e-06	0.000258519	56	50	87	43	45	240	89	61	132	166	1.29658	1.42625	2.14528	1.77861	3.21426	4.18006	3.73662	5.21222	5.2316	4.32404
HTRA3	HtrA serine peptidase 3 [Source:VGNC Symbol;Acc:VGNC:82160]	protein_coding	2.26033	4.39e-05	0.00267886	0.397004	0.319216	0.823493	2.65733	1.69e-05	0.00158357	2.45883	5.62e-06	0.000517052	92	65	168	58	81	398	116	63	69	278	1.97284	1.78337	3.06744	2.19156	4.05036	4.90437	4.11455	5.25855	4.30173	5.06296
SIGLEC9	sialic acid binding Ig like lectin 9 [Source:HGNC Symbol;Acc:HGNC:10878]	protein_coding	2.23226	0.10526	0.299582	0.022563	0.988279	0.997633	2.25482	0.173967	0.427291	2.24354	0.0881283	0.2486	6	313	287	7	60	127	97	10	26	128	-1.26436	3.99292	3.82774	-0.510299	3.62262	3.27394	3.85927	2.63704	2.91424	3.95267
OSR2	odd-skipped related transciption factor 2 [Source:VGNC Symbol;Acc:VGNC:84097]	protein_coding	2.21953	0.000332667	0.00936908	-0.0088963	0.985882	0.996943	2.21064	0.00077706	0.0167247	2.21508	0.000132596	0.00355337	29	16	55	17	14	107	48	11	24	50	0.438045	-0.0341795	1.51587	0.546065	1.5876	3.0315	2.86162	2.77093	2.8015	2.62123
CAVIN1	caveolae associated protein 1 [Source:VGNC Symbol;Acc:VGNC:104591]	protein_coding	2.19619	4.07e-06	0.000813167	-0.140731	0.620757	0.931433	2.05546	9.44e-06	0.00114604	2.12583	1.25e-06	0.000227131	1079	573	825	921	1129	2359	1297	380	635	1238	5.46593	4.85823	5.33968	6.12898	7.83741	7.46482	7.58447	7.84572	7.4926	7.21206
CLDN4	claudin 4 [Source:VGNC Symbol;Acc:VGNC:80864]	protein_coding	2.18826	0.00415156	0.042799	-0.443456	0.546478	0.91396	1.7448	0.0348325	0.166932	1.96653	0.00518135	0.0395568	15	120	59	39	32	138	82	15	39	48	-0.351964	2.63457	1.61127	1.64512	2.73319	3.39174	3.62003	3.20869	3.48823	2.56401
ENSMMUG00000056023		protein_coding	2.1858	0.0145498	0.0918953	-2.58229	0.0676219	0.679024	-0.396498	0.777558	0.896114	0.894649	0.344513	0.570298	105	656	76	86	83	450	423	9	44	34	2.1557	5.05231	1.95833	2.7421	4.08519	5.08057	5.97068	2.48945	3.65975	2.08363
VLDLR	very low density lipoprotein receptor [Source:VGNC Symbol;Acc:VGNC:78774]	protein_coding	2.17829	1.2e-07	0.000105113	0.200402	0.347073	0.839125	2.37869	1.11e-07	0.000102194	2.27849	2e-08	2.08e-05	295	245	234	216	312	780	353	82	193	708	3.60982	3.64385	3.53714	4.0483	5.98482	5.87102	5.71047	5.63732	5.77758	6.40712
LYPD6B	LY6/PLAUR domain containing 6B [Source:VGNC Symbol;Acc:VGNC:74374]	protein_coding	2.1704	1.9e-06	0.000613701	0.0268702	0.92234	0.985967	2.19727	4.21e-06	0.000725427	2.18383	5.42e-07	0.00015903	141	167	263	93	188	473	251	78	159	259	2.56676	3.10013	3.70334	2.85221	5.25658	5.15213	5.22041	5.56543	5.49897	4.96137
NR0B2	nuclear receptor subfamily 0 group B member 2 [Source:VGNC Symbol;Acc:VGNC:75501]	protein_coding	2.16541	0.000585298	0.013573	0.213569	0.692382	0.945315	2.37898	0.000820188	0.0173084	2.2722	0.000185288	0.00444395	24	23	22	7	27	75	14	4	15	51	0.202574	0.410156	0.318183	-0.510299	2.49495	2.5317	1.16438	1.37356	2.14456	2.64901
ENSMMUG00000056220		protein_coding	2.14332	1.93e-06	0.000613701	0.389659	0.152362	0.723051	2.53297	4.66e-07	0.000203763	2.33814	1.71e-07	7.18e-05	746	635	455	624	731	1858	890	281	505	2026	4.93598	5.00562	4.48611	5.569	7.2109	7.12077	7.04175	7.41067	7.16248	7.92204
ST6GALNAC2	ST6 N-acetylgalactosaminide alpha-2,6-sialyltransferase 2 [Source:VGNC Symbol;Acc:VGNC:77829]	protein_coding	2.13443	3.17e-05	0.0023311	0.694381	0.0685262	0.679662	2.82881	2.94e-06	0.000561462	2.48162	1.77e-06	0.000258834	77	46	65	27	86	189	46	31	75	156	1.72829	1.31394	1.74351	1.14934	4.13591	3.83909	2.8017	4.24212	4.42102	4.2352
CLEC12B	C-type lectin domain family 12 member B [Source:VGNC Symbol;Acc:VGNC:71378]	protein_coding	2.12419	0.000146884	0.00575751	0.613381	0.153881	0.723051	2.73757	2.1e-05	0.00182489	2.43088	1.19e-05	0.000825462	238	159	55	76	98	363	211	96	151	287	3.30491	3.03076	1.51587	2.56862	4.32263	4.77236	4.97122	5.86401	5.42479	5.10869
RERGL	RERG like [Source:VGNC Symbol;Acc:VGNC:100099]	protein_coding	2.11374	4.45e-06	0.000813167	-0.502389	0.110479	0.702075	1.61136	0.000160319	0.00620987	1.86255	5.66e-06	0.000517052	441	188	326	181	378	861	311	96	187	281	4.18316	3.26779	4.00947	3.79615	6.26097	6.01316	5.52835	5.86401	5.73217	5.07837
ENSMMUG00000060311		protein_coding	2.10595	0.00140239	0.0223552	0.633646	0.249077	0.79268	2.73959	0.000136606	0.00561258	2.42277	0.000109298	0.00318938	51	51	37	52	41	209	35	46	94	91	1.17149	1.45302	0.98544	2.04025	3.08256	3.98255	2.41852	4.80722	4.74446	3.46694
ASB11	ankyrin repeat and SOCS box containing 11 [Source:HGNC Symbol;Acc:HGNC:17186]	protein_coding	2.08605	4.22e-05	0.00267886	-0.026376	0.94209	0.989972	2.05967	0.00010582	0.00469721	2.07286	1.53e-05	0.000955289	188	173	83	173	135	487	195	86	121	210	2.97132	3.15005	2.08007	3.73175	4.78134	5.19401	4.8581	5.7058	5.10667	4.66066
VAT1L	vesicle amine transport 1 like [Source:VGNC Symbol;Acc:VGNC:79799]	protein_coding	2.06867	0.0158904	0.0971647	0.35799	0.656898	0.940202	2.42666	0.00751931	0.0666585	2.24767	0.0040495	0.0336817	17	24	61	8	5	67	94	18	19	49	-0.209021	0.463779	1.65671	-0.362382	0.243203	2.37407	3.81449	3.46726	2.47377	2.59291
CRIP1	cysteine rich protein 1 [Source:HGNC Symbol;Acc:HGNC:2360]	protein_coding	2.04942	0.00230457	0.0301113	0.402677	0.469422	0.883064	2.4521	0.000900023	0.0182877	2.25076	0.000449968	0.00812899	306	429	499	131	197	961	683	303	404	407	3.66191	4.44353	4.61831	3.3365	5.32374	6.17129	6.6604	7.51931	6.84098	5.61056
NPY	neuropeptide Y [Source:VGNC Symbol;Acc:VGNC:75393]	protein_coding	2.0489	0.0249007	0.128101	0.182429	0.83372	0.971722	2.23133	0.0217946	0.125867	2.14011	0.0102425	0.0628855	75	60	70	41	80	406	16	43	33	135	1.69231	1.67386	1.84513	1.71341	4.03263	4.93291	1.34317	4.71053	3.25122	4.02865
FBXO6	F-box protein 6 [Source:VGNC Symbol;Acc:VGNC:72490]	protein_coding	2.0475	3.34e-05	0.00240334	0.172622	0.630155	0.9321	2.22012	4.56e-05	0.00280178	2.13381	8.39e-06	0.000652942	70	93	42	38	83	188	53	24	46	118	1.59823	2.27836	1.15335	1.60973	4.08519	3.83153	3.00136	3.87669	3.72303	3.83666
ENSMMUG00000053465		protein_coding	2.0455	0.0738691	0.244899	-1.69724	0.262726	0.795105	0.348257	0.824128	0.921203	1.19688	0.296252	0.523135	233	17	37	9	7	138	167	3	38	13	3.27481	0.038306	0.98544	-0.228231	0.667647	3.39174	4.6359	0.990004	3.45133	0.787931
ENSMMUG00000064894		lncRNA	2.03312	0.0110231	0.0768377	0.21951	0.764883	0.955173	2.25263	0.00645703	0.0612747	2.14287	0.00299608	0.0277058	30	27	27	3	9	56	44	15	37	24	0.480856	0.613636	0.576421	-1.32602	0.995189	2.12468	2.73918	3.20869	3.41347	1.60525
KLK1	kallikrein 1 [Source:VGNC Symbol;Acc:VGNC:74189]	protein_coding	2.02735	0.000361936	0.0098501	0.604501	0.210266	0.760943	2.63185	0.00010199	0.00463813	2.3296	4.32e-05	0.00174861	103	82	31	23	81	135	72	17	37	197	2.12903	2.10357	0.754164	0.937277	4.05036	3.36056	3.43519	3.38611	3.41347	4.56911
NDRG4	NDRG family member 4 [Source:VGNC Symbol;Acc:VGNC:74955]	protein_coding	2.01084	1.42e-06	0.000553147	0.414762	0.103947	0.697627	2.4256	2.97e-07	0.000156726	2.21822	1.13e-07	5.38e-05	793	344	584	269	484	1343	630	295	414	959	5.02364	4.12777	4.84377	4.36192	6.61689	6.65316	6.54408	7.48075	6.8762	6.84414
SLC6A8	solute carrier family 6 member 8 [Source:VGNC Symbol;Acc:VGNC:77624]	protein_coding	2.00787	1.53e-07	0.00012392	-0.34041	0.118741	0.706096	1.66746	4.54e-06	0.000744413	1.83766	1.55e-07	6.9e-05	339	223	220	173	313	613	285	62	109	369	3.80776	3.51006	3.44949	3.73175	5.98942	5.52458	5.40289	5.23557	4.95678	5.46967
ENSMMUG00000061462		lncRNA	2.00228	0.00260113	0.0325684	0.128831	0.828005	0.970279	2.13111	0.00313708	0.0386829	2.0667	0.000888642	0.0127525	28	91	24	58	32	155	34	14	42	68	0.393926	2.24811	0.427085	2.19156	2.73319	3.55676	2.37806	3.11106	3.59357	3.05416
NFIX	nuclear factor I X [Source:VGNC Symbol;Acc:VGNC:75338]	protein_coding	1.99909	8.44e-06	0.00115037	-0.190211	0.542015	0.911442	1.80888	9.27e-05	0.00438779	1.90399	6.19e-06	0.000542034	107	127	210	64	97	323	203	33	78	180	2.18188	2.71417	3.38345	2.32849	4.30796	4.60505	4.91577	4.33152	4.47716	4.4399
ENSMMUG00000054390		protein_coding	1.97928	0.0134933	0.0877017	-0.546509	0.486722	0.89124	1.43278	0.0911602	0.295841	1.70603	0.0185114	0.0915496	141	332	285	100	639	419	132	68	151	158	2.56676	4.07706	3.81777	2.95451	7.01709	4.97813	4.29923	5.36825	5.42479	4.25341
SRC	SRC proto-onco, non-receptor tyrosine kinase [Source:VGNC Symbol;Acc:VGNC:77878]	protein_coding	1.94388	1.3e-05	0.00153511	-0.612945	0.0851178	0.682742	1.33093	0.00210674	0.031059	1.63741	4.43e-05	0.00176428	85	62	38	60	55	151	84	20	29	55	1.86385	1.71867	1.02062	2.23866	3.49891	3.51959	3.65431	3.61702	3.06839	2.75508
ENSMMUG00000013257		protein_coding	1.93748	0.00654145	0.0556421	-1.13215	0.116817	0.706096	0.805329	0.252641	0.524712	1.37141	0.0253225	0.111817	170	253	497	448	323	586	533	129	133	140	2.82946	3.68958	4.61255	5.093	6.03467	5.45985	6.30334	6.28918	5.24244	4.08058
PI15	peptidase inhibitor 15 [Source:VGNC Symbol;Acc:VGNC:81496]	protein_coding	1.93476	3.13e-05	0.0023197	-0.232555	0.504877	0.897335	1.70221	0.000383012	0.010787	1.81849	2.65e-05	0.00131769	114	102	120	68	57	389	107	33	45	153	2.26995	2.40712	2.59377	2.41305	3.54967	4.87156	3.99923	4.33152	3.69173	4.20744
ITPR1	inositol 1,4,5-trisphosphate receptor type 1 [Source:VGNC Symbol;Acc:VGNC:73804]	protein_coding	1.92706	0.000151901	0.00588828	0.342855	0.394725	0.859024	2.26991	9.66e-05	0.00448526	2.09848	2.76e-05	0.00133771	59	142	131	65	83	203	162	33	63	216	1.36674	2.87124	2.71685	2.3501	4.08519	3.94099	4.59235	4.33152	4.17168	4.70103
ENSMMUG00000054263		lncRNA	1.92695	8.19e-05	0.003946	0.104638	0.772921	0.957723	2.03159	0.000122237	0.00519879	1.97927	2.35e-05	0.00125974	133	209	211	160	279	427	160	79	125	282	2.485	3.41797	3.39019	3.62056	5.824	5.00527	4.57456	5.58374	5.15336	5.08347
SORD	sorbitol dehydrogenase [Source:VGNC Symbol;Acc:VGNC:77835]	protein_coding	1.91209	3.59e-06	0.000813167	0.26088	0.328575	0.829722	2.17297	2.92e-06	0.000561462	2.04253	6.13e-07	0.00015903	136	132	65	51	83	234	129	32	73	184	2.51621	2.76845	1.74351	2.01342	4.08519	4.14388	4.26635	4.28751	4.38234	4.47136
ITGB2	integrin subunit beta 2 [Source:VGNC Symbol;Acc:VGNC:73786]	protein_coding	1.91172	0.00268304	0.0330627	-0.263546	0.653416	0.93866	1.64817	0.0140959	0.0981865	1.77995	0.0022161	0.022646	50	32	30	12	8	94	67	13	17	36	1.14512	0.833264	0.711739	0.112483	0.840694	2.8488	3.33306	3.00635	2.31854	2.16285
F5	coagulation factor V [Source:VGNC Symbol;Acc:VGNC:99921]	protein_coding	1.9087	0.0187406	0.107345	-0.151916	0.846665	0.973416	1.75678	0.0443306	0.191485	1.83274	0.0136724	0.0759137	81	519	64	57	135	343	97	47	113	118	1.79766	4.71632	1.72229	2.16742	4.78134	4.69113	3.85927	4.83805	5.00849	3.83666
ENSMMUG00000059742		protein_coding	1.89588	0.0133073	0.0869898	-0.685706	0.364549	0.850577	1.21017	0.127932	0.35982	1.55303	0.0229682	0.104606	239	674	602	193	1037	694	266	66	159	390	3.31085	5.09116	4.88731	3.88765	7.71488	5.70301	5.30377	5.32537	5.49897	5.54922
SOD3	superoxide dismutase 3 [Source:VGNC Symbol;Acc:VGNC:77688]	protein_coding	1.89247	0.0116577	0.0797473	1.53706	0.0364677	0.63958	3.42954	0.000160789	0.00620987	2.66101	0.000386523	0.00734254	151	55	35	159	42	258	97	52	91	536	2.66285	1.55536	0.912391	3.61164	3.11663	4.28344	3.85927	4.98307	4.69797	6.00654
SHFL	shiftless antiviral inhibitor of ribosomal frameshifting [Source:VGNC Symbol;Acc:VGNC:77311]	protein_coding	1.89015	1.82e-05	0.00176614	0.30264	0.342977	0.838599	2.1928	1.67e-05	0.00158357	2.04148	3.56e-06	0.000402242	64	34	46	31	33	120	55	10	27	105	1.47659	0.912537	1.27489	1.33418	2.77646	3.19364	3.05368	2.63704	2.96748	3.67041
FETUB	fetuin B [Source:VGNC Symbol;Acc:VGNC:72638]	protein_coding	1.87551	0.00672894	0.0564146	0.0456605	0.945052	0.990026	1.92117	0.0121291	0.0896428	1.89834	0.0033358	0.0295968	41	28	10	22	56	43	26	10	33	25	0.88316	0.660318	-0.598951	0.879006	3.52452	1.76064	2.00561	2.63704	3.25122	1.66089
VTN	vitronectin [Source:VGNC Symbol;Acc:VGNC:97841]	protein_coding	1.87053	0.00145388	0.0228295	1.28246	0.0180272	0.633921	3.15299	1.14e-05	0.00126099	2.51176	2.6e-05	0.00131701	33	37	41	7	20	76	33	26	25	126	0.602155	1.02383	1.1213	-0.510299	2.07727	2.55025	2.33644	3.99087	2.85897	3.9302
IGFBP6	insulin like growth factor binding protein 6 [Source:VGNC Symbol;Acc:VGNC:108351]	protein_coding	1.86036	0.00711718	0.058012	1.53119	0.021849	0.633921	3.39155	3.79e-05	0.0025171	2.62595	0.000128273	0.00346404	53	49	79	23	31	190	34	23	201	174	1.22284	1.39898	2.01177	0.937277	2.68859	3.84661	2.37806	3.81602	5.836	4.39138
ENSMMUG00000040343		protein_coding	1.85485	0.16415	0.383541	-1.73477	0.263249	0.795105	0.120085	0.936464	0.97551	0.987469	0.408047	0.629355	1535	169	1435	36	647	771	363	223	250	52	5.97281	3.11696	6.13566	1.53622	7.03501	5.85433	5.75064	7.07752	6.14988	2.67627
FSHR	follicle stimulating hormone receptor [Source:VGNC Symbol;Acc:VGNC:72822]	protein_coding	1.84462	2.54e-05	0.00213777	-0.298567	0.353456	0.841832	1.54606	0.000394995	0.0110947	1.69534	2.39e-05	0.00126546	482	222	225	87	204	624	262	63	114	291	4.31025	3.50368	3.48141	2.75836	5.37391	5.55015	5.28201	5.25855	5.02114	5.12856
AKR1B10	aldo-keto reductase family 1 member B10 [Source:HGNC Symbol;Acc:HGNC:382]	protein_coding	1.84189	0.0111608	0.077594	-0.597173	0.465175	0.882122	1.24472	0.162126	0.411782	1.54331	0.0280048	0.120161	29	70	103	10	14	141	55	5	10	59	0.438045	1.88514	2.38012	-0.105499	1.5876	3.42227	3.05368	1.67627	1.5873	2.85387
GALNT18	polypeptide N-acetylgalactosaminyltransferase 18 [Source:VGNC Symbol;Acc:VGNC:72811]	protein_coding	1.82009	0.116774	0.318675	0.619095	0.601476	0.928533	2.43918	0.0543467	0.215514	2.12963	0.0443096	0.1613	72	754	1126	41	260	482	319	140	120	835	1.6366	5.25221	5.78678	1.71341	5.72256	5.17919	5.56486	6.40699	5.09476	6.64471
ENSMMUG00000032393		protein_coding	1.80164	0.00169896	0.0249616	-0.670576	0.220641	0.771069	1.13107	0.0568669	0.220764	1.46635	0.0045367	0.036423	364	81	250	211	168	636	174	39	91	173	3.9092	2.08658	3.63119	4.01486	5.09508	5.57753	4.69474	4.57064	4.69797	4.38313
SHOC1	shortage in chiasmata 1 [Source:VGNC Symbol;Acc:VGNC:77316]	protein_coding	1.79528	0.000288831	0.00872461	0.0768996	0.848542	0.974091	1.87218	0.000522179	0.0133077	1.83373	9.87e-05	0.00299736	43	27	16	24	24	58	36	11	23	34	0.945622	0.613636	-0.0687003	0.993285	2.3305	2.17335	2.45788	2.77093	2.74164	2.08363
MRGPRF	MAS related GPR family member F [Source:VGNC Symbol;Acc:VGNC:101355]	protein_coding	1.79515	0.00416696	0.0428089	0.271436	0.632296	0.933551	2.06658	0.00251182	0.0342685	1.93086	0.00099803	0.0137409	30	126	25	27	21	112	49	18	32	66	0.480856	2.70306	0.4786	1.14934	2.14487	3.09604	2.89067	3.46726	3.20764	3.01199
ECRG4	ECRG4 augurin [Source:VGNC Symbol;Acc:VGNC:82138]	protein_coding	1.78942	0.00690603	0.0570794	-0.18278	0.757312	0.954501	1.60664	0.0180524	0.113791	1.69803	0.00454242	0.0364261	570	265	370	310	236	1247	395	142	500	210	4.55026	3.75557	4.1903	4.56499	5.58331	6.54635	5.87215	6.42741	7.14814	4.66066
PDLIM3	PDZ and LIM domain 3 [Source:VGNC Symbol;Acc:VGNC:75837]	protein_coding	1.78803	4.29e-05	0.00267886	0.626447	0.0582401	0.667292	2.41447	3.52e-06	0.000633773	2.10125	2.3e-06	0.000297974	296	213	224	103	96	641	282	110	213	416	3.61463	3.44489	3.47508	2.99622	4.29314	5.58879	5.38769	6.05986	5.91941	5.642
SMOC1	SPARC related modular calcium binding 1 [Source:VGNC Symbol;Acc:VGNC:77745]	protein_coding	1.7717	0.000162723	0.00615237	-0.639029	0.115727	0.703648	1.13267	0.0129747	0.0932278	1.45219	0.000484441	0.00849591	238	313	542	139	292	713	264	39	142	252	3.30491	3.99292	4.73676	3.42061	5.88951	5.74185	5.29293	4.57064	5.33649	4.92206
CYGB	cytoglobin [Source:VGNC Symbol;Acc:VGNC:71421]	protein_coding	1.76379	3.71e-07	0.00019512	0.415702	0.0440971	0.63958	2.17949	8.34e-08	8.76e-05	1.97164	2.94e-08	2.37e-05	272	202	324	163	203	604	251	90	170	506	3.49442	3.36963	4.00069	3.64699	5.36685	5.50333	5.22041	5.77118	5.59513	5.92367
OLFML1	olfactomedin like 1 [Source:VGNC Symbol;Acc:VGNC:101369]	protein_coding	1.75161	0.000995101	0.0185676	0.55111	0.218104	0.767941	2.30272	0.000110901	0.00481413	2.02717	7.86e-05	0.00252489	41	22	62	27	20	100	38	17	52	60	0.88316	0.354462	1.6789	1.14934	2.07727	2.936	2.53351	3.38611	3.89774	2.87755
MYO5C	myosin VC [Source:VGNC Symbol;Acc:VGNC:75117]	protein_coding	1.74881	7.64e-05	0.00387256	-0.248428	0.501086	0.8961	1.50038	0.00183693	0.0282914	1.62459	0.000109642	0.00319054	62	60	87	52	56	112	118	14	28	83	1.43365	1.67386	2.14528	2.04025	3.52452	3.09604	4.13897	3.11106	3.01881	3.33634
RGMA	repulsive guidance molecule BMP co-receptor a [Source:VGNC Symbol;Acc:VGNC:76870]	protein_coding	1.74418	7.83e-05	0.00391352	-0.13831	0.683181	0.944719	1.60587	0.000459789	0.0122903	1.67503	4.66e-05	0.00179963	94	48	86	46	45	199	58	32	31	83	2.00252	1.37119	2.12925	1.8712	3.21426	3.9126	3.12876	4.28751	3.1627	3.33634
F3	coagulation factor III, tissue factor [Source:VGNC Symbol;Acc:VGNC:106355]	protein_coding	1.72932	0.000644669	0.0143176	-0.346088	0.448991	0.877446	1.38323	0.0105878	0.0820245	1.55627	0.000916051	0.0129867	139	208	80	33	122	188	126	27	62	98	2.54675	3.41117	2.02915	1.41842	4.63622	3.83153	4.23271	4.04475	4.14882	3.57226
ABO	ABO, alpha 1-3-N-acetylgalactosaminyltransferase and alpha 1-3-galactosyltransferase [Source:VGNC Symbol;Acc:VGNC:69588]	protein_coding	1.71276	0.0112778	0.0779427	-1.48912	0.0605896	0.672116	0.22364	0.765198	0.890463	0.968198	0.105065	0.2782	177	523	384	71	286	501	216	52	100	72	2.8863	4.72732	4.24339	2.47337	5.85964	5.23471	5.00483	4.98307	4.83317	3.13496
MCF2	MCF.2 cell line derived transforming sequence [Source:VGNC Symbol;Acc:VGNC:74678]	protein_coding	1.70142	2.57e-05	0.00213777	-0.188487	0.512199	0.898159	1.51293	0.000185766	0.0069201	1.60718	1.58e-05	0.000982502	732	336	337	368	350	1151	389	75	200	627	4.9088	4.09416	4.05685	4.81078	6.1502	6.431	5.85013	5.50905	5.82883	6.23222
ADAM18	ADAM metallopeptidase domain 18 [Source:VGNC Symbol;Acc:VGNC:83975]	protein_coding	1.69648	1.79e-05	0.00176058	-0.173838	0.536373	0.910127	1.52265	0.000149208	0.00587051	1.60956	1.16e-05	0.000820999	258	196	261	158	119	453	372	64	134	231	3.41938	3.32686	3.69247	3.60267	4.60055	5.0901	5.78586	5.28117	5.2532	4.79727
CYP11A1	cytochrome P450 family 11 subfamily A member 1 [Source:VGNC Symbol;Acc:VGNC:103616]	protein_coding	1.69138	3.41e-06	0.000813167	0.899316	0.00149931	0.4547	2.5907	6.01e-08	7.9e-05	2.14104	6.63e-08	3.75e-05	377	273	236	125	253	550	224	98	313	630	3.95925	3.79794	3.54923	3.27004	5.68332	5.36874	5.05702	5.89367	6.47342	6.23909
ACTA2	actin alpha 2, smooth muscle [Source:VGNC Symbol;Acc:VGNC:100289]	protein_coding	1.68648	0.00137276	0.0220841	0.245174	0.577741	0.923378	1.93166	0.000722428	0.0160996	1.80907	0.000279034	0.00586088	203	89	180	118	53	416	188	92	110	181	3.07974	2.21722	3.165	3.18842	3.4463	4.96782	4.80567	5.80279	4.96988	4.44783
FOS	Fos proto-onco, AP-1 transcription factor subunit [Source:VGNC Symbol;Acc:VGNC:84340]	protein_coding	1.68422	0.0661242	0.228598	-1.68608	0.0789524	0.681836	-0.0018617	0.998152	0.999207	0.841177	0.24103	0.463266	4454	8960	9512	1169	3086	6523	9624	327	2198	890	7.50709	8.81712	8.86137	6.47223	9.28742	8.93128	10.4748	7.62919	9.28298	6.73658
ENSMMUG00000065386		Mt_tRNA	1.67809	0.258239	0.498035	-0.225901	0.890202	0.982205	1.45219	0.381188	0.641352	1.56514	0.244182	0.467083	188	636	1703	5	305	279	367	61	235	174	2.97132	5.00788	6.38214	-0.861257	5.95217	4.39538	5.7664	5.21222	6.06084	4.39138
TSPAN8	tetraspanin 8 [Source:VGNC Symbol;Acc:VGNC:78563]	protein_coding	1.66064	0.0268233	0.134823	1.32379	0.0712876	0.681836	2.98443	0.000345424	0.0101644	2.32253	0.000984893	0.0136315	60	59	17	4	18	84	16	15	60	79	1.38939	1.65093	0.00342051	-1.075	1.93177	2.69061	1.34317	3.20869	4.10198	3.26632
BRSK2	BR serine/threonine kinase 2 [Source:VGNC Symbol;Acc:VGNC:70291]	protein_coding	1.65442	5.85e-06	0.0009455	0.108548	0.654346	0.939443	1.76297	1.12e-05	0.00125182	1.7087	1.63e-06	0.000258519	219	230	215	167	234	368	222	52	101	357	3.18705	3.55399	3.41685	3.6815	5.57108	4.79198	5.04415	4.98307	4.84744	5.42216
NUP62CL	nucleoporin 62 C-terminal like [Source:HGNC Symbol;Acc:HGNC:25960]	protein_coding	1.65361	1.45e-05	0.0016026	0.625495	0.0281849	0.639346	2.2791	1.09e-06	0.000356301	1.96635	6.83e-07	0.000161354	335	183	175	104	124	417	246	77	126	484	3.79084	3.2296	3.12515	3.00986	4.65952	4.97127	5.19151	5.54688	5.1648	5.85973
TBC1D19	TBC1 domain family member 19 [Source:VGNC Symbol;Acc:VGNC:78214]	protein_coding	1.64988	1.39e-05	0.00158476	0.187968	0.468342	0.88292	1.83785	1.09e-05	0.00124699	1.74386	2.45e-06	0.00031424	282	193	383	163	227	456	290	112	144	353	3.54573	3.30499	4.23966	3.64699	5.52742	5.09958	5.42788	6.08579	5.35659	5.40597
EFNA2	ephrin A2 [Source:VGNC Symbol;Acc:VGNC:109620]	protein_coding	1.64255	3.41e-06	0.000813167	-0.235122	0.328869	0.829722	1.40743	8.37e-05	0.00407786	1.52499	3.71e-06	0.000406145	110	102	76	44	73	163	93	26	39	87	2.22029	2.40712	1.95833	1.81014	3.90197	3.62833	3.79925	3.99087	3.48823	3.40312
MT2A	NA	NA	1.64057	0.0112659	0.0779119	-0.00788243	0.989323	0.997677	1.63269	0.0163561	0.107088	1.63663	0.0056216	0.041497	941	469	567	110	263	1046	528	155	428	327	5.26932	4.57117	4.80141	3.08911	5.73906	6.29328	6.28977	6.55355	6.92412	5.29606
BMP7	bone morphotic protein 7 [Source:VGNC Symbol;Acc:VGNC:70266]	protein_coding	1.63362	0.0170435	0.101391	-0.0908315	0.891365	0.98225	1.54279	0.0350143	0.167498	1.5882	0.0108471	0.0653753	26	135	114	36	38	134	70	38	36	59	0.30142	2.80006	2.52192	1.53622	2.97523	3.35001	3.3952	4.53344	3.37458	2.85387
PIK3IP1	phosphoinositide-3-kinase interacting protein 1 [Source:VGNC Symbol;Acc:VGNC:75859]	protein_coding	1.62978	1.89e-05	0.00180242	0.354818	0.192911	0.752237	1.9846	6.57e-06	0.000919919	1.80719	2.15e-06	0.000291574	234	219	194	177	171	335	300	84	106	401	3.28088	3.48435	3.27107	3.76431	5.12048	4.65731	5.4766	5.67197	4.91674	5.58921
ELL2	elongation factor for RNA polymerase II 2 [Source:VGNC Symbol;Acc:VGNC:84368]	protein_coding	1.62866	1.59e-06	0.000597388	0.0320756	0.876572	0.9792	1.66074	4.29e-06	0.000727504	1.6447	5.05e-07	0.00015903	370	275	279	259	210	592	371	58	145	487	3.93252	3.80834	3.78745	4.30773	5.41556	5.47448	5.78199	5.13981	5.36653	5.86862
KLK8	kallikrein related peptidase 8 [Source:VGNC Symbol;Acc:VGNC:74194]	protein_coding	1.62798	0.00963384	0.0711698	0.662523	0.250469	0.79268	2.2905	0.0010247	0.0198866	1.95924	0.000993045	0.0137262	151	91	52	68	67	229	61	50	181	105	2.66285	2.24811	1.43993	2.41305	3.77972	4.11303	3.20012	4.9268	5.68527	3.67041
CHL1	cell adhesion molecule L1 like [Source:VGNC Symbol;Acc:VGNC:84202]	protein_coding	1.62171	0.00100406	0.01864	0.199744	0.629897	0.9321	1.82146	0.000637003	0.0151055	1.72158	0.000211096	0.00487023	93	65	93	44	35	150	117	35	89	75	1.98776	1.78337	2.23788	1.81014	2.85928	3.51015	4.12681	4.41571	4.66612	3.19273
ENSMMUG00000040870		protein_coding	1.61103	0.0323225	0.15116	-0.0811661	0.915072	0.984239	1.52987	0.068375	0.247853	1.57045	0.0245319	0.10955	94	265	183	154	427	288	76	50	108	160	2.00252	3.75557	3.1884	3.5662	6.43645	4.44082	3.51199	4.9268	4.94356	4.27139
RAB17	RAB17, member RAS onco family [Source:VGNC Symbol;Acc:VGNC:81520]	protein_coding	1.59396	0.0107232	0.0757039	0.283983	0.622169	0.931433	1.87794	0.00639558	0.060919	1.73595	0.00309088	0.0281855	247	65	277	158	194	381	104	79	153	189	3.35755	1.78337	3.7772	3.60267	5.3017	4.84176	3.95865	5.58374	5.44369	4.50974
ENSMMUG00000064922		protein_coding	1.59005	0.000407888	0.0106589	0.520085	0.174239	0.737638	2.11013	8.25e-05	0.00407786	1.85009	4.06e-05	0.00170623	51	35	48	18	43	85	24	11	25	77	1.17149	0.950597	1.33203	0.619084	3.14991	2.70723	1.89526	2.77093	2.85897	3.22999
NIBAN1	niban apoptosis regulator 1 [Source:VGNC Symbol;Acc:VGNC:75192]	protein_coding	1.58826	0.000185014	0.00665608	1.00429	0.0067117	0.541827	2.59255	1.3e-06	0.000389462	2.09041	2.63e-06	0.000333415	47	59	35	42	27	94	51	34	51	103	1.06297	1.65093	0.912391	1.74638	2.49495	2.8488	2.94708	4.37423	3.87005	3.64304
ND6	NADH dehydrogenase subunit 6 [Source:NCBI gene (formerly Entrezgene);Acc:2846632]	protein_coding	1.58811	0.216757	0.450898	-0.232549	0.867281	0.978264	1.35556	0.335325	0.602667	1.47184	0.202081	0.419454	468	267	412	3	82	317	242	55	158	106	4.2681	3.76628	4.34404	-1.32602	4.06788	4.57819	5.16797	5.06357	5.48991	3.6839
LPCAT2	lysophosphatidylcholine acyltransferase 2 [Source:VGNC Symbol;Acc:VGNC:74365]	protein_coding	1.58408	0.00206573	0.028342	-0.466831	0.366057	0.851085	1.11725	0.0540063	0.214981	1.35066	0.00519105	0.039602	182	126	158	120	77	270	236	44	15	217	2.92557	2.70306	2.98077	3.21221	3.97807	4.34847	5.13193	4.74349	2.14456	4.70765
CACNB4	calcium voltage-gated channel auxiliary subunit beta 4 [Source:VGNC Symbol;Acc:VGNC:82116]	protein_coding	1.58272	0.00604622	0.0531066	0.428549	0.443946	0.876928	2.01127	0.00319046	0.0391997	1.79699	0.00139479	0.0169586	54	63	17	63	29	78	56	12	18	92	1.24784	1.74056	0.00342051	2.30655	2.59502	2.58664	3.07914	2.89343	2.39824	3.48247
MYH11	myosin heavy chain 11 [Source:VGNC Symbol;Acc:VGNC:75097]	protein_coding	1.57877	0.00113233	0.0199677	-0.0149923	0.971216	0.993343	1.56378	0.002248	0.032235	1.57128	0.000463975	0.00826111	86	90	115	60	26	249	94	30	65	88	1.87993	2.23275	2.53414	2.23866	2.44219	4.23268	3.81449	4.19525	4.21635	3.41934
QPCT	glutaminyl-peptide cyclotransferase [Source:VGNC Symbol;Acc:VGNC:76636]	protein_coding	1.57825	0.0256593	0.130092	1.04275	0.125287	0.70798	2.621	0.000671214	0.0154969	2.09962	0.0013922	0.0169586	14	57	13	13	5	58	20	11	21	50	-0.429123	1.60394	-0.309601	0.210251	0.243203	2.17335	1.64546	2.77093	2.61391	2.62123
SLC35F2	solute carrier family 35 member F2 [Source:VGNC Symbol;Acc:VGNC:77565]	protein_coding	1.56193	0.0316075	0.149163	-1.49954	0.140137	0.719385	0.0623916	0.952098	0.981338	0.812161	0.272835	0.497852	74	99	38	54	121	58	123	23	11	20	1.67398	2.36546	1.02062	2.09247	4.62443	2.17335	4.19827	3.81602	1.7173	1.35838
ENSMMUG00000045625		protein_coding	1.55972	0.00463109	0.0451295	1.15781	0.0306525	0.63958	2.71753	5.97e-05	0.00340566	2.13862	0.000119415	0.00329254	33	41	48	41	12	87	62	11	34	143	0.602155	1.16001	1.33203	1.71341	1.37886	2.73991	3.22315	2.77093	3.29352	4.11086
LRRC36	leucine rich repeat containing 36 [Source:VGNC Symbol;Acc:VGNC:74359]	protein_coding	1.55074	0.00144806	0.0228295	0.379238	0.394099	0.858636	1.92998	0.000854388	0.0178082	1.74036	0.000301375	0.00615943	40	35	20	43	27	53	44	9	16	61	0.850885	0.950597	0.200385	1.77861	2.49495	2.04845	2.73918	2.48945	2.23417	2.90084
ECE1	endothelin converting enzyme 1 [Source:VGNC Symbol;Acc:VGNC:72150]	protein_coding	1.54743	1.62e-05	0.0016328	0.0546253	0.828336	0.970302	1.60206	3.98e-05	0.00262106	1.57474	5.42e-06	0.000511287	306	277	276	100	196	504	190	51	104	352	3.66191	3.81867	3.77205	2.95451	5.31643	5.24328	4.82085	4.95521	4.88942	5.40189
PGBD2	NA	NA	1.54487	8.54e-06	0.00115037	-0.78511	0.0125288	0.617511	0.759756	0.019448	0.118473	1.15231	0.000139651	0.00365845	153	110	110	82	123	225	87	20	31	82	2.68132	2.51266	2.47195	2.67519	4.64792	4.08786	3.70426	3.61702	3.1627	3.31915
ENSMMUG00000052613		protein_coding	1.54198	0.0406075	0.172566	-0.418271	0.607011	0.930083	1.12371	0.193727	0.451686	1.33285	0.0573152	0.188923	288	30	183	96	89	313	69	42	27	118	3.57566	0.749381	3.1884	2.89694	4.1849	4.56	3.37478	4.67681	2.96748	3.83666
FAM221A	family with sequence similarity 221 member A [Source:VGNC Symbol;Acc:VGNC:72380]	protein_coding	1.54068	2.4e-07	0.000157425	0.155129	0.345897	0.838791	1.69581	2.92e-07	0.000156726	1.61824	4.72e-08	3.31e-05	261	213	196	143	179	401	180	50	136	269	3.43579	3.44489	3.28561	3.46089	5.18613	4.91514	4.74333	4.9268	5.27448	5.01573
FCGR2A	NA	NA	1.54057	7.94e-05	0.00391352	0.555926	0.077491	0.681836	2.0965	1.15e-05	0.00126099	1.81854	5.84e-06	0.00052398	101	91	104	71	92	131	128	27	78	167	2.10186	2.24811	2.3936	2.47337	4.23229	3.3179	4.25523	4.04475	4.47716	4.33263
LIX1L	limb and CNS expressed 1 like [Source:VGNC Symbol;Acc:VGNC:74384]	protein_coding	1.53679	0.0212006	0.115935	-1.21197	0.147739	0.723051	0.324815	0.700673	0.856677	0.930801	0.145017	0.341724	343	101	229	35	48	298	269	14	49	68	3.82447	2.39336	3.50644	1.49801	3.3057	4.48968	5.31988	3.11106	3.81303	3.05416
CPNE8	copine 8 [Source:VGNC Symbol;Acc:VGNC:104704]	protein_coding	1.53493	8.39e-05	0.00395584	0.212216	0.480479	0.888439	1.74714	7.69e-05	0.0039391	1.64103	1.78e-05	0.00105805	71	70	64	29	27	140	55	13	35	87	1.61754	1.88514	1.72229	1.24472	2.49495	3.41217	3.05368	3.00635	3.33462	3.40312
MAP3K5	mitogen-activated protein kinase kinase kinase 5 [Source:VGNC Symbol;Acc:VGNC:74495]	protein_coding	1.53343	6.25e-06	0.000984031	0.390164	0.100329	0.695531	1.92359	2.07e-06	0.000482744	1.72851	6.58e-07	0.000161354	170	138	179	122	104	281	178	36	81	301	2.82946	2.831	3.15712	3.23562	4.40764	4.4056	4.72732	4.45603	4.5312	5.17707
TMEM26	transmembrane protein 26 [Source:VGNC Symbol;Acc:VGNC:79724]	protein_coding	1.52058	0.000910487	0.0176145	-1.25751	0.0270611	0.633921	0.263075	0.630993	0.818444	0.891829	0.0352517	0.139425	44	58	68	44	26	87	91	7	15	21	0.975866	1.62763	1.80534	1.81014	2.44219	2.73991	3.76828	2.13941	2.14456	1.42417
IFI30	IFI30 lysosomal thiol reductase [Source:HGNC Symbol;Acc:HGNC:5398]	protein_coding	1.51986	0.00480886	0.046068	0.0426363	0.932795	0.988643	1.5625	0.00924517	0.075698	1.54118	0.00241292	0.0239129	210	164	74	51	38	354	94	25	48	166	3.12767	3.0745	1.92158	2.01342	2.97523	4.73637	3.81449	3.93491	3.78365	4.32404
DEFB119	defensin beta 119 [Source:VGNC Symbol;Acc:VGNC:82134]	protein_coding	1.51867	0.00529558	0.0490998	0.420251	0.383675	0.857634	1.93892	0.00149701	0.0250814	1.7288	0.000911526	0.0129722	350	282	548	292	193	598	563	254	304	347	3.85327	3.84416	4.75254	4.47934	5.29428	5.48898	6.38217	7.26508	6.43141	5.38134
SCN9A	sodium voltage-gated channel alpha subunit 9 [Source:VGNC Symbol;Acc:VGNC:76990]	protein_coding	1.51241	0.00754212	0.0603427	-0.61611	0.300055	0.816176	0.896304	0.150546	0.393371	1.20436	0.0197484	0.0953936	37	29	75	47	15	109	41	21	8	33	0.749488	0.705537	1.94007	1.90078	1.68164	3.05766	2.64001	3.68645	1.28581	2.04233
RORA	RAR related orphan receptor A [Source:VGNC Symbol;Acc:VGNC:76717]	protein_coding	1.50919	0.00138616	0.0222315	1.04933	0.0160294	0.633921	2.55852	9.63e-06	0.00114604	2.03385	2.31e-05	0.00124428	19	19	21	14	14	38	15	13	23	40	-0.0789732	0.173189	0.260486	0.301812	1.5876	1.59187	1.25654	3.00635	2.74164	2.30932
ENSMMUG00000050257		protein_coding	1.50817	0.00319731	0.0366742	0.155912	0.738711	0.950185	1.66408	0.00373616	0.0430116	1.58612	0.00111878	0.014691	73	202	151	58	109	230	72	28	89	125	1.65541	3.36963	2.91684	2.19156	4.47485	4.11925	3.43519	4.09668	4.66612	3.91883
MRO	maestro [Source:VGNC Symbol;Acc:VGNC:104230]	protein_coding	1.50507	0.000289021	0.00872461	0.0289449	0.93182	0.988486	1.53402	0.000649982	0.015192	1.51954	0.000112071	0.00321413	292	162	123	74	70	299	215	47	82	179	3.59528	3.05716	2.62839	2.53127	3.84214	4.49447	4.99817	4.83805	4.54877	4.43192
ENSMMUG00000054665		protein_coding	1.50224	0.00173966	0.0252076	0.558725	0.191594	0.752237	2.06097	0.000227405	0.0078814	1.7816	0.0001545	0.00391686	86	56	45	47	93	101	38	28	61	83	1.87993	1.57986	1.24546	1.90078	4.24774	2.95004	2.53351	4.09668	4.12559	3.33634
ENSMMUG00000049499		protein_coding	1.50105	0.0410067	0.17349	0.426242	0.55919	0.919295	1.92729	0.0155312	0.104171	1.71417	0.0107136	0.0650021	12	35	31	23	11	31	55	9	39	23	-0.597047	0.950597	0.754164	0.937277	1.26195	1.31655	3.05368	2.48945	3.48823	1.54738
C1S	complement C1s [Source:VGNC Symbol;Acc:VGNC:70297]	protein_coding	1.50049	0.000742988	0.015548	1.39463	0.00172261	0.45973	2.89512	1.49e-06	0.000426284	2.19781	5.34e-06	0.000510067	168	138	135	89	94	270	121	80	334	282	2.8128	2.831	2.75913	2.79032	4.26303	4.34847	4.17484	5.60182	6.56693	5.08347
CREB3L4	cAMP responsive element binding protein 3 like 4 [Source:VGNC Symbol;Acc:VGNC:71437]	protein_coding	1.49899	3.56e-05	0.00245773	0.0590308	0.82207	0.969346	1.55802	6.79e-05	0.00365832	1.5285	1.08e-05	0.000783906	374	405	246	320	294	627	280	71	153	484	3.94786	4.36115	3.60825	4.61047	5.89933	5.55704	5.37746	5.43029	5.44369	5.85973
ENSMMUG00000042475		protein_coding	1.49776	0.00123787	0.0208062	-0.41196	0.397466	0.860089	1.0858	0.0508504	0.207846	1.29178	0.00413763	0.0341981	83	49	79	26	40	82	104	7	15	66	1.83113	1.39898	2.01177	1.09917	3.04766	2.65678	3.95865	2.13941	2.14456	3.01199
DUSP21	dual specificity phosphatase 21 [Source:VGNC Symbol;Acc:VGNC:71871]	protein_coding	1.49595	0.0676627	0.231003	-0.0129933	0.987333	0.997493	1.48295	0.0778827	0.269841	1.48945	0.0387874	0.148465	118	47	21	5	17	83	28	18	42	24	2.31797	1.34285	0.260486	-0.861257	1.85311	2.67379	2.10812	3.46726	3.59357	1.60525
MYRIP	myosin VIIA and Rab interacting protein [Source:VGNC Symbol;Acc:VGNC:74992]	protein_coding	1.49112	5.23e-06	0.000885315	-0.659292	0.020917	0.633921	0.83183	0.00830488	0.0714519	1.16148	6.76e-05	0.00233656	214	133	121	101	102	245	157	15	35	126	3.15436	2.77906	2.6054	2.96855	4.37986	4.20953	4.54745	3.20869	3.33462	3.9302
REEP1	receptor accessory protein 1 [Source:VGNC Symbol;Acc:VGNC:106207]	protein_coding	1.48909	0.00391815	0.0412014	-0.885727	0.091862	0.68782	0.603361	0.238459	0.508321	1.04622	0.0187055	0.0922976	515	380	626	144	145	776	609	71	128	202	4.40499	4.27002	4.94339	3.47079	4.88381	5.86362	6.49526	5.43029	5.18741	4.60501
BIRC3	baculoviral IAP repeat containing 3 [Source:VGNC Symbol;Acc:VGNC:107426]	protein_coding	1.48717	7.08e-05	0.00370211	-0.445745	0.162332	0.725659	1.04143	0.00584029	0.0575198	1.2643	0.000198442	0.00462225	157	99	99	71	73	211	98	42	20	104	2.71757	2.36546	2.3249	2.47337	3.90197	3.99614	3.8739	4.67681	2.54554	3.65679
ND5	NADH dehydrogenase subunit 5 [Source:NCBI gene (formerly Entrezgene);Acc:2846631]	protein_coding	1.48593	0.228604	0.465571	-0.938616	0.504707	0.897335	0.547313	0.696078	0.853244	1.01662	0.36304	0.588539	904	593	719	14	144	552	569	97	215	97	5.21171	4.90744	5.14217	0.301812	4.87389	5.37396	6.39744	5.87891	5.93286	3.55767
H1-0	H1.0 linker histone [Source:HGNC Symbol;Acc:HGNC:4714]	protein_coding	1.48012	0.000483479	0.012064	-0.559074	0.112557	0.703648	0.921049	0.0131554	0.0940757	1.20059	0.000770059	0.0116731	1684	1243	2503	712	1280	2089	1397	182	406	1578	6.10611	5.97084	6.93677	5.75869	8.01839	7.28964	7.69153	6.78483	6.84809	7.56179
IFI27	interferon alpha inducible protein 27 [Source:VGNC Symbol;Acc:VGNC:73563]	protein_coding	1.47639	0.0112225	0.0778111	0.534363	0.308606	0.819698	2.01076	0.00176646	0.0275322	1.74358	0.00154976	0.0180891	6665	6271	4542	1306	2123	11872	3506	2064	1729	7719	8.08814	8.30255	7.79553	6.63182	8.74797	9.79501	9.0183	10.2862	8.93684	9.85107
VSTM4	V-set and transmembrane domain containing 4 [Source:VGNC Symbol;Acc:VGNC:79615]	protein_coding	1.47621	3.74e-06	0.000813167	0.246157	0.243547	0.788978	1.72236	2.76e-06	0.000561462	1.59929	6.06e-07	0.00015903	254	214	182	179	179	366	187	44	109	335	3.3972	3.45154	3.18064	3.78031	5.18613	4.78416	4.79803	4.74349	4.95678	5.33078
ARID5A	AT-rich interaction domain 5A [Source:VGNC Symbol;Acc:VGNC:69853]	protein_coding	1.47388	6.93e-06	0.0010247	-0.0827608	0.713757	0.946601	1.39112	5.91e-05	0.00338995	1.4325	4.43e-06	0.000465765	144	98	114	99	77	212	114	36	39	135	2.59626	2.3513	2.52192	2.94033	3.97807	4.00289	4.08971	4.45603	3.48823	4.02865
MMP23	matrix metallopeptidase 23 [Source:VGNC Symbol;Acc:VGNC:106408]	protein_coding	1.46469	3.14e-05	0.0023197	0.606904	0.0271248	0.633921	2.0716	1.88e-06	0.000469868	1.76814	1.34e-06	0.000230958	458	326	337	309	192	666	440	86	361	621	4.23722	4.05101	4.05685	4.56037	5.28682	5.64379	6.02737	5.7058	6.67888	6.21838
SLC2A14	solute carrier family 2 member 14 [Source:HGNC Symbol;Acc:HGNC:18301]	protein_coding	1.45953	0.0353222	0.159458	-0.753474	0.341391	0.837924	0.706055	0.388359	0.648397	1.08279	0.0948278	0.260226	358	34	119	65	67	256	73	27	30	67	3.88549	0.912537	2.58204	2.3501	3.77972	4.27232	3.45478	4.04475	3.11631	3.03323
ENSMMUG00000056175		lncRNA	1.45853	0.000270909	0.00850226	-0.267949	0.476057	0.88548	1.19058	0.00968401	0.0776569	1.32456	0.000612891	0.00992103	72	58	38	48	49	85	55	8	14	64	1.6366	1.62763	1.02062	1.92978	3.33494	2.70723	3.05368	2.32502	2.04901	2.96855
ND4	NADH dehydrogenase subunit 4 [Source:NCBI gene (formerly Entrezgene);Acc:2846630]	protein_coding	1.45792	0.130356	0.337604	-0.274561	0.770788	0.957221	1.18336	0.192768	0.450387	1.32064	0.102416	0.273322	102672	99123	125120	5214	41634	92923	40366	8742	20132	57096	12.0326	12.2843	12.5783	8.62718	13.041	12.7632	12.5431	12.3686	12.4779	12.7377
ALOX15	arachidonate 15-lipoxygenase [Source:VGNC Symbol;Acc:VGNC:69796]	protein_coding	1.45436	0.0904049	0.275436	2.76348	0.00397609	0.519627	4.21784	2.81e-05	0.00220571	2.8361	0.000576371	0.00953508	22	19	12	28	24	29	16	50	127	95	0.0964536	0.173189	-0.399753	1.19782	2.3305	1.22717	1.34317	4.9268	5.17615	3.52806
APOC1	apolipoprotein C1 [Source:VGNC Symbol;Acc:VGNC:103787]	protein_coding	1.44918	0.00152856	0.0236837	0.499477	0.199229	0.756396	1.94866	0.000214687	0.00769724	1.69892	0.000151762	0.00389794	984	709	1305	339	368	2172	674	250	708	991	5.3335	5.16384	5.99901	4.69312	6.22238	7.34579	6.6413	7.24221	7.64945	6.89143
CEP126	centrosomal protein 126 [Source:VGNC Symbol;Acc:VGNC:100910]	protein_coding	1.44838	0.00346235	0.0386439	0.0999923	0.829724	0.970403	1.54838	0.005687	0.0565203	1.49838	0.00147894	0.0176542	34	38	92	48	28	80	60	17	21	58	0.640423	1.0591	2.22285	1.92978	2.54585	2.62213	3.17672	3.38611	2.61391	2.8298
ENSMMUG00000006945	C1q and TNF related 9 [Source:VGNC Symbol;Acc:VGNC:109108]	protein_coding	1.44567	0.000166769	0.00627926	0.551014	0.076124	0.681836	1.99669	1.2e-05	0.00127172	1.72118	8.78e-06	0.000678292	142	129	124	60	64	252	91	45	128	147	2.57666	2.73612	2.63975	2.23866	3.71447	4.2498	3.76828	4.7757	5.18741	4.15027
C3	complement C3 [Source:VGNC Symbol;Acc:VGNC:108484]	protein_coding	1.44419	0.172202	0.395493	4.74826	0.000812714	0.37846	6.19245	2.98e-05	0.00220622	3.81832	0.000674667	0.0106098	94	88	42	35	114	85	51	315	2118	915	2.00252	2.20152	1.15335	1.49801	4.53907	2.70723	2.94708	7.5753	9.22951	6.77649
PIM2	Pim-2 proto-oncogene, serine/threonine kinase [Source:HGNC Symbol;Acc:HGNC:8987]	protein_coding	1.44411	4.99e-06	0.000885315	0.0511299	0.807198	0.965206	1.49524	1.46e-05	0.00141716	1.46967	1.75e-06	0.000258519	169	126	103	66	91	196	112	31	66	127	2.82115	2.70306	2.38012	2.37139	4.21666	3.89094	4.06443	4.24212	4.23817	3.94148
VPS37D	VPS37D subunit of ESCRT-I [Source:VGNC Symbol;Acc:VGNC:81790]	protein_coding	1.44394	1.14e-06	0.000497623	-0.0985901	0.588615	0.925332	1.34535	1.05e-05	0.00122369	1.39465	6.91e-07	0.000161354	258	192	195	116	159	364	146	40	98	194	3.41938	3.29763	3.27836	3.16422	5.01605	4.77631	4.44345	4.60691	4.8042	4.54713
TNFSF12	TNF superfamily member 12 [Source:HGNC Symbol;Acc:HGNC:11927]	protein_coding	1.4311	2.52e-05	0.00213777	-0.151503	0.54393	0.912923	1.27959	0.000253979	0.00842505	1.35534	1.87e-05	0.00107789	215	134	134	74	102	260	114	36	85	114	3.16096	2.7896	2.74868	2.53127	4.37986	4.29449	4.08971	4.45603	4.60024	3.78752
FAM107B	family with sequence similarity 107 member B [Source:VGNC Symbol;Acc:VGNC:72323]	protein_coding	1.4299	2.59e-07	0.000160305	-0.0994397	0.490345	0.891634	1.33046	6.27e-07	0.000253495	1.38018	7.15e-08	3.75e-05	2033	1934	1651	1133	1046	3010	1793	427	720	1676	6.37721	6.6072	6.33749	6.42719	7.72734	7.8161	8.05131	8.01384	7.67368	7.64864
DTX1	deltex E3 ubiquitin ligase 1 [Source:VGNC Symbol;Acc:VGNC:108340]	protein_coding	1.42961	3.87e-06	0.000813167	-0.602327	0.0185469	0.633921	0.827286	0.00396457	0.0444955	1.12845	3.39e-05	0.00154703	157	124	135	102	89	205	154	23	38	98	2.71757	2.68059	2.75913	2.98245	4.1849	3.95498	4.51982	3.81602	3.45133	3.57226
ENSMMUG00000051990		lncRNA	1.42915	0.000718682	0.015445	0.221516	0.516013	0.9009	1.65066	0.000354134	0.0103338	1.53991	0.000134021	0.00358243	514	802	847	556	749	910	557	176	412	865	4.40221	5.34086	5.37749	5.40318	7.24596	6.09281	6.36675	6.73654	6.86923	6.69554
EML5	EMAP like 5 [Source:VGNC Symbol;Acc:VGNC:72067]	protein_coding	1.42616	0.000317461	0.00918714	-0.364365	0.328699	0.829722	1.06179	0.0157337	0.104812	1.24397	0.000876311	0.0126653	78	82	85	27	62	97	75	13	19	64	1.74595	2.10357	2.11304	1.14934	3.66928	2.89306	3.49317	3.00635	2.47377	2.96855
NXF3	nuclear RNA export factor 3 [Source:VGNC Symbol;Acc:VGNC:75566]	protein_coding	1.41135	0.0170249	0.101391	0.2007	0.723024	0.946601	1.61205	0.0140133	0.0978671	1.5117	0.00632398	0.0450702	572	203	87	81	107	333	192	58	123	206	4.55527	3.37664	2.14528	2.65797	4.44835	4.64873	4.83586	5.13981	5.13021	4.6331
SLC52A3	solute carrier family 52 member 3 [Source:VGNC Symbol;Acc:VGNC:77717]	protein_coding	1.40943	0.0365453	0.162574	-0.862546	0.253483	0.79268	0.546885	0.470596	0.713569	0.978157	0.109598	0.286114	332	274	101	102	236	233	169	36	177	56	3.77803	3.80315	2.35277	2.98245	5.58331	4.13776	4.65296	4.45603	5.65314	2.78042
AARD	alanine and arginine rich domain containing protein [Source:VGNC Symbol;Acc:VGNC:69562]	protein_coding	1.40411	0.0229207	0.121546	-1.29224	0.0827406	0.681836	0.111867	0.87568	0.948157	0.757988	0.173609	0.382148	402	242	108	57	60	380	194	41	62	50	4.0509	3.62632	2.44631	2.16742	3.62262	4.83799	4.85073	4.64228	4.14882	2.62123
INHBA	inhibin subunit beta A [Source:VGNC Symbol;Acc:VGNC:81334]	protein_coding	1.40355	0.000701769	0.0152631	-0.334816	0.395038	0.859365	1.06873	0.0195088	0.118473	1.23614	0.0014627	0.0175407	88	69	126	39	28	160	87	12	24	77	1.91157	1.86535	2.6622	1.64512	2.54585	3.6019	3.70426	2.89343	2.8015	3.22999
CCSER1	coiled-coil serine rich protein 1 [Source:VGNC Symbol;Acc:VGNC:70904]	protein_coding	1.39974	3.1e-05	0.0023197	0.332889	0.194625	0.752382	1.73262	1.71e-05	0.00158357	1.56618	4.66e-06	0.000472729	94	81	70	64	46	133	82	12	52	116	2.00252	2.08658	1.84513	2.32849	3.24539	3.33939	3.62003	2.89343	3.89774	3.8123
FHDC1	FH2 domain containing 1 [Source:VGNC Symbol;Acc:VGNC:72598]	protein_coding	1.39865	0.00443774	0.0440746	-1.1557	0.0895601	0.685726	0.242948	0.726624	0.872391	0.820799	0.100882	0.27097	62	116	143	68	43	132	154	6	14	56	1.43365	2.58703	2.84014	2.41305	3.14991	3.32868	4.51982	1.92635	2.04901	2.78042
ENSMMUG00000058515		lncRNA	1.39687	0.000219785	0.00752668	-0.495324	0.15174	0.723051	0.901546	0.0198467	0.119364	1.14921	0.000771407	0.0116767	158	240	133	90	85	235	192	26	67	103	2.72649	3.61451	2.73815	2.80605	4.1192	4.14998	4.83586	3.99087	4.25967	3.64304
HLTF	helicase like transcription factor [Source:VGNC Symbol;Acc:VGNC:73383]	protein_coding	1.39411	2.2e-06	0.000653094	-0.0293887	0.862923	0.97757	1.36472	2.51e-06	0.000538432	1.37941	4.4e-07	0.000144405	4705	3018	3025	1833	1825	5118	3289	559	1563	3608	7.58611	7.24829	7.2097	7.12015	8.52985	8.58147	8.92616	8.40223	8.79127	8.75416
COL15A1	collagen type XV alpha 1 chain [Source:VGNC Symbol;Acc:VGNC:103251]	protein_coding	1.39254	0.00307647	0.0358694	-0.520021	0.302231	0.818111	0.872523	0.111244	0.331994	1.13253	0.0109183	0.0655992	62	39	84	24	17	105	53	9	8	50	1.43365	1.09353	2.09665	0.993285	1.85311	3.00485	3.00136	2.48945	1.28581	2.62123
FADS3	fatty acid desaturase 3 [Source:VGNC Symbol;Acc:VGNC:72473]	protein_coding	1.39188	1.11e-05	0.00135415	-0.0564522	0.79123	0.96183	1.33543	4.02e-05	0.00262106	1.36365	4.43e-06	0.000465765	487	387	509	324	328	884	293	117	158	487	4.32501	4.29612	4.64673	4.62827	6.05678	6.0511	5.44267	6.14865	5.48991	5.86862
ENSMMUG00000059681		protein_coding	1.38704	0.0335	0.154553	-0.128107	0.855308	0.975478	1.25893	0.103023	0.318125	1.32298	0.0332518	0.13371	79	194	133	34	186	179	38	22	36	103	1.76339	3.31232	2.73815	1.45877	5.24122	3.76163	2.53351	3.75269	3.37458	3.64304
LYPD6	LY6/PLAUR domain containing 6 [Source:VGNC Symbol;Acc:VGNC:99377]	protein_coding	1.37835	0.000286932	0.00871162	0.0074962	0.980624	0.996943	1.38584	0.000687526	0.0155539	1.3821	0.000114915	0.00321413	86	96	103	68	37	165	97	27	59	78	1.87993	2.32257	2.38012	2.41305	2.93761	3.64568	3.85927	4.04475	4.07798	3.24827
METRN	meteorin, glial cell differentiation regulator [Source:VGNC Symbol;Acc:VGNC:104739]	protein_coding	1.37248	0.00431352	0.0434038	1.18949	0.0134395	0.617511	2.56198	2.84e-05	0.00220622	1.96723	7.39e-05	0.0024447	181	102	48	85	44	200	80	26	113	261	2.9178	2.40712	1.33203	2.72566	3.18244	3.91975	3.58491	3.99087	5.00849	4.97241
ENSMMUG00000057996		lncRNA	1.37187	0.0101456	0.0736869	-0.0357232	0.944992	0.990026	1.33615	0.02499	0.136801	1.35401	0.00682086	0.04761	409	107	321	120	141	525	119	26	153	208	4.07555	2.47398	3.98741	3.21221	4.84369	5.30191	4.15102	3.99087	5.44369	4.64695
COX2	cytochrome c oxidase subunit II [Source:NCBI gene (formerly Entrezgene);Acc:2846628]	protein_coding	1.36515	0.240182	0.47867	-0.232706	0.842804	0.973035	1.13245	0.309815	0.578083	1.2488	0.200599	0.417533	534239	415708	420093	11217	127356	368141	126890	27557	72337	212119	14.412	14.3525	14.3257	9.73207	14.654	14.7494	14.1954	14.0249	14.3231	14.6311
SLITRK6	SLIT and NTRK like family member 6 [Source:VGNC Symbol;Acc:VGNC:77763]	protein_coding	1.36109	0.010261	0.0741346	0.13644	0.785676	0.961037	1.49753	0.00903798	0.0747082	1.42931	0.00349387	0.0304997	39	25	31	39	7	77	34	9	20	34	0.817872	0.51548	0.754164	1.64512	0.667647	2.56856	2.37806	2.48945	2.54554	2.08363
ENSMMUG00000055473		lncRNA	1.34944	0.00512414	0.0478907	0.510007	0.281227	0.806602	1.85945	0.00162025	0.0263038	1.60444	0.000844033	0.0124182	42	45	34	43	51	73	19	6	25	72	0.914729	1.28444	0.874431	1.77861	3.39169	2.49388	1.57562	1.92635	2.85897	3.13496
RARRES1	retinoic acid receptor responder 1 [Source:VGNC Symbol;Acc:VGNC:84065]	protein_coding	1.34882	0.0510608	0.196919	0.554571	0.40025	0.860212	1.90339	0.00722856	0.0653494	1.6261	0.00831885	0.0541447	73	69	52	76	22	176	37	30	132	58	1.65541	1.86535	1.43993	2.56862	2.20944	3.73755	2.49619	4.19525	5.2316	2.8298
SSC5D	scavenger receptor cysteine rich family member with 5 domains [Source:HGNC Symbol;Acc:HGNC:26641]	protein_coding	1.34153	0.000123208	0.00507571	0.759341	0.0121704	0.617511	2.10087	2.86e-06	0.000561462	1.7212	3.22e-06	0.000375813	62	73	72	56	38	103	71	24	43	126	1.43365	1.94293	1.88386	2.14286	2.97523	2.97771	3.41534	3.87669	3.62704	3.9302
ENSMMUG00000046561		protein_coding	1.32276	0.0104506	0.0748398	0.247548	0.637725	0.933831	1.57031	0.0112341	0.0852855	1.44654	0.00406798	0.0337553	34	47	29	18	54	41	22	10	10	46	0.640423	1.34285	0.668028	0.619084	3.47284	1.69548	1.77576	2.63704	1.5873	2.50443
ENSMMUG00000051430		protein_coding	1.32172	0.0410945	0.173652	-0.118944	0.866233	0.978155	1.20277	0.118379	0.344172	1.26225	0.04064	0.152274	47	86	73	127	151	77	59	24	33	60	1.06297	2.16961	1.90284	3.29254	4.94198	2.56856	3.15294	3.87669	3.25122	2.87755
PELI2	pellino E3 ubiquitin protein ligase family member 2 [Source:VGNC Symbol;Acc:VGNC:75939]	protein_coding	1.31734	3.26e-05	0.00237687	-0.40267	0.132891	0.713385	0.914666	0.00453427	0.0482599	1.116	0.000118154	0.00327496	100	66	86	70	49	128	78	13	32	59	2.08808	1.8043	2.12925	2.45355	3.33494	3.28506	3.54891	3.00635	3.20764	2.85387
PTGER3	prostaglandin E receptor 3 [Source:VGNC Symbol;Acc:VGNC:76469]	protein_coding	1.31664	0.18738	0.415196	1.54592	0.120678	0.706096	2.86257	0.00334958	0.0401223	2.0896	0.0147701	0.0797326	24	66	26	17	6	59	41	23	145	49	0.202574	1.8043	0.528339	0.546065	0.470978	2.19708	2.64001	3.81602	5.36653	2.59291
ARHGAP10	Rho GTPase activating protein 10 [Source:VGNC Symbol;Acc:VGNC:69914]	protein_coding	1.31467	0.00355225	0.0389852	-0.328122	0.441681	0.876603	0.986552	0.0373979	0.172949	1.15061	0.00494968	0.0384304	268	437	634	187	162	542	452	58	107	330	3.47338	4.46998	4.9616	3.84262	5.04288	5.34769	6.06609	5.13981	4.93021	5.30917
MT1X	metallothionein 1X [Source:HGNC Symbol;Acc:HGNC:7405]	protein_coding	1.3144	0.0056299	0.0510286	-0.767309	0.134416	0.714037	0.547092	0.287159	0.558527	0.930746	0.0285983	0.121926	55	100	54	28	23	125	37	18	17	26	1.27242	2.37948	1.491	1.19782	2.27124	3.25145	2.49619	3.46726	2.31854	1.71446
CLU	clusterin [Source:VGNC Symbol;Acc:VGNC:71269]	protein_coding	1.31364	5.34e-05	0.00308502	0.0640849	0.774188	0.958271	1.37773	2.66e-05	0.00211643	1.34569	7.98e-06	0.000634928	46850	20584	39723	23249	20049	52092	27475	7404	13128	36909	10.9007	10.0168	10.9231	10.7834	11.9868	11.9283	11.9881	12.1289	11.861	12.1083
POSTN	periostin [Source:VGNC Symbol;Acc:VGNC:76039]	protein_coding	1.30514	0.00137808	0.0221356	0.872358	0.0226196	0.633921	2.1775	2.57e-05	0.00207612	1.74132	3.91e-05	0.00168634	364	339	257	192	138	716	181	93	381	416	3.9092	4.10685	3.67049	3.88024	4.81286	5.74788	4.75127	5.81834	6.75655	5.642
TRIM50	tripartite motif containing 50 [Source:VGNC Symbol;Acc:VGNC:81781]	protein_coding	1.30439	0.00123112	0.0207258	-0.287503	0.451209	0.877446	1.01688	0.020424	0.121148	1.16063	0.00194466	0.0206813	94	127	153	41	86	172	62	25	35	79	2.00252	2.71417	2.9354	1.71341	4.13591	3.70482	3.22315	3.93491	3.33462	3.26632
SCD	stearoyl-CoA desaturase [Source:VGNC Symbol;Acc:VGNC:106098]	protein_coding	1.29967	0.000530278	0.0128651	-0.0619456	0.852521	0.974655	1.23772	0.00327206	0.0398043	1.2687	0.000407438	0.00760238	170	68	85	53	42	145	102	17	32	98	2.82946	1.84529	2.11304	2.0666	3.11663	3.46199	3.93095	3.38611	3.20764	3.57226
TSPO	translocator protein [Source:VGNC Symbol;Acc:VGNC:84537]	protein_coding	1.2994	4.9e-05	0.00288932	-0.00731638	0.973421	0.993691	1.29208	4.37e-05	0.00276852	1.29574	9.9e-06	0.000737559	6183	3391	5587	3945	2386	9536	4360	1129	1934	4733	7.97991	7.41623	8.09407	8.22502	8.91639	9.47897	9.33271	9.41598	9.09843	9.14558
ENSMMUG00000056654		protein_coding	1.2968	0.01521	0.0944891	-0.36443	0.492274	0.891784	0.932374	0.0995855	0.311283	1.11459	0.0206644	0.0984181	302	539	437	318	604	510	205	75	147	289	3.64318	4.77052	4.42833	4.60149	6.93593	5.26028	4.92983	5.50905	5.38621	5.11866
ENSMMUG00000045698		protein_coding	1.29041	0.0795694	0.254514	0.341415	0.653206	0.93866	1.63183	0.0442847	0.191369	1.46112	0.0301025	0.125686	15	61	45	87	45	55	26	22	24	40	-0.351964	1.69644	1.24546	2.75836	3.21426	2.09971	2.00561	3.75269	2.8015	2.30932
NINJ2	ninjurin 2 [Source:HGNC Symbol;Acc:HGNC:7825]	protein_coding	1.29033	0.1915	0.419608	-0.0921008	0.928262	0.988083	1.19823	0.236377	0.506708	1.24428	0.147356	0.345685	287	89	43	6	24	156	44	31	68	38	3.57072	2.21722	1.18471	-0.675132	2.3305	3.5659	2.73918	4.24212	4.28086	2.23794
COQ10A	coenzyme Q10A [Source:VGNC Symbol;Acc:VGNC:71356]	protein_coding	1.28645	3.41e-05	0.0024124	0.264458	0.253093	0.79268	1.55091	1.76e-05	0.00158962	1.41868	4.96e-06	0.000491904	388	289	271	164	232	469	175	51	130	400	4.0003	3.87912	3.74601	3.6557	5.55874	5.13993	4.70295	4.95521	5.20968	5.58562
ENSMMUG00000061429		lncRNA	1.28542	0.00382807	0.0407849	-0.304743	0.521171	0.904643	0.980681	0.067002	0.244932	1.13305	0.00850389	0.0548731	73	51	138	26	45	111	48	8	16	67	1.65541	1.45302	2.79004	1.09917	3.21426	3.08336	2.86162	2.32502	2.23417	3.03323
ENSMMUG00000030153		protein_coding	1.28379	0.126852	0.334055	-0.838836	0.430561	0.8728	0.444949	0.688334	0.847707	0.864367	0.296981	0.52388	38	154	149	203	205	120	67	22	42	43	0.784085	2.98564	2.89805	3.9597	5.38093	3.19364	3.33306	3.75269	3.59357	2.41017
SELENOM	selenoprotein M [Source:HGNC Symbol;Acc:HGNC:30397]	protein_coding	1.28197	0.0377815	0.165552	0.298014	0.615295	0.931433	1.57999	0.0180861	0.113791	1.43098	0.0118074	0.0686806	1414	1093	1097	200	300	2366	578	232	533	771	5.85469	5.78585	5.74926	3.93846	5.92839	7.46909	6.42003	7.13453	7.24024	6.52987
NCOA2	nuclear receptor coactivator 2 [Source:VGNC Symbol;Acc:VGNC:75146]	protein_coding	1.28077	6.01e-05	0.00339538	-0.329191	0.18418	0.748549	0.951576	0.00156999	0.0258913	1.11617	7.65e-05	0.00249917	773	625	811	516	345	988	812	83	214	695	4.98699	4.98284	5.31509	5.29592	6.12949	6.21117	6.90961	5.65475	5.92615	6.38044
IL1R1	interleukin 1 receptor type 1 [Source:VGNC Symbol;Acc:VGNC:73716]	protein_coding	1.28032	0.041657	0.174973	0.618413	0.311357	0.819698	1.89873	0.00448869	0.0479195	1.58953	0.00538746	0.040483	32	35	25	24	12	40	45	16	52	27	0.562844	0.950597	0.4786	0.993285	1.37886	1.66176	2.77078	3.30013	3.89774	1.76611
CAP2	cyclase associated actin cytoskeleton regulatory protein 2 [Source:VGNC Symbol;Acc:VGNC:70584]	protein_coding	1.27957	0.00470487	0.0454197	1.11127	0.0139386	0.625747	2.39084	2.74e-05	0.00216402	1.8352	7.63e-05	0.00249917	77	72	75	30	22	85	118	32	58	139	1.72829	1.92392	1.94007	1.29014	2.20944	2.70723	4.13897	4.28751	4.05357	4.07034
DOK6	docking protein 6 [Source:VGNC Symbol;Acc:VGNC:71915]	protein_coding	1.27955	0.0453385	0.183471	-0.692557	0.452866	0.878013	0.586991	0.5578	0.772239	0.933269	0.184478	0.395578	36	150	57	84	38	83	99	2	13	65	0.714041	2.94851	1.56436	2.70903	2.97523	2.67379	3.88837	0.466007	1.94669	2.99043
ENSMMUG00000009852		protein_coding	1.27896	0.0476972	0.189651	-0.352874	0.589658	0.925332	0.926083	0.162874	0.412777	1.10252	0.0517627	0.177296	182	101	80	38	31	248	53	33	95	41	2.92557	2.39336	2.02915	1.60973	2.68859	4.22692	3.00136	4.33152	4.75963	2.34373
IDO1	indoleamine 2,3-dioxygenase 1 [Source:VGNC Symbol;Acc:VGNC:73580]	protein_coding	1.27596	0.0145708	0.0918953	-1.68675	0.0346644	0.63958	-0.410789	0.601421	0.801666	0.432587	0.419726	0.638896	84	55	151	37	26	103	135	14	7	21	1.84758	1.55536	2.91684	1.57344	2.44219	2.97771	4.33137	3.11106	1.10759	1.42417
NR3C2	nuclear receptor subfamily 3 group C member 2 [Source:VGNC Symbol;Acc:VGNC:75516]	protein_coding	1.27494	0.000312505	0.00913957	0.0421576	0.886666	0.981584	1.31709	0.000816885	0.0173084	1.29602	0.000134439	0.00358446	117	51	61	54	44	113	56	16	37	66	2.30611	1.45302	1.65671	2.09247	3.18244	3.1086	3.07914	3.30013	3.41347	3.01199
NKD2	NKD inhibitor of WNT signaling pathway 2 [Source:VGNC Symbol;Acc:VGNC:75199]	protein_coding	1.27357	0.00647395	0.0554721	0.743202	0.0915609	0.687677	2.01677	0.000205913	0.0074334	1.64517	0.000302118	0.00616263	36	32	35	29	11	72	24	18	14	64	0.714041	0.833264	0.912391	1.24472	1.26195	2.47459	1.89526	3.46726	2.04901	2.96855
ENSMMUG00000058644		lncRNA	1.27338	0.00158543	0.0240761	0.917307	0.0170343	0.633921	2.19069	2.35e-05	0.00194757	1.73204	4.01e-05	0.00170623	533	311	517	300	174	971	306	192	470	547	4.45416	3.98378	4.66908	4.51804	5.14545	6.18619	5.50506	6.86188	7.05898	6.03577
PTPRC	protein tyrosine phosphatase receptor type C [Source:VGNC Symbol;Acc:VGNC:76612]	protein_coding	1.26918	9.89e-06	0.00126638	-0.341418	0.11375	0.703648	0.927764	0.000750766	0.0164602	1.09847	2.06e-05	0.00114543	429	247	289	262	186	542	229	39	114	249	4.14374	3.65542	3.83764	4.32421	5.24122	5.34769	5.08871	4.57064	5.02114	4.90488
ENSMMUG00000019109		protein_coding	1.26526	0.0481629	0.19052	0.201767	0.764086	0.95488	1.46703	0.0492819	0.203575	1.36615	0.0243827	0.109089	72	166	81	79	217	95	62	29	64	88	1.6366	3.09164	2.04632	2.62289	5.46267	2.8637	3.22315	4.1468	4.19419	3.41934
Metazoa-SRP.1344	NA	NA	1.26489	0.0269705	0.135239	-0.89908	0.187494	0.749599	0.365808	0.594878	0.796989	0.815348	0.12732	0.315844	236	244	468	201	101	304	583	35	43	175	3.29295	3.63803	4.52644	3.94558	4.36576	4.51822	6.43243	4.41571	3.62704	4.39958
CBX7	chromobox 7 [Source:VGNC Symbol;Acc:VGNC:70561]	protein_coding	1.26358	7.82e-05	0.00391352	0.328634	0.198869	0.756396	1.59221	3.51e-05	0.00242744	1.4279	1.1e-05	0.000785787	94	87	88	62	71	112	76	18	51	104	2.00252	2.18565	2.16113	2.28427	3.86236	3.09604	3.51199	3.46726	3.87005	3.65679
ITGA4	integrin subunit alpha 4 [Source:VGNC Symbol;Acc:VGNC:73778]	protein_coding	1.26055	0.0110134	0.0768377	0.603421	0.216675	0.766483	1.86397	0.00153742	0.0256353	1.56226	0.00124841	0.0157627	61	27	40	30	21	79	22	13	10	86	1.41169	0.613636	1.08851	1.29014	2.14487	2.6045	1.77576	3.00635	1.5873	3.38671
JCAD	junctional cadherin 5 associated [Source:VGNC Symbol;Acc:VGNC:73937]	protein_coding	1.26033	0.00638755	0.055001	-0.606723	0.242705	0.788433	0.65361	0.233578	0.502848	0.956971	0.028687	0.122204	184	236	304	131	86	254	357	19	42	174	2.94098	3.59061	3.90978	3.3365	4.13591	4.2611	5.72667	3.54408	3.59357	4.39138
DNER	delta/notch like EGF repeat containing [Source:VGNC Symbol;Acc:VGNC:71895]	protein_coding	1.25762	0.00649083	0.0554983	0.0945337	0.834644	0.971722	1.35216	0.0119692	0.0889852	1.30489	0.00334747	0.0296502	221	139	95	194	98	333	74	22	57	197	3.19992	2.84116	2.26747	3.89502	4.32263	4.64873	3.4741	3.75269	4.02874	4.56911
IGFBP3	insulin like growth factor binding protein 3 [Source:VGNC Symbol;Acc:VGNC:73576]	protein_coding	1.25737	0.0832695	0.260935	0.281097	0.696357	0.945315	1.53846	0.0437131	0.190147	1.39792	0.0315511	0.129268	180	194	149	47	34	239	188	59	212	82	2.90999	3.31232	2.89805	1.90078	2.81847	4.17409	4.80567	5.16435	5.91264	3.31915
FAM241A	family with sequence similarity 241 member A [Source:VGNC Symbol;Acc:VGNC:106576]	protein_coding	1.25562	0.0591618	0.21505	-0.466023	0.559506	0.919382	0.789593	0.352068	0.619091	1.0226	0.115576	0.296128	35	38	47	42	58	32	67	6	37	17	0.677702	1.0591	1.30374	1.74638	3.5744	1.35925	3.33306	1.92635	3.41347	1.14084
CDR2L	cerebellar deration related protein 2 like [Source:VGNC Symbol;Acc:VGNC:104594]	protein_coding	1.24878	4.28e-06	0.000813167	0.219313	0.223318	0.77474	1.4681	2.56e-06	0.000538432	1.35844	6.21e-07	0.00015903	383	310	336	235	249	465	239	62	146	418	3.98178	3.97918	4.05261	4.16872	5.6604	5.12764	5.15006	5.23557	5.3764	5.6489
ENSMMUG00000031416		pseudogene	1.24841	0.0378173	0.165552	0.243953	0.681437	0.944719	1.49236	0.0217312	0.125717	1.37039	0.0126133	0.0717834	103	147	100	16	18	184	69	22	49	87	2.12903	2.92002	2.3389	0.469152	1.93177	3.80088	3.37478	3.75269	3.81303	3.40312
BRICD5	BRICHOS domain containing 5 [Source:VGNC Symbol;Acc:VGNC:70418]	protein_coding	1.24813	0.000973764	0.0182995	-0.186646	0.568892	0.922039	1.06149	0.00654068	0.061835	1.15481	0.000822504	0.012204	743	504	429	356	400	1026	247	74	139	581	4.9302	4.67429	4.40189	4.76325	6.34241	6.26549	5.19734	5.48976	5.30582	6.12255
TEX15	testis expressed 15, meiosis and synapsis associated [Source:VGNC Symbol;Acc:VGNC:78318]	protein_coding	1.24667	0.000146604	0.00575751	-0.325992	0.219658	0.769806	0.92068	0.00330975	0.0398269	1.08368	0.000189695	0.00451533	772	559	913	507	378	880	781	84	210	665	4.98513	4.82276	5.48531	5.27065	6.26097	6.04457	6.85353	5.67197	5.89901	6.31692
ENSMMUG00000050151		protein_coding	1.24614	0.124094	0.330026	-0.94673	0.337434	0.835689	0.299415	0.765123	0.890463	0.77278	0.313658	0.541225	54	169	224	319	140	190	115	38	69	45	1.24784	3.11696	3.47508	4.60599	4.83349	3.84661	4.10218	4.53344	4.30173	2.47369
RDH10	retinol dehydrogenase 10 [Source:VGNC Symbol;Acc:VGNC:76780]	protein_coding	1.24309	0.00561571	0.0510185	-0.21374	0.634119	0.933831	1.02935	0.0406504	0.18201	1.13622	0.00672401	0.0471848	60	56	59	15	14	81	50	10	14	40	1.38939	1.57986	1.61127	0.387907	1.5876	2.63956	2.91915	2.63704	2.04901	2.30932
SPOCK3	SPARC (osteonectin), cwcv and kazal like domains proteoglycan 3 [Source:VGNC Symbol;Acc:VGNC:100272]	protein_coding	1.23875	0.00119237	0.0204449	0.0195458	0.954667	0.9912	1.2583	0.00329456	0.0398043	1.24853	0.000611096	0.00992103	126	89	111	58	25	198	89	14	44	101	2.40945	2.21722	2.48461	2.19156	2.38743	3.90542	3.73662	3.11106	3.65975	3.61514
ATP6	ATP synthase F0 subunit 6 [Source:NCBI gene (formerly Entrezgene);Acc:2846629]	protein_coding	1.23415	0.25155	0.491206	-0.26578	0.806453	0.965206	0.968368	0.342734	0.610137	1.10126	0.219785	0.438443	148975	148560	170761	5002	45672	122304	38484	10472	23763	54011	12.5696	12.868	13.027	8.56732	13.1746	13.1596	12.4742	12.6291	12.7171	12.6576
JAKMIP1	janus kinase and microtubule interacting protein 1 [Source:VGNC Symbol;Acc:VGNC:73662]	protein_coding	1.23177	5.84e-06	0.0009455	-0.4034	0.0507365	0.65097	0.828367	0.00101615	0.0198413	1.03007	1.81e-05	0.0010698	321	255	370	172	154	428	249	46	76	221	3.73003	3.70079	4.1903	3.7235	4.9702	5.00863	5.20892	4.80722	4.43998	4.73383
MFSD2A	major facilitator superfamily domain containing 2A [Source:VGNC Symbol;Acc:VGNC:74585]	protein_coding	1.23096	3.1e-05	0.0023197	-0.166817	0.43092	0.8728	1.06414	0.00022643	0.0078814	1.14755	1.88e-05	0.00107789	1022	657	746	462	337	1015	814	145	236	660	5.38794	5.0545	5.1951	5.13718	6.09573	6.24998	6.91315	6.45752	6.06695	6.30605
CAST	calpastatin [Source:VGNC Symbol;Acc:VGNC:70551]	protein_coding	1.22367	2.04e-06	0.000631697	-0.573968	0.00234802	0.468279	0.649698	0.000614704	0.0148107	0.936682	5.61e-06	0.000517052	3022	2432	3307	1794	1345	4677	2250	382	692	1775	6.94813	6.93723	7.33814	7.08916	8.0898	8.45153	8.37867	7.85329	7.6165	7.73137
CAV1	caveolin 1 [Source:VGNC Symbol;Acc:VGNC:80805]	protein_coding	1.22042	0.0785387	0.252775	1.68349	0.0232193	0.633921	2.90391	0.000366945	0.010561	2.06217	0.0020159	0.0212194	139	142	94	59	28	196	119	67	376	188	2.54675	2.87124	2.25275	2.2153	2.54585	3.89094	4.15102	5.34697	6.73752	4.50215
LTBP3	latent transforming growth factor beta binding protein 3 [Source:VGNC Symbol;Acc:VGNC:74458]	protein_coding	1.21797	0.15488	0.370535	-0.161577	0.858436	0.976922	1.0564	0.252015	0.524242	1.13719	0.137355	0.331171	959	475	305	44	149	541	282	105	260	143	5.29654	4.58938	3.91447	1.81014	4.92285	5.34504	5.38769	5.99293	6.20633	4.11086
SERP1	stress associated endoplasmic reticulum protein 1 [Source:VGNC Symbol;Acc:VGNC:77175]	protein_coding	1.21249	0.0542486	0.204405	0.440876	0.481138	0.888664	1.65337	0.0180082	0.113791	1.43293	0.0143588	0.0782768	741	449	310	73	115	674	273	115	277	292	4.92633	4.50876	3.93766	2.51223	4.55158	5.66096	5.34109	6.12383	6.2975	5.13349
CLDN3	claudin 3 [Source:VGNC Symbol;Acc:VGNC:71250]	protein_coding	1.20796	0.00662145	0.0558701	1.24953	0.00797358	0.572071	2.45749	4.07e-05	0.00262106	1.83273	0.000113478	0.00321413	299	602	825	321	211	833	432	191	456	1272	3.62898	4.92905	5.33968	4.61494	5.42238	5.96559	6.00097	6.85436	7.01541	7.25111
RNF208	ring finger protein 208 [Source:VGNC Symbol;Acc:VGNC:76819]	protein_coding	1.20289	0.0038819	0.0410597	-0.290207	0.463251	0.882122	0.912682	0.037558	0.173427	1.05779	0.0051763	0.0395568	725	477	216	170	226	497	296	67	97	303	4.89502	4.5954	3.42343	3.70684	5.52108	5.2232	5.45731	5.34697	4.7895	5.18658
ENSMMUG00000052127		rRNA	1.20024	0.258674	0.498144	0.292309	0.786581	0.961041	1.49255	0.158718	0.40627	1.3464	0.14012	0.334842	28795	102343	120469	10063	18077	37146	88203	19002	34614	15010	10.1986	12.3304	12.5236	9.57548	11.8374	11.4405	13.6708	13.4887	13.2597	10.8104
KIF1A	kinesin family member 1A [Source:VGNC Symbol;Acc:VGNC:99375]	protein_coding	1.19345	0.00121896	0.0206202	-0.247599	0.458237	0.88062	0.945848	0.0142496	0.0989369	1.06965	0.00150535	0.0178282	424	492	606	322	375	523	387	50	113	521	4.12699	4.63976	4.89681	4.6194	6.2495	5.29643	5.84272	4.9268	5.00849	5.9657
AP1S2	adaptor related protein complex 1 subunit sigma 2 [Source:VGNC Symbol;Acc:VGNC:69961]	protein_coding	1.19297	0.0261171	0.131967	-0.19896	0.706905	0.946601	0.994012	0.0789738	0.272006	1.09349	0.0234209	0.106279	484	372	332	129	163	328	450	124	178	155	4.31618	4.2396	4.03551	3.31469	5.05171	4.62705	6.05971	6.23228	5.66124	4.226
ITIH5	inter-alpha-trypsin inhibitor heavy chain 5 [Source:VGNC Symbol;Acc:VGNC:73636]	protein_coding	1.19146	0.000565047	0.0133991	-0.708021	0.0402101	0.63958	0.483442	0.149688	0.392235	0.837453	0.00478261	0.0377733	650	349	465	189	168	544	463	41	109	229	4.73843	4.14838	4.51723	3.85779	5.09508	5.35299	6.10069	4.64228	4.95678	4.78481
ENSMMUG00000054865		lncRNA	1.19016	0.0030127	0.0352824	-0.317234	0.437811	0.875476	0.87293	0.0558353	0.218409	1.03155	0.00630498	0.0449652	195	125	194	146	55	376	101	21	32	164	3.02293	2.69187	3.27107	3.49039	3.49891	4.82281	3.9169	3.68645	3.20764	4.30671
ENSMMUG00000063316		protein_coding	1.18511	0.026636	0.134202	-0.967135	0.088418	0.682742	0.217978	0.670967	0.84061	0.701546	0.112759	0.291431	1935	1485	1992	355	594	1530	1433	130	392	429	6.30609	6.22684	6.60784	4.75922	6.91188	6.84093	7.7282	6.3003	6.79755	5.68625
PLAUR	plasminogen activator, urokinase receptor [Source:VGNC Symbol;Acc:VGNC:76163]	protein_coding	1.1821	0.128071	0.334838	0.361843	0.642176	0.936047	1.54394	0.0522806	0.21099	1.36302	0.0456976	0.164345	203	101	36	14	18	130	61	30	77	54	3.07974	2.39336	0.949378	0.301812	1.93177	3.30704	3.20012	4.19525	4.45869	2.72928
FILIP1L	filamin A interacting protein 1 like [Source:VGNC Symbol;Acc:VGNC:72562]	protein_coding	1.18209	0.00845931	0.0651982	-0.0829733	0.843617	0.973035	1.09912	0.021731	0.125717	1.1406	0.00558213	0.0413542	538	547	790	281	167	721	782	73	187	551	4.46753	4.79164	5.27741	4.42437	5.08651	5.75789	6.85538	5.47021	5.73217	6.04626
NOXA1	NADPH oxidase activator 1 [Source:VGNC Symbol;Acc:VGNC:75163]	protein_coding	1.18158	0.00407051	0.0422954	1.3117	0.00309255	0.491342	2.49328	9.21e-06	0.00114604	1.83743	3.42e-05	0.00155455	64	80	43	51	54	66	57	20	54	153	1.47659	2.06939	1.18471	2.01342	3.47284	2.3531	3.10416	3.61702	3.95158	4.20744
ENSMMUG00000012407		protein_coding	1.18155	0.152829	0.367889	-0.389359	0.710007	0.946601	0.792192	0.477948	0.718432	0.986872	0.235074	0.45652	25	23	86	94	29	97	12	6	3	55	0.252843	0.410156	2.12925	2.86728	2.59502	2.89306	0.960268	1.92635	0.0306673	2.75508
ITM2A	integral membrane protein 2A [Source:VGNC Symbol;Acc:VGNC:73798]	protein_coding	1.17922	0.010581	0.075104	0.603567	0.166358	0.730091	1.78278	0.000650778	0.015192	1.481	0.000776016	0.0117132	135	174	67	59	31	202	80	42	89	118	2.50588	3.15821	1.78502	2.2153	2.68859	3.93394	3.58491	4.67681	4.66612	3.83666
CD22	CD22 molecule [Source:VGNC Symbol;Acc:VGNC:70758]	protein_coding	1.17797	0.00712465	0.058012	0.377814	0.367579	0.852194	1.55578	0.00268602	0.0356583	1.36688	0.00142185	0.0172279	315	297	310	265	195	576	157	50	78	632	3.70317	3.91806	3.93766	4.34049	5.30909	5.43511	4.54745	4.9268	4.47716	6.24365
GNB5	G protein subunit beta 5 [Source:VGNC Symbol;Acc:VGNC:73097]	protein_coding	1.1736	1.56e-05	0.0016328	0.486759	0.0205673	0.633921	1.66036	1.22e-06	0.000376932	1.41698	7.42e-07	0.000163899	317	215	249	224	142	376	205	51	159	345	3.71218	3.45816	3.62549	4.10023	4.85383	4.82281	4.92983	4.95521	5.49897	5.37303
SOX17	SRY-box transcription factor 17 [Source:VGNC Symbol;Acc:VGNC:104497]	protein_coding	1.1722	0.0601509	0.217063	-0.416508	0.531369	0.909012	0.755689	0.263727	0.535975	0.963943	0.0845643	0.242255	49	45	175	58	23	143	40	25	30	34	1.11825	1.28444	3.12515	2.19156	2.27124	3.44227	2.60537	3.93491	3.11631	2.08363
ENSMMUG00000000451		protein_coding	1.16426	0.0703932	0.23747	-0.498357	0.511262	0.897614	0.665904	0.40372	0.660664	0.915083	0.138546	0.332745	114	114	142	228	281	131	81	30	43	79	2.26995	2.56266	2.83026	4.12551	5.83427	3.3179	3.60257	4.19525	3.62704	3.26632
ENSMMUG00000030530		protein_coding	1.15934	0.0558597	0.207499	-0.498054	0.526598	0.906425	0.661283	0.435101	0.685371	0.91031	0.144273	0.340847	30	73	87	88	84	66	41	5	20	39	0.480856	1.94293	2.14528	2.77443	4.10229	2.3531	2.64001	1.67627	2.54554	2.27407
FXYD1	FXYD domain containing ion transport regulator 1 [Source:HGNC Symbol;Acc:HGNC:4025]	protein_coding	1.15819	0.101597	0.293207	0.458057	0.522565	0.904909	1.61625	0.0356242	0.168975	1.38722	0.0315309	0.129236	416	446	234	57	54	598	200	73	254	211	4.09978	4.49916	3.53714	2.16742	3.47284	5.48898	4.89441	5.47021	6.17273	4.66747
GUSB	NA	NA	1.15745	0.000159307	0.00606348	0.393973	0.110098	0.702075	1.55142	1.83e-05	0.00164332	1.35444	1.09e-05	0.000783906	764	586	698	725	425	1217	442	150	378	942	4.97018	4.89041	5.09962	5.78471	6.42969	6.51128	6.0339	6.50633	6.74516	6.81838
CFI	complement factor I [Source:HGNC Symbol;Acc:HGNC:5394]	protein_coding	1.15577	1.48e-05	0.00161931	0.452526	0.0225353	0.633921	1.60829	7.43e-07	0.000289102	1.38203	5.64e-07	0.00015903	1651	1309	997	877	575	1855	1073	287	775	1432	6.07763	6.04528	5.61182	6.05853	6.86504	7.11844	7.31121	7.44112	7.77979	7.42186
PET100	PET100 cytochrome c oxidase chaperone [Source:VGNC Symbol;Acc:VGNC:75904]	protein_coding	1.15372	0.0215334	0.117267	-0.25732	0.586401	0.924542	0.896396	0.0690453	0.249251	1.02506	0.0188697	0.0928461	1355	1079	1979	829	741	1479	1252	426	547	501	5.79339	5.76731	6.59842	5.97754	7.23048	6.7921	7.53357	8.01046	7.2776	5.90939
KDM7A	lysine demethylase 7A [Source:VGNC Symbol;Acc:VGNC:73886]	protein_coding	1.15117	0.00011313	0.0047348	-0.299089	0.252972	0.79268	0.852082	0.00681224	0.0632737	1.00163	0.000291035	0.00600653	191	180	160	117	118	202	140	30	34	145	2.99367	3.20619	2.99852	3.17637	4.58846	3.93394	4.3834	4.19525	3.29352	4.1307
ENSMMUG00000062547		lncRNA	1.15111	0.0142547	0.0909408	-1.05782	0.0726177	0.681836	0.0932982	0.871769	0.946647	0.622206	0.15589	0.358185	90	93	125	41	19	130	124	20	15	32	1.94253	2.27836	2.65102	1.71341	2.00635	3.30704	4.20984	3.61702	2.14456	1.99981
C1QTNF1	C1q and TNF related 1 [Source:VGNC Symbol;Acc:VGNC:70311]	protein_coding	1.15103	0.000963576	0.018173	0.110693	0.719065	0.946601	1.26173	0.00142316	0.024349	1.20638	0.000331253	0.00660306	67	45	79	31	38	78	40	17	22	52	1.53869	1.28444	2.01177	1.33418	2.97523	2.58664	2.60537	3.38611	2.67919	2.67627
SLC26A2	solute carrier family 26 member 2 [Source:VGNC Symbol;Acc:VGNC:84492]	protein_coding	1.15081	0.000354715	0.00975465	-0.497491	0.0850923	0.682742	0.653317	0.0300574	0.153278	0.902062	0.00113628	0.014773	866	555	881	273	303	913	518	83	130	479	5.15005	4.81246	5.43404	4.38304	5.9427	6.09755	6.26225	5.65475	5.20968	5.84479
GLRB	glycine receptor beta [Source:VGNC Symbol;Acc:VGNC:73077]	protein_coding	1.15032	9.4e-05	0.00429132	-0.0727297	0.758814	0.954501	1.07759	0.000754321	0.0164602	1.11395	7.02e-05	0.00237719	260	147	161	174	103	270	144	27	76	163	3.43034	2.92002	3.00732	3.73996	4.39382	4.34847	4.42371	4.04475	4.43998	4.29796
STX11	syntaxin 11 [Source:VGNC Symbol;Acc:VGNC:78041]	protein_coding	1.14597	0.000457049	0.0116502	0.928994	0.00358429	0.519627	2.07496	2.84e-06	0.000561462	1.61046	5.81e-06	0.00052398	137	73	81	82	59	116	86	31	65	171	2.52646	1.94293	2.04632	2.67519	3.59871	3.14566	3.6878	4.24212	4.21635	4.36649
CLDN11	claudin 11 [Source:VGNC Symbol;Acc:VGNC:81181]	protein_coding	1.14449	0.000176153	0.00642531	0.208214	0.36976	0.853103	1.35271	4.61e-05	0.00280178	1.2486	1.97e-05	0.00110035	2954	1585	1836	1339	1047	2618	1583	602	813	1569	6.91535	6.32065	6.49041	6.66776	7.72872	7.61497	7.87172	8.50909	7.8488	7.55355
ENSMMUG00000055312		protein_coding	1.13388	0.0627568	0.222573	0.332717	0.609109	0.93081	1.4666	0.0394063	0.178586	1.30024	0.0240098	0.108111	23	61	35	27	66	32	24	13	20	32	0.150489	1.69644	0.912391	1.14934	3.75829	1.35925	1.89526	3.00635	2.54554	1.99981
SEZ6L2	seizure related 6 homolog like 2 [Source:VGNC Symbol;Acc:VGNC:81567]	protein_coding	1.13329	0.00176205	0.0254964	-0.437937	0.225758	0.77585	0.695357	0.0731921	0.25868	0.914326	0.00554601	0.0411738	236	139	235	231	141	248	177	30	82	119	3.29295	2.84116	3.5432	4.14419	4.84369	4.22692	4.71924	4.19525	4.54877	3.84869
DHDH	dihydrodiol dehydrogenase [Source:VGNC Symbol;Acc:VGNC:71653]	protein_coding	1.13309	0.0417922	0.175276	0.628401	0.260505	0.795105	1.76149	0.005066	0.0519203	1.44729	0.00563824	0.0415647	119	81	123	61	59	267	20	22	60	142	2.32972	2.08658	2.62839	2.26165	3.59871	4.33248	1.64546	3.75269	4.10198	4.10084
HSPB6	heat shock protein family B (small) member 6 [Source:HGNC Symbol;Acc:HGNC:26511]	protein_coding	1.13181	0.00149694	0.0233314	-0.146952	0.652241	0.938298	0.984859	0.0104929	0.0817952	1.05834	0.00139325	0.0169586	601	274	253	224	132	534	270	51	73	349	4.62611	3.80315	3.64816	4.10023	4.74912	5.32633	5.32521	4.95521	4.38234	5.3896
LMO7	LIM domain 7 [Source:VGNC Symbol;Acc:VGNC:74433]	protein_coding	1.13151	0.00180974	0.0259363	-0.172008	0.6253	0.931433	0.959498	0.0197043	0.119167	1.0455	0.00237998	0.0237429	91	139	87	81	58	115	104	15	43	73	1.95776	2.84116	2.14528	2.65797	3.5744	3.13342	3.95865	3.20869	3.62704	3.15448
DRAM1	DNA damage regulated autophagy modulator 1 [Source:VGNC Symbol;Acc:VGNC:108339]	protein_coding	1.13107	0.0389755	0.168493	-0.992147	0.171089	0.732691	0.138921	0.85156	0.936618	0.634994	0.242836	0.465424	35	75	96	76	34	119	28	11	8	29	0.677702	1.9802	2.28205	2.56862	2.81847	3.1818	2.10812	2.77093	1.28581	1.86418
CDCP1	CUB domain containing protein 1 [Source:VGNC Symbol;Acc:VGNC:70849]	protein_coding	1.13051	0.0465185	0.186661	0.96142	0.0915811	0.687677	2.09193	0.000925823	0.0185961	1.61122	0.00236242	0.0236466	61	34	19	37	27	53	20	18	56	44	1.41169	0.912537	0.137671	1.57344	2.49495	2.04845	1.64546	3.46726	4.00347	2.44228
ENSMMUG00000050007		protein_coding	1.12834	0.0252428	0.129039	0.68892	0.17829	0.744034	1.81726	0.00236546	0.0332865	1.4728	0.00260117	0.0253246	114	117	167	19	57	113	92	23	80	125	2.26995	2.59906	3.059	0.688585	3.54967	3.1086	3.78385	3.81602	4.51341	3.91883
WFDC2	WAP four-disulfide core domain 2 [Source:VGNC Symbol;Acc:VGNC:78993]	protein_coding	1.12817	0.023469	0.123261	0.138903	0.761686	0.954531	1.26707	0.0133495	0.0950113	1.19762	0.00747592	0.0508644	8476	3347	1796	1562	1201	5328	2804	759	1313	2569	8.43472	7.39741	6.45869	6.88965	7.92654	8.63946	8.69608	8.84329	8.53993	8.2644
ENSMMUG00000022322		protein_coding	1.12571	0.665373	0.829446	1.05347	0.708924	0.946601	2.17918	0.423139	0.676263	1.65244	0.464222	0.677293	0	51	75	68	40	54	0	0	12	68	-2.54404	1.45302	1.94007	2.41305	3.04766	2.07431	-2.54404	-2.54404	1.83655	3.05416
SYT2	synaptotagmin 2 [Source:VGNC Symbol;Acc:VGNC:78075]	protein_coding	1.12529	0.00165865	0.0246451	-0.828131	0.0435021	0.63958	0.297161	0.455252	0.701235	0.711226	0.0269617	0.116701	109	142	166	115	48	202	122	15	41	57	2.2076	2.87124	3.05051	3.15197	3.3057	3.93394	4.1866	3.20869	3.5593	2.80532
ENSMMUG00000060377		protein_coding	1.12012	0.195841	0.426032	0.118824	0.893745	0.982691	1.23895	0.166187	0.416458	1.17954	0.120255	0.303747	4058	2069	1785	235	722	1767	1336	541	966	547	7.37289	6.70438	6.44984	4.16872	7.19305	7.04841	7.62717	8.35503	8.09739	6.03577
WRAP73	WD repeat containing, antisense to TP73 [Source:VGNC Symbol;Acc:VGNC:78791]	protein_coding	1.11974	0.125568	0.332226	-1.52543	0.150481	0.723051	-0.405693	0.708756	0.862326	0.357024	0.638011	0.801223	179	21	139	81	28	137	72	26	7	22	2.90213	0.296532	2.8002	2.65797	2.54585	3.38142	3.43519	3.99087	1.10759	1.48709
ENSMMUG00000046249		protein_coding	1.11852	0.00350206	0.0388071	0.685334	0.0741121	0.681836	1.80385	0.000271898	0.00873482	1.46119	0.000233173	0.00521104	73	77	95	65	49	125	42	8	42	146	1.65541	2.01654	2.26747	2.3501	3.33494	3.25145	2.67383	2.32502	3.59357	4.14052
JAZF1	JAZF zinc finger 1 [Source:VGNC Symbol;Acc:VGNC:81626]	protein_coding	1.11759	4.49e-06	0.000813167	0.000572642	0.997101	0.999079	1.11816	1.42e-05	0.00139873	1.11787	1.62e-06	0.000258519	538	410	378	224	182	573	319	72	132	379	4.46753	4.3787	4.22087	4.10023	5.21	5.42761	5.56486	5.45038	5.2316	5.5081
DEFB122	NA	NA	1.11451	0.107827	0.304085	0.209377	0.766605	0.955173	1.32388	0.0735459	0.259349	1.2192	0.0503255	0.173962	158	163	230	105	98	176	181	83	238	72	2.72649	3.06586	3.51263	3.02338	4.32263	3.73755	4.75127	5.65475	6.07909	3.13496
ENSMMUG00000045851		lncRNA	1.11385	0.000747151	0.0155731	-0.12172	0.691002	0.945315	0.992128	0.00790813	0.0690565	1.05299	0.000847841	0.0124514	54	53	59	36	36	69	36	7	25	38	1.24784	1.5051	1.61127	1.53622	2.89898	2.41512	2.45788	2.13941	2.85897	2.23794
SFMBT1	Scm like with four mbt domains 1 [Source:VGNC Symbol;Acc:VGNC:77279]	protein_coding	1.11174	0.000210314	0.0072676	0.206214	0.407318	0.862676	1.31795	0.000180556	0.00679834	1.21485	4.6e-05	0.00179014	180	140	176	163	100	210	139	34	60	191	2.90999	2.85126	3.13321	3.64699	4.35153	3.98936	4.37314	4.37423	4.10198	4.52481
HES1	hes family bHLH transcription factor 1 [Source:HGNC Symbol;Acc:HGNC:5192]	protein_coding	1.11156	7.36e-05	0.00379067	-0.092	0.664262	0.940976	1.01956	0.000382433	0.010787	1.06556	4.03e-05	0.00170623	604	599	688	248	285	729	403	80	222	416	4.63325	4.92188	5.07891	4.24568	5.8546	5.77376	5.901	5.60182	5.97895	5.642
ENSMMUG00000054976		protein_coding	1.11142	0.0160373	0.097761	-0.518266	0.269881	0.798171	0.593156	0.210034	0.472261	0.852289	0.0352488	0.139425	1000	597	511	223	572	595	300	91	188	265	5.35668	4.91708	4.65235	4.09384	6.85751	5.48175	5.4766	5.78707	5.73984	4.99423
SCN4B	sodium voltage-gated channel beta subunit 4 [Source:VGNC Symbol;Acc:VGNC:107643]	protein_coding	1.10924	0.013902	0.0895407	0.413856	0.336617	0.835689	1.5231	0.00245902	0.0338115	1.31617	0.00192599	0.0206486	46	33	76	21	13	68	37	15	26	43	1.03452	0.873445	1.95833	0.818283	1.48701	2.39474	2.49619	3.20869	2.91424	2.41017
ACSS3	acyl-CoA synthetase short chain family member 3 [Source:VGNC Symbol;Acc:VGNC:69532]	protein_coding	1.10456	0.00426898	0.0431207	0.315632	0.380429	0.857339	1.4202	0.00142175	0.024349	1.26238	0.000718801	0.0110556	169	192	117	49	41	187	131	34	65	133	2.82115	3.29763	2.55829	1.9582	3.08256	3.82393	4.28835	4.37423	4.21635	4.00735
IL1R2	interleukin 1 receptor type 2 [Source:VGNC Symbol;Acc:VGNC:73717]	protein_coding	1.10238	0.00124586	0.0208276	0.186441	0.552665	0.917904	1.28882	0.00149023	0.0250077	1.1956	0.000391188	0.0073973	278	172	118	86	91	202	136	26	48	201	3.52543	3.14185	2.57021	2.7421	4.21666	3.93394	4.34193	3.99087	3.78365	4.5979
SUN1	Sad1 and UNC84 domain containing 1 [Source:VGNC Symbol;Acc:VGNC:78161]	protein_coding	1.10196	1.33e-05	0.00153511	0.0810165	0.634781	0.933831	1.18297	1.4e-05	0.00139873	1.14247	2.75e-06	0.000343931	921	728	642	415	463	923	425	133	242	702	5.23847	5.20182	4.9796	4.98319	6.55301	6.11322	5.97746	6.33314	6.10308	6.39487
CYB5R1	cytochrome b5 reductase 1 [Source:VGNC Symbol;Acc:VGNC:71398]	protein_coding	1.09959	3.6e-05	0.00247419	0.170533	0.389916	0.857958	1.27012	3.2e-05	0.0022612	1.18485	7.17e-06	0.000607216	357	309	309	221	195	482	171	47	116	356	3.8815	3.97457	3.93305	4.08098	5.30909	5.17919	4.66982	4.83805	5.0461	5.41813
ACSM3	acyl-CoA synthetase medium chain family member 3 [Source:VGNC Symbol;Acc:VGNC:69376]	protein_coding	1.09745	0.0106597	0.0754077	0.979344	0.0232187	0.633921	2.07679	7.02e-05	0.00370754	1.58712	0.0002129	0.00488322	143	85	92	53	47	208	31	33	92	146	2.5865	2.15338	2.22285	2.0666	3.27586	3.97571	2.2494	4.33152	4.71363	4.14052
A4GALT	alpha 1,4-galactosyltransferase [Source:VGNC Symbol;Acc:VGNC:84538]	protein_coding	1.09498	0.000338432	0.00943031	-0.310326	0.205711	0.760036	0.784655	0.00408267	0.0452887	0.939818	0.000315908	0.00638195	3804	2709	2101	1537	1695	3148	1609	280	689	2463	7.27974	7.09264	6.68457	6.8664	8.42329	7.88073	7.8952	7.40553	7.61024	8.20364
RAC3	Rac family small GTPase 3 [Source:VGNC Symbol;Acc:VGNC:76642]	protein_coding	1.09291	2.29e-05	0.00204073	-0.390998	0.0409797	0.63958	0.701911	0.00105241	0.0201744	0.89741	3.24e-05	0.00149089	3481	2529	2212	1488	1486	3371	1553	263	695	1974	7.15187	6.99358	6.75873	6.81973	8.23354	7.9794	7.84413	7.31526	7.62274	7.88455
U1.111	NA	NA	1.0923	0.137877	0.347725	-1.3962	0.135746	0.715056	-0.303907	0.741714	0.878565	0.394195	0.56828	0.755094	51	29	141	54	15	138	25	26	13	10	1.17149	0.705537	2.82031	2.09247	1.68164	3.39174	1.95149	3.99087	1.94669	0.451772
CCDC120	coiled-coil domain containing 120 [Source:VGNC Symbol;Acc:VGNC:70664]	protein_coding	1.0912	0.00141455	0.0224808	-0.324345	0.341087	0.837597	0.766853	0.0444682	0.191764	0.929025	0.00365509	0.0313709	86	48	81	54	37	110	36	8	26	44	1.87993	1.37119	2.04632	2.09247	2.93761	3.07057	2.45788	2.32502	2.91424	2.44228
MACROD2	mono-ADP ribosylhydrolase 2 [Source:VGNC Symbol;Acc:VGNC:95356]	protein_coding	1.0881	0.0188194	0.10762	-0.0688314	0.881062	0.980358	1.01927	0.0454306	0.19373	1.05368	0.0137404	0.0760904	373	436	392	111	120	444	294	37	250	187	3.94404	4.4667	4.27287	3.1019	4.61254	5.0613	5.44757	4.49525	6.14988	4.49451
CAMSAP3	calmodulin regulated spectrin associated protein family member 3 [Source:VGNC Symbol;Acc:VGNC:70669]	protein_coding	1.0875	0.00163531	0.0243672	-0.314187	0.314625	0.820455	0.773315	0.0241008	0.13467	0.930409	0.00233976	0.0235179	1076	649	666	493	621	828	424	78	167	694	5.46193	5.03691	5.03226	5.23043	6.97592	5.95693	5.97408	5.56543	5.56953	6.37837
DDX60L	DExD/H-box 60 like [Source:VGNC Symbol;Acc:VGNC:71720]	protein_coding	1.08436	0.00925196	0.0691675	-0.516746	0.25576	0.793737	0.567618	0.229152	0.49757	0.825991	0.0313363	0.128751	67	61	54	32	26	114	19	11	11	33	1.53869	1.69644	1.491	1.37692	2.44219	3.12106	1.57562	2.77093	1.7173	2.04233
CCDC126	coiled-coil domain containing 126 [Source:VGNC Symbol;Acc:VGNC:70837]	protein_coding	1.0841	1.73e-06	0.000613701	-0.0550475	0.690648	0.945315	1.02905	8.46e-06	0.00111036	1.05657	7.49e-07	0.000163899	675	577	489	312	258	718	403	78	202	439	4.79254	4.86821	4.58931	4.57421	5.71146	5.75189	5.901	5.56543	5.84314	5.71938
TMEM130	transmembrane protein 130 [Source:VGNC Symbol;Acc:VGNC:81772]	protein_coding	1.07959	9.76e-06	0.00126638	-0.567599	0.00751603	0.563971	0.511993	0.0153405	0.103568	0.795792	0.000105922	0.00312558	454	458	415	226	216	499	310	37	89	261	4.22468	4.53718	4.35442	4.11293	5.45604	5.22896	5.52373	4.49525	4.66612	4.97241
SAT1	spermidine/spermine N1-acetyltransferase 1 [Source:VGNC Symbol;Acc:VGNC:76973]	protein_coding	1.07723	0.000173152	0.00636001	0.556885	0.0221081	0.633921	1.63412	4.52e-06	0.000744413	1.35567	5.07e-06	0.000497689	2363	1906	1275	866	652	2299	1342	437	899	1805	6.59381	6.58619	5.96555	6.04037	7.0461	7.42769	7.63363	8.04722	7.99376	7.75553
ENSMMUG00000002075		protein_coding	1.07541	0.0080516	0.0632153	-0.0382009	0.922866	0.985967	1.0372	0.0220094	0.12669	1.05631	0.0054665	0.0408142	457	359	277	109	279	384	135	46	110	244	4.2341	4.18875	3.7772	3.0762	5.824	4.853	4.33137	4.80722	4.96988	4.87579
GZMM	granzyme M [Source:HGNC Symbol;Acc:HGNC:4712]	protein_coding	1.07358	0.312153	0.555509	0.416101	0.716657	0.946601	1.48968	0.196323	0.454367	1.28163	0.176606	0.38554	21	173	14	73	6	89	28	6	18	53	0.0403152	3.15005	-0.224752	2.51223	0.470978	2.77187	2.10812	1.92635	2.39824	2.70302
ENSMMUG00000063049		lncRNA	1.07032	0.000817155	0.0164134	0.535574	0.0659968	0.677095	1.60589	5.76e-05	0.00332421	1.3381	4.6e-05	0.00179014	211	279	372	185	146	360	180	46	161	340	3.13439	3.82892	4.198	3.8273	4.89367	4.76047	4.74333	4.80722	5.51694	5.35206
METRNL	meteorin like, glial cell differentiation regulator [Source:VGNC Symbol;Acc:VGNC:82184]	protein_coding	1.06903	0.00158922	0.0240906	-0.195396	0.503341	0.896669	0.873636	0.00869522	0.0733681	0.971334	0.00122267	0.0155122	1329	1552	769	727	466	1336	1061	144	296	1031	5.76552	6.29036	5.23871	5.78868	6.56231	6.64563	7.295	6.44755	6.39301	6.94843
RBM23	RNA binding motif protein 23 [Source:VGNC Symbol;Acc:VGNC:84426]	protein_coding	1.0686	8.05e-06	0.00112475	-0.0555273	0.728322	0.946806	1.01307	3.78e-05	0.0025171	1.04083	3.65e-06	0.000405632	572	406	460	262	252	637	259	92	154	334	4.55527	4.36468	4.50175	4.32421	5.67762	5.57979	5.26547	5.80279	5.45305	5.32648
CAVIN2	caveolae associated protein 2 [Source:VGNC Symbol;Acc:VGNC:70469]	protein_coding	1.06729	0.00279692	0.033904	0.111407	0.726689	0.946649	1.1787	0.00248584	0.0341356	1.12299	0.000804281	0.0119844	285	232	271	151	75	391	201	72	147	158	3.56078	3.5663	3.74601	3.53824	3.94052	4.87891	4.90157	5.45038	5.38621	4.25341
MAMU-DRA	NA	NA	1.0667	0.0312662	0.148084	1.55196	0.00493447	0.524559	2.61865	3.61e-05	0.00246236	1.84267	0.00026103	0.00564066	67	87	100	22	16	104	64	17	61	211	1.53869	2.18565	2.3389	0.879006	1.76992	2.99134	3.26812	3.38611	4.12559	4.66747
FOSB	FosB proto-oncogene, AP-1 transcription factor subunit [Source:HGNC Symbol;Acc:HGNC:3797]	protein_coding	1.06523	0.0549285	0.205639	-1.39791	0.0388676	0.63958	-0.332678	0.584718	0.790638	0.366276	0.439715	0.6549	616	1660	1492	459	424	979	1107	70	242	216	4.66144	6.38721	6.19172	5.12782	6.4263	6.198	7.35616	5.4099	6.10308	4.70103
TPST2	tyrosylprotein sulfotransferase 2 [Source:VGNC Symbol;Acc:VGNC:78639]	protein_coding	1.06345	0.000467581	0.011836	0.462431	0.0799423	0.681836	1.52588	3.77e-05	0.0025171	1.29467	2.76e-05	0.00133771	929	518	482	422	314	740	452	97	250	960	5.25089	4.71355	4.56866	5.00719	5.99401	5.7953	6.06609	5.87891	6.14988	6.84564
DNMBP	dynamin binding protein [Source:VGNC Symbol;Acc:VGNC:106035]	protein_coding	1.06334	3.91e-06	0.000813167	-0.411971	0.0216227	0.633921	0.65137	0.00165755	0.0266859	0.857355	1.89e-05	0.00107789	381	308	309	229	191	394	227	40	79	218	3.97431	3.96994	3.93305	4.13177	5.27932	4.88988	5.07611	4.60691	4.4954	4.71424
CXADR	CXADR Ig-like cell adhesion molecule [Source:VGNC Symbol;Acc:VGNC:81299]	protein_coding	1.06297	0.00814651	0.0637223	0.504298	0.205353	0.759591	1.56726	0.00143719	0.0245491	1.31512	0.00101742	0.0138805	246	238	227	81	61	254	232	28	77	318	3.35179	3.60261	3.49398	2.65797	3.64613	4.2611	5.10739	4.09668	4.45869	5.25597
JADE2	jade family PHD finger 2 [Source:VGNC Symbol;Acc:VGNC:73641]	protein_coding	1.0608	0.000859457	0.017003	0.244314	0.390295	0.857958	1.30512	0.000563669	0.0139984	1.18296	0.000180865	0.00438724	113	64	106	48	51	104	64	13	50	79	2.2577	1.76212	2.4202	1.92978	3.39169	2.99134	3.26812	3.00635	3.84182	3.26632
SELL	selectin L [Source:VGNC Symbol;Acc:VGNC:100138]	protein_coding	1.05957	0.0217239	0.117938	1.06665	0.0258565	0.633921	2.12622	0.000163865	0.00630551	1.5929	0.000517935	0.00881833	170	122	157	41	44	148	133	58	154	154	2.82946	2.65776	2.97181	1.71341	3.18244	3.49108	4.31002	5.13981	5.45305	4.21675
SYCE3	synaptonemal complex central element protein 3 [Source:VGNC Symbol;Acc:VGNC:108064]	protein_coding	1.05923	0.00994501	0.0727528	0.497844	0.213449	0.76424	1.55707	0.00127995	0.0229844	1.30815	0.00106501	0.0143251	62	39	37	24	13	80	21	6	25	52	1.43365	1.09353	0.98544	0.993285	1.48701	2.62213	1.71208	1.92635	2.85897	2.67627
ZFP36	ZFP36 ring finger protein [Source:HGNC Symbol;Acc:HGNC:12862]	protein_coding	1.05355	0.128369	0.335363	-0.531331	0.486706	0.89124	0.522217	0.49413	0.727803	0.787883	0.204864	0.42247	350	561	563	154	166	343	546	64	324	106	3.85327	4.82788	4.79126	3.5662	5.07788	4.69113	6.33803	5.28117	6.52315	3.6839
ICA1	islet cell autoantigen 1 [Source:VGNC Symbol;Acc:VGNC:73551]	protein_coding	1.05202	8.83e-05	0.00412382	0.0434157	0.839347	0.972649	1.09543	0.000301586	0.00937324	1.07373	4.04e-05	0.00170623	249	192	183	116	100	268	124	33	45	208	3.36899	3.29763	3.1884	3.16422	4.35153	4.33783	4.20984	4.33152	3.69173	4.64695
KRT19	keratin 19 [Source:VGNC Symbol;Acc:VGNC:104625]	protein_coding	1.05056	0.0300277	0.144547	1.21986	0.0207616	0.633921	2.27042	0.00031872	0.00973299	1.66049	0.00089494	0.0127749	1083	510	638	364	198	1022	576	340	864	663	5.47125	4.69124	4.97063	4.79511	5.33102	6.25987	6.41504	7.68538	7.93651	6.31258
BTC	betacellulin [Source:VGNC Symbol;Acc:VGNC:106554]	protein_coding	1.04805	0.00248708	0.0315787	-0.181121	0.584684	0.924542	0.866926	0.0224367	0.128265	0.957487	0.00296554	0.0274718	415	296	372	98	129	390	217	40	66	256	4.09634	3.91325	4.198	2.92601	4.71617	4.87524	5.01145	4.60691	4.23817	4.94465
C6	complement C6 [Source:VGNC Symbol;Acc:VGNC:70477]	protein_coding	1.04402	0.00209186	0.0284362	-0.163772	0.61706	0.931433	0.880246	0.0207831	0.122107	0.962132	0.00263815	0.0256372	468	228	420	196	213	369	236	28	73	340	4.2681	3.54158	4.37155	3.90965	5.43594	4.79587	5.13193	4.09668	4.38234	5.35206
CAVIN3	caveolae associated protein 3 [Source:VGNC Symbol;Acc:VGNC:70693]	protein_coding	1.04227	0.015832	0.0968639	1.04094	0.018004	0.633921	2.08321	6.22e-05	0.00347162	1.56274	0.000256133	0.00557075	118	59	87	59	26	157	40	29	103	112	2.31797	1.65093	2.14528	2.2153	2.44219	3.57499	2.60537	4.1468	4.87556	3.7623
TDRP	testis development related protein [Source:VGNC Symbol;Acc:VGNC:84124]	protein_coding	1.04124	0.0597345	0.216177	0.283242	0.626618	0.931433	1.32448	0.0368497	0.171819	1.18286	0.0224029	0.103711	89	61	68	8	34	52	52	16	25	46	1.92713	1.69644	1.80534	-0.362382	2.81847	2.02212	2.97447	3.30013	2.85897	2.50443
SLC6A3	solute carrier family 6 member 3 [Source:VGNC Symbol;Acc:VGNC:77619]	protein_coding	1.03822	0.124179	0.33017	1.01219	0.142563	0.719385	2.05041	0.00430557	0.0466289	1.54431	0.010964	0.0657025	35	128	17	18	15	57	22	15	40	51	0.677702	2.72519	0.00342051	0.619084	1.68164	2.14922	1.77576	3.20869	3.5242	2.64901
ERO1B	endoplasmic reticulum oxidoreductase 1 beta [Source:VGNC Symbol;Acc:VGNC:99911]	protein_coding	1.03726	0.0173304	0.102221	-0.570494	0.248456	0.792599	0.466762	0.358132	0.624062	0.752009	0.0631564	0.200961	203	199	353	68	63	242	216	26	49	105	3.07974	3.3484	4.12309	2.41305	3.69205	4.19192	5.00483	3.99087	3.81303	3.67041
SEMA3C	semaphorin 3C [Source:VGNC Symbol;Acc:VGNC:77161]	protein_coding	1.03569	0.00402921	0.0419619	0.342757	0.319363	0.823493	1.37845	0.00138585	0.0241032	1.20707	0.000680797	0.0106306	124	119	145	42	33	154	95	15	53	121	2.38712	2.62283	2.8597	1.74638	2.77646	3.54756	3.82957	3.20869	3.92491	3.87245
VSIR	V-set immunoregulatory receptor [Source:VGNC Symbol;Acc:VGNC:79834]	protein_coding	1.03537	0.00431292	0.0434038	1.14141	0.00293693	0.491342	2.17677	6.4e-06	0.000909044	1.60607	3.03e-05	0.00141538	64	95	103	45	33	100	63	32	77	125	1.47659	2.30798	2.38012	1.84099	2.77646	2.936	3.24581	4.28751	4.45869	3.91883
CREG1	cellular repressor of E1A stimulateds 1 [Source:VGNC Symbol;Acc:VGNC:106346]	protein_coding	1.03426	1.6e-05	0.0016328	-0.0314773	0.842026	0.973035	1.00278	2.63e-05	0.00211204	1.01852	4.2e-06	0.000450713	2088	2326	1958	1041	1048	2502	1182	336	636	1507	6.41565	6.87303	6.58305	6.30527	7.73009	7.54964	7.45064	7.66832	7.49487	7.49544
RAB11FIP1	RAB11 family interacting protein 1 [Source:VGNC Symbol;Acc:VGNC:104491]	protein_coding	1.03264	0.000771406	0.0157965	-0.0100235	0.971176	0.993343	1.02262	0.00343638	0.0407746	1.02763	0.00050908	0.00872412	193	186	169	173	73	226	180	21	74	159	3.00837	3.25263	3.07582	3.73175	3.90197	4.09419	4.74333	3.68645	4.40181	4.26243
SERPINF1	serpin family F member 1 [Source:VGNC Symbol;Acc:VGNC:99254]	protein_coding	1.03056	0.0342959	0.156643	0.982698	0.0540013	0.655998	2.01326	0.000878139	0.0180658	1.52191	0.00180794	0.0198458	2651	1888	1969	2187	1754	3997	803	625	1217	6398	6.75945	6.57253	6.59112	7.37461	8.47263	8.22499	6.89355	8.56316	8.43044	9.58033
MOB3C	MOB kinase activator 3C [Source:VGNC Symbol;Acc:VGNC:106409]	protein_coding	1.02783	0.000101518	0.0044549	-0.0628043	0.774991	0.958389	0.96503	0.00108362	0.0205106	0.996432	9.27e-05	0.00285457	155	133	138	65	67	175	78	17	34	115	2.69956	2.77906	2.79004	2.3501	3.77972	3.72944	3.54891	3.38611	3.29352	3.79996
NOL3	nucleolar protein 3 [Source:VGNC Symbol;Acc:VGNC:99529]	protein_coding	1.02442	0.00373871	0.0400767	0.180972	0.601228	0.928533	1.20539	0.00470163	0.0493906	1.1149	0.00138614	0.0169319	103	144	128	46	41	149	77	9	49	109	2.12903	2.89095	2.68431	1.8712	3.08256	3.50065	3.53057	2.48945	3.81303	3.72363
NR1D2	nuclear receptor subfamily 1 group D member 2 [Source:VGNC Symbol;Acc:VGNC:75503]	protein_coding	1.0196	0.0220364	0.119019	-0.465424	0.357184	0.842815	0.554172	0.29407	0.564548	0.786884	0.0601375	0.194803	43	64	72	33	15	75	47	15	6	36	0.945622	1.76212	1.88386	1.41842	1.68164	2.5317	2.83197	3.20869	0.9042	2.16285
CA5B	carbonic anhydrase 5B [Source:VGNC Symbol;Acc:VGNC:70492]	protein_coding	1.01813	0.00309945	0.0358776	-0.18	0.610978	0.931433	0.838127	0.0389446	0.177336	0.928127	0.00509303	0.0391099	86	106	117	89	45	113	101	10	36	75	1.87993	2.46085	2.55829	2.79032	3.21426	3.1086	3.9169	2.63704	3.37458	3.19273
FAM133A	family with sequence similarity 133 member A [Source:VGNC Symbol;Acc:VGNC:72371]	protein_coding	1.01755	0.00710821	0.058012	0.0041747	0.990853	0.997677	1.02172	0.014963	0.102151	1.01963	0.00394275	0.0331084	142	158	262	193	97	234	134	58	55	148	2.57666	3.02185	3.69792	3.88765	4.30796	4.14388	4.32074	5.13981	3.97776	4.15996
ENSMMUG00000065373		Mt_rRNA	1.01669	0.0195354	0.109864	-0.526499	0.200159	0.756396	0.490187	0.192066	0.449873	0.753437	0.0319735	0.130389	65820	130969	134529	33376	40434	88433	70832	9533	25053	38532	11.3912	12.6862	12.6829	11.305	12.9988	12.6918	13.3544	12.4935	12.7933	12.1704
NTRK2	neurotrophic receptor tyrosine kinase 2 [Source:VGNC Symbol;Acc:VGNC:75541]	protein_coding	1.01448	0.00206663	0.028342	0.678179	0.0329817	0.63958	1.69266	5.4e-05	0.00314963	1.35357	7.04e-05	0.00237778	150	200	143	138	63	272	86	35	77	243	2.65352	3.35551	2.84014	3.41036	3.69205	4.35902	3.6878	4.41571	4.45869	4.8699
SLC35F1	solute carrier family 35 member F1 [Source:VGNC Symbol;Acc:VGNC:77548]	protein_coding	1.01094	0.0565937	0.208969	-1.03618	0.157617	0.723241	-0.0252372	0.973231	0.991253	0.492852	0.359953	0.585704	43	62	91	91	48	110	21	9	9	25	0.945622	1.71867	2.20767	2.8216	3.3057	3.07057	1.71208	2.48945	1.44442	1.66089
DMTN	dematin actin binding protein [Source:VGNC Symbol;Acc:VGNC:72032]	protein_coding	1.00996	0.00578043	0.0519004	0.198252	0.564042	0.919999	1.20821	0.00384725	0.0436131	1.10908	0.00156172	0.0181883	607	451	537	167	355	474	234	57	185	441	4.64035	4.51513	4.72348	3.6815	6.17062	5.15516	5.11971	5.11484	5.7167	5.72592
SMIM27	small integral membrane protein 27 [Source:HGNC Symbol;Acc:HGNC:31420]	protein_coding	1.00975	0.189383	0.418044	-0.0437218	0.958039	0.991395	0.966033	0.253004	0.525011	0.987893	0.153882	0.35528	28	118	84	120	67	95	28	30	41	37	0.393926	2.611	2.09665	3.21221	3.77972	2.8637	2.10812	4.19525	3.5593	2.20089
HMOX1	heme oxygenase 1 [Source:VGNC Symbol;Acc:VGNC:73488]	protein_coding	1.00782	0.00611859	0.053474	1.03985	0.00774983	0.572071	2.04768	3.03e-05	0.0022148	1.52775	8.68e-05	0.00272183	372	332	150	94	122	292	145	63	169	398	3.94021	4.07706	2.90747	2.86728	4.63622	4.46056	4.43362	5.25855	5.58665	5.57841
ENSMMUG00000061125		protein_coding	1.00511	0.0681074	0.231911	-0.294186	0.578787	0.924317	0.710924	0.163864	0.414164	0.858017	0.062097	0.198966	14783	25367	27954	3820	9507	15611	9236	1987	4329	9741	9.2369	10.3181	10.4163	8.17859	10.9104	10.1899	10.4154	10.2314	10.2606	10.1867
FBXO32	F-box protein 32 [Source:VGNC Symbol;Acc:VGNC:72517]	protein_coding	1.00165	0.0241273	0.125536	-0.919938	0.0888177	0.683038	0.0817115	0.876281	0.948488	0.54168	0.18176	0.392153	165	219	474	154	104	294	192	53	34	95	2.78745	3.48435	4.54469	3.5662	4.40764	4.47033	4.83586	5.01041	3.29352	3.52806
ENSMMUG00000053756		lncRNA	1.00145	0.0196069	0.10991	0.052681	0.894429	0.982691	1.05413	0.016798	0.108934	1.02779	0.00760546	0.0512807	2512	1766	1627	1646	1539	1894	1132	463	980	956	6.68187	6.47634	6.31641	6.96511	8.28407	7.14842	7.38835	8.13054	8.11814	6.83963
TNFAIP3	TNF alpha induced protein 3 [Source:VGNC Symbol;Acc:VGNC:78580]	protein_coding	0.996437	0.0143144	0.0911348	-0.00437349	0.991231	0.997677	0.992064	0.0247522	0.13628	0.99425	0.00780211	0.0522046	89	100	130	63	41	185	35	22	48	64	1.92713	2.37948	2.70609	2.30655	3.08256	3.8086	2.41852	3.75269	3.78365	2.96855
ASB2	ankyrin repeat and SOCS box containing 2 [Source:VGNC Symbol;Acc:VGNC:69840]	protein_coding	0.996178	0.106678	0.302063	0.259093	0.69557	0.945315	1.25527	0.0745571	0.26151	1.12572	0.0493205	0.171491	48	49	76	110	45	124	14	17	16	71	1.09088	1.39898	1.95833	3.08911	3.21426	3.24007	1.16438	3.38611	2.23417	3.11518
AKR1C1	NA	NA	0.996119	0.0107876	0.076005	0.0894403	0.801527	0.96498	1.08556	0.00800274	0.0695933	1.04084	0.0034667	0.0303228	1490	2394	873	1323	860	2237	777	266	591	1251	5.93	6.91454	5.42093	6.65044	7.44512	7.38828	6.84614	7.33161	7.3891	7.22712
ENSMMUG00000057388		protein_coding	0.994222	0.0665015	0.229161	-0.559373	0.390551	0.857958	0.43485	0.519336	0.743881	0.714536	0.168216	0.374547	165	33	44	34	31	60	68	12	20	25	2.78745	0.873445	1.2154	1.45877	2.68859	2.22043	3.35407	2.89343	2.54554	1.66089
WNK3	WNK lysine deficient protein kinase 3 [Source:VGNC Symbol;Acc:VGNC:78962]	protein_coding	0.993584	0.00766234	0.0612579	-0.199948	0.593075	0.926593	0.793636	0.054484	0.215683	0.89361	0.00960069	0.0602343	258	284	289	129	92	240	308	51	53	189	3.41938	3.85424	3.83764	3.31469	4.23229	4.18006	5.51442	4.95521	3.92491	4.50974
TMX4	thioredoxin related transmembrane protein 4 [Source:VGNC Symbol;Acc:VGNC:79484]	protein_coding	0.991856	4.79e-05	0.00287789	-0.292468	0.107399	0.698787	0.699388	0.0010022	0.0196788	0.845622	4.92e-05	0.00185818	2311	2106	2612	1646	1075	2717	1703	342	525	1684	6.56176	6.72991	6.99818	6.96511	7.76676	7.66847	7.97706	7.69384	7.21845	7.6555
SIRT2	sirtuin 2 [Source:VGNC Symbol;Acc:VGNC:77219]	protein_coding	0.991543	0.061278	0.219583	-0.971545	0.18637	0.748549	0.019998	0.979007	0.992971	0.50577	0.351592	0.577557	84	75	48	17	32	58	49	1	56	14	1.84758	1.9802	1.33203	0.546065	2.73319	2.17335	2.89067	-0.365181	4.00347	0.884577
PCP2	Purkinje cell protein 2 [Source:VGNC Symbol;Acc:VGNC:75706]	protein_coding	0.991032	0.0139357	0.0895717	0.164333	0.696173	0.945315	1.15536	0.018226	0.114304	1.0732	0.00646832	0.0457574	94	41	43	50	52	68	28	8	24	52	2.00252	1.16001	1.18471	1.98607	3.41925	2.39474	2.10812	2.32502	2.8015	2.67627
ZNF208	zinc finger protein 208 [Source:HGNC Symbol;Acc:HGNC:12999]	protein_coding	0.991006	0.0701855	0.236982	-0.0727775	0.913028	0.98395	0.918228	0.208298	0.469363	0.954617	0.0837335	0.24086	74	100	52	127	19	135	56	2	36	79	1.67398	2.37948	1.43993	3.29254	2.00635	3.36056	3.07914	0.466007	3.37458	3.26632
EGFR	epidermal growth factor receptor [Source:VGNC Symbol;Acc:VGNC:81309]	protein_coding	0.989916	0.0020745	0.02835	-0.348591	0.314471	0.820455	0.641324	0.0937995	0.300507	0.81562	0.00823016	0.0538008	160	148	167	52	67	169	89	12	22	110	2.74417	2.92958	3.059	2.04025	3.77972	3.67977	3.73662	2.89343	2.67919	3.73664
IFI44L	interferon induced protein 44 like [Source:VGNC Symbol;Acc:VGNC:73407]	protein_coding	0.989867	0.0408732	0.173363	-0.785158	0.224961	0.775846	0.204709	0.760947	0.888392	0.597288	0.222603	0.441298	72	67	29	83	20	77	47	6	6	34	1.6366	1.82494	0.668028	2.69221	2.07727	2.56856	2.83197	1.92635	0.9042	2.08363
DENND5B	DENN domain containing 5B [Source:VGNC Symbol;Acc:VGNC:71772]	protein_coding	0.986721	0.00836759	0.0648241	0.157075	0.68015	0.944643	1.1438	0.0113726	0.0859939	1.06526	0.00366119	0.0313709	82	81	97	117	71	102	60	15	33	88	1.81449	2.08658	2.29647	3.17637	3.86236	2.96394	3.17672	3.20869	3.25122	3.41934
PTPN21	protein tyrosine phosphatase non-receptor type 21 [Source:VGNC Symbol;Acc:VGNC:76602]	protein_coding	0.984429	0.00678639	0.0566702	-0.744247	0.101955	0.697311	0.240182	0.601713	0.801862	0.612306	0.0792498	0.232029	114	142	145	55	42	122	135	10	23	57	2.26995	2.87124	2.8597	2.11789	3.11663	3.21704	4.33137	2.63704	2.74164	2.80532
NCOA7	nuclear receptor coactivator 7 [Source:VGNC Symbol;Acc:VGNC:74998]	protein_coding	0.984057	0.000590145	0.0136552	-0.130636	0.57337	0.922119	0.853421	0.00211232	0.031059	0.918739	0.000307578	0.00624973	1948	1684	2081	1071	723	1747	1743	261	605	1184	6.31573	6.40788	6.6708	6.34617	7.19504	7.03201	8.01053	7.30426	7.42284	7.1478
MAN2A1	mannosidase alpha class 2A member 1 [Source:VGNC Symbol;Acc:VGNC:81449]	protein_coding	0.977239	0.000575016	0.0134383	-0.144013	0.542616	0.911592	0.833226	0.0032607	0.0397836	0.905232	0.000394598	0.00744211	1318	933	766	728	350	1264	822	102	292	843	5.75357	5.55828	5.2331	5.79065	6.1502	6.56585	6.92724	5.95122	6.37342	6.65844
CD14	CD14 molecule [Source:VGNC Symbol;Acc:VGNC:70751]	protein_coding	0.976824	0.00134516	0.0218069	0.188053	0.508256	0.897335	1.16488	0.00153417	0.0256223	1.07085	0.00041485	0.00768607	107	89	83	47	34	131	44	8	32	89	2.18188	2.21722	2.08007	1.90078	2.81847	3.3179	2.73918	2.32502	3.20764	3.43538
KLHL26	kelch like family member 26 [Source:HGNC Symbol;Acc:HGNC:25623]	protein_coding	0.975721	0.000369818	0.0100005	0.0927023	0.701118	0.945315	1.06842	0.00098082	0.0194406	1.02207	0.000167233	0.00414337	177	124	110	91	86	147	84	17	42	123	2.8863	2.68059	2.47195	2.8216	4.13591	3.48145	3.65431	3.38611	3.59357	3.89583
NEFH	neurofilament heavy chain [Source:VGNC Symbol;Acc:VGNC:75306]	protein_coding	0.97436	0.00625957	0.0543151	0.24188	0.479498	0.887913	1.21624	0.00355426	0.0415785	1.0953	0.00153986	0.0180358	306	287	448	306	231	400	201	57	87	451	3.66191	3.86922	4.46391	4.54639	5.55253	4.91156	4.90157	5.11484	4.63355	5.75816
TCEAL5	transcription elongation factor A like 5 [Source:VGNC Symbol;Acc:VGNC:79351]	protein_coding	0.968729	5.31e-05	0.00308502	-0.229782	0.183739	0.748549	0.738947	0.000462727	0.0123374	0.853838	3.46e-05	0.00156779	5546	4096	6036	3024	1918	6821	3452	699	1265	3426	7.82317	7.68848	8.20552	7.8417	8.60153	8.99571	8.99592	8.72452	8.48622	8.67951
SLC25A30	solute carrier family 25 member 30 [Source:VGNC Symbol;Acc:VGNC:106297]	protein_coding	0.966291	0.00111943	0.0198642	-0.72905	0.0239086	0.633921	0.237241	0.428804	0.680759	0.601766	0.0178113	0.0896353	313	351	405	238	163	560	156	45	54	172	3.6941	4.15655	4.31952	4.18685	5.05171	5.39463	4.5383	4.7757	3.95158	4.37484
PLP2	proteolipid protein 2 [Source:VGNC Symbol;Acc:VGNC:76179]	protein_coding	0.966031	8.26e-05	0.003946	0.523583	0.0117338	0.617511	1.48961	1.97e-06	0.000482327	1.22782	2.17e-06	0.000291574	1377	1096	791	602	491	1338	574	197	576	1050	5.81655	5.78979	5.27922	5.51741	6.63757	6.64779	6.41003	6.89892	7.35205	6.97474
LDHD	lactate dehydrogenase D [Source:VGNC Symbol;Acc:VGNC:74084]	protein_coding	0.96509	0.00558238	0.0509477	-0.226527	0.560922	0.919408	0.738563	0.0918832	0.296995	0.851826	0.0133867	0.0746894	92	102	101	81	43	103	93	10	14	92	1.97284	2.40712	2.35277	2.65797	3.14991	2.97771	3.79925	2.63704	2.04901	3.48247
KIF13B	kinesin family member 13B [Source:VGNC Symbol;Acc:VGNC:99471]	protein_coding	0.963397	0.0028257	0.0340412	-0.215314	0.508295	0.897335	0.748083	0.0420608	0.185807	0.85574	0.0049927	0.0386217	227	243	253	145	105	211	238	27	47	185	3.23785	3.63219	3.64816	3.48062	4.42134	3.99614	5.14404	4.04475	3.75366	4.47912
NPDC1	neural proliferation, differentiation and control 1 [Source:VGNC Symbol;Acc:VGNC:75382]	protein_coding	0.96318	2.98e-05	0.00231419	0.852444	0.000177173	0.282169	1.81562	8.01e-08	8.76e-05	1.3894	1.91e-07	7.6e-05	604	534	429	375	233	650	338	112	337	780	4.63325	4.75716	4.40189	4.8378	5.56492	5.60883	5.64803	6.08579	6.5798	6.54658
CHCHD5	coiled-coil-helix-coiled-coil-helix domain containing 5 [Source:VGNC Symbol;Acc:VGNC:82122]	protein_coding	0.962066	0.0825019	0.25933	0.278239	0.627458	0.931433	1.24031	0.0448457	0.192741	1.10119	0.0312453	0.128512	94	196	251	182	35	261	153	34	95	142	2.00252	3.32686	3.63687	3.804	2.85928	4.29998	4.5105	4.37423	4.75963	4.10084
ENSMMUG00000051966		lncRNA	0.961717	0.0954455	0.283421	0.411498	0.48925	0.891634	1.37322	0.0295014	0.15103	1.16747	0.0262814	0.114749	56	79	34	58	28	46	79	26	47	38	1.29658	2.05199	0.874431	2.19156	2.54585	1.85316	3.56702	3.99087	3.75366	2.23794
HSD17B1	hydroxysteroid 17-beta dehydrogenase 1 [Source:VGNC Symbol;Acc:VGNC:73528]	protein_coding	0.961364	0.0452184	0.183193	-0.709971	0.204128	0.758798	0.251393	0.651142	0.829825	0.606378	0.166861	0.373324	196	113	269	61	32	298	86	28	35	63	3.03016	2.55032	3.73546	2.26165	2.73319	4.48968	3.6878	4.09668	3.33462	2.94633
KALRN	kalirin RhoGEF kinase [Source:VGNC Symbol;Acc:VGNC:84161]	protein_coding	0.96136	0.0281829	0.13882	0.274843	0.556206	0.917998	1.2362	0.0205519	0.121549	1.09878	0.0101359	0.062377	103	76	139	69	20	124	119	12	25	125	2.12903	1.99849	2.8002	2.43344	2.07727	3.24007	4.15102	2.89343	2.85897	3.91883
OSMR	oncostatin M receptor [Source:VGNC Symbol;Acc:VGNC:75721]	protein_coding	0.960951	0.000938996	0.0178698	-0.16707	0.529392	0.908548	0.793881	0.0111243	0.0849274	0.877416	0.00113418	0.014764	186	146	102	121	61	191	90	26	50	89	2.95623	2.91039	2.36651	3.22397	3.64613	3.85409	3.75254	3.99087	3.84182	3.43538
IQSEC1	IQ motif and Sec7 domain ArfGEF 1 [Source:VGNC Symbol;Acc:VGNC:73677]	protein_coding	0.960713	0.00155137	0.0240017	-0.0428127	0.878541	0.979628	0.9179	0.00679429	0.0632188	0.939307	0.0010924	0.0145114	305	280	251	294	182	299	209	41	78	258	3.65725	3.83402	3.63687	4.48911	5.21	4.49447	4.95756	4.64228	4.47716	4.95582
ENSMMUG00000055687		lncRNA	0.95953	0.0113614	0.078263	-1.87134	0.0013182	0.442289	-0.911814	0.0724944	0.257282	0.0238582	0.943123	0.973137	672	503	687	648	243	643	720	33	95	112	4.78615	4.67144	5.07682	5.62326	5.62534	5.59327	6.73639	4.33152	4.75963	3.7623
GPRC5B	G protein-coupled receptor class C group 5 member B [Source:VGNC Symbol;Acc:VGNC:72934]	protein_coding	0.956842	2.02e-05	0.00189533	-0.601636	0.00183413	0.45973	0.355205	0.0284986	0.147695	0.656024	0.000153907	0.00391686	2802	1997	2134	1438	1287	2352	1308	213	478	1196	6.83924	6.65336	6.70702	6.7705	8.02625	7.46053	7.59664	7.01142	7.0833	7.16233
PLLP	plasmolipin [Source:VGNC Symbol;Acc:VGNC:99579]	protein_coding	0.956812	0.069536	0.235496	0.486595	0.360517	0.847445	1.44341	0.0126829	0.0917585	1.20011	0.0133138	0.074434	209	127	144	48	66	190	65	38	170	84	3.12092	2.71417	2.84995	1.92978	3.75829	3.84661	3.29009	4.53344	5.59513	3.35333
DIAPH2	diaphanous related formin 2 [Source:VGNC Symbol;Acc:VGNC:71798]	protein_coding	0.956162	0.00399832	0.041835	-0.868912	0.0288618	0.639346	0.0872499	0.814764	0.915738	0.521706	0.0760908	0.226001	227	290	285	275	105	313	253	34	47	116	3.23785	3.88405	3.81777	4.39349	4.42134	4.56	5.23181	4.37423	3.75366	3.8123
BTD	biotinidase [Source:VGNC Symbol;Acc:VGNC:70287]	protein_coding	0.950611	0.000391805	0.0103516	0.133383	0.545392	0.913904	1.08399	0.000297113	0.00928919	1.0173	8.36e-05	0.00264188	810	638	602	353	346	892	292	69	249	595	5.05408	5.01238	4.88731	4.75112	6.13366	6.06406	5.43776	5.38923	6.14411	6.15682
RBP7	retinol binding protein 7 [Source:HGNC Symbol;Acc:HGNC:30316]	protein_coding	0.9496	0.00296005	0.0349778	-0.279607	0.395388	0.859592	0.669993	0.0658503	0.242467	0.809796	0.00703943	0.0486188	82	85	92	30	30	98	47	10	18	49	1.81449	2.15338	2.22285	1.29014	2.64256	2.90752	2.83197	2.63704	2.39824	2.59291
LSR	lipolysis stimulated lipoprotein receptor [Source:VGNC Symbol;Acc:VGNC:74396]	protein_coding	0.948011	0.0227676	0.121039	-0.336466	0.446011	0.876928	0.611546	0.183109	0.438868	0.779778	0.0395304	0.150187	252	173	151	48	43	236	99	25	67	72	3.38598	3.15005	2.91684	1.92978	3.14991	4.15604	3.88837	3.93491	4.25967	3.13496
TAGLN	transgelin [Source:VGNC Symbol;Acc:VGNC:101412]	protein_coding	0.947239	0.0206691	0.113919	0.805488	0.0558829	0.660348	1.75273	0.0005598	0.0139353	1.34998	0.00101553	0.0138727	1167	536	595	380	202	739	705	273	437	636	5.57862	4.76252	4.87053	4.8568	5.35975	5.79335	6.70606	7.36905	6.9541	6.25273
UBXN2B	UBX domain protein 2B [Source:VGNC Symbol;Acc:VGNC:79652]	protein_coding	0.946462	0.000172904	0.00636001	-0.0670022	0.743126	0.951201	0.87946	0.00103408	0.0198956	0.912961	0.000112597	0.00321413	206	207	207	137	82	280	115	37	79	127	3.10047	3.40433	3.36304	3.40004	4.06788	4.4005	4.10218	4.49525	4.4954	3.94148
TMEM107	transmembrane protein 107 [Source:VGNC Symbol;Acc:VGNC:104668]	protein_coding	0.946255	0.240391	0.47867	0.401106	0.637438	0.933831	1.34736	0.122225	0.350443	1.14681	0.112812	0.291431	1408	558	309	75	93	801	292	120	263	303	5.84857	4.82019	3.93305	2.55007	4.24774	5.90924	5.43776	6.18509	6.22284	5.18658
SBDS	SBDS ribosome maturation factor [Source:VGNC Symbol;Acc:VGNC:81757]	protein_coding	0.943885	0.00228868	0.0299782	0.128268	0.637645	0.933831	1.07215	0.00155641	0.0257481	1.00802	0.000551174	0.00923459	922	839	692	278	362	864	368	164	265	462	5.24002	5.40566	5.08723	4.40901	6.19872	6.01817	5.77032	6.63483	6.23375	5.79282
RGS17	regulator of G protein signaling 17 [Source:VGNC Symbol;Acc:VGNC:76731]	protein_coding	0.943356	0.00349806	0.0388037	0.39995	0.186896	0.74898	1.34331	0.000485044	0.0127067	1.14333	0.000341595	0.00674522	185	143	95	81	62	164	79	27	95	105	2.94863	2.88113	2.26747	2.65797	3.66928	3.63703	3.56702	4.04475	4.75963	3.67041
MXI1	MAX interactor 1, dimerization protein [Source:VGNC Symbol;Acc:VGNC:75087]	protein_coding	0.942404	5.21e-06	0.000885315	0.0830749	0.53581	0.909575	1.02548	5.87e-06	0.00086997	0.983942	1.08e-06	0.000205519	656	564	637	427	304	705	387	86	216	522	4.75161	4.83553	4.96838	5.0241	5.94744	5.72562	5.84272	5.7058	5.93953	5.96846
PROSER3	proline and serine rich 3 [Source:HGNC Symbol;Acc:HGNC:25204]	protein_coding	0.939283	0.0657414	0.227775	-0.641129	0.286552	0.810679	0.298154	0.623843	0.814577	0.618719	0.192352	0.406163	126	181	278	62	99	264	45	33	34	65	2.40945	3.21404	3.78234	2.28427	4.33715	4.31632	2.77078	4.33152	3.29352	2.99043
ENSMMUG00000056642		lncRNA	0.93595	0.00532842	0.0493172	-0.0678012	0.839737	0.972649	0.868149	0.0245608	0.135975	0.902049	0.00473662	0.0374967	124	69	110	61	29	105	98	14	32	67	2.38712	1.86535	2.47195	2.26165	2.59502	3.00485	3.8739	3.11106	3.20764	3.03323
ARAP2	ArfGAP with RhoGAP domain, ankyrin repeat and PH domain 2 [Source:VGNC Symbol;Acc:VGNC:69843]	protein_coding	0.933823	0.000584415	0.013573	-0.115741	0.6188	0.931433	0.818083	0.00382467	0.0434686	0.875953	0.000448687	0.00812899	673	546	507	415	228	562	521	63	160	459	4.78828	4.78902	4.64109	4.98319	5.53374	5.39975	6.27056	5.25855	5.50798	5.78345
TBC1D32	TBC1 domain family member 32 [Source:VGNC Symbol;Acc:VGNC:78187]	protein_coding	0.929388	0.00915977	0.0688293	-0.0606404	0.868043	0.978273	0.868748	0.0357458	0.169225	0.899068	0.00804305	0.0531398	118	134	199	150	59	165	134	22	51	109	2.31797	2.7896	3.30714	3.52879	3.59871	3.64568	4.32074	3.75269	3.87005	3.72363
ENSMMUG00000032031		protein_coding	0.925753	0.0199406	0.111069	-0.257094	0.582602	0.924542	0.668659	0.191386	0.449076	0.797206	0.0431704	0.158567	164	199	179	63	157	157	72	11	34	120	2.77889	3.3484	3.15712	2.30655	4.99789	3.57499	3.43519	2.77093	3.29352	3.86062
TUBB4A	tubulin beta 4A class IVa [Source:HGNC Symbol;Acc:HGNC:20774]	protein_coding	0.923485	0.322422	0.565747	0.474079	0.631144	0.933038	1.39756	0.157689	0.404902	1.16052	0.159502	0.362467	962	360	201	25	83	429	133	103	148	198	5.30102	4.19273	3.32132	1.0472	4.08519	5.01198	4.31002	5.96526	5.39595	4.57636
SCPEP1	serine carboxypeptidase 1 [Source:VGNC Symbol;Acc:VGNC:82232]	protein_coding	0.922849	0.0645358	0.225532	-0.418601	0.423463	0.871368	0.504248	0.331217	0.599663	0.713549	0.102633	0.273473	1137	973	442	355	389	1145	267	140	274	235	5.54118	5.61862	4.44461	4.75922	6.30227	6.42347	5.30916	6.40699	6.28183	4.82189
RAPGEF5	Rap guanine nucleotide exchange factor 5 [Source:VGNC Symbol;Acc:VGNC:76494]	protein_coding	0.920429	0.00319786	0.0366742	-0.938978	0.0222029	0.633921	-0.0185493	0.961957	0.985154	0.45094	0.119063	0.301314	195	192	315	120	85	224	178	11	42	84	3.02293	3.29763	3.96049	3.21221	4.1192	4.0815	4.72732	2.77093	3.59357	3.35333
Metazoa-SRP.817	NA	NA	0.920141	0.16757	0.389107	-0.0973068	0.896459	0.982691	0.822834	0.287933	0.558792	0.871488	0.15852	0.361028	45	63	86	128	56	50	89	24	44	32	1.00549	1.74056	2.12925	3.30365	3.52452	1.96797	3.73662	3.87669	3.65975	1.99981
TRPC5OS	TRPC5 opposite strand [Source:HGNC Symbol;Acc:HGNC:40593]	protein_coding	0.920074	0.00281299	0.0339947	-0.158216	0.579637	0.92447	0.761858	0.0185838	0.115385	0.840966	0.00271729	0.0261048	782	521	602	605	377	676	422	55	158	617	5.0036	4.72183	4.88731	5.52456	6.25716	5.66522	5.96727	5.06357	5.48991	6.20907
SGCE	sarcoglycan epsilon [Source:VGNC Symbol;Acc:VGNC:77193]	protein_coding	0.920047	2.87e-05	0.00228522	0.40498	0.0179936	0.633921	1.32503	1.05e-06	0.000356301	1.12254	9.38e-07	0.000193171	2277	1838	1427	989	789	2277	925	358	741	1600	6.54042	6.53388	6.12762	6.2315	7.32093	7.41383	7.09733	7.75975	7.71512	7.58175
CEP120	centrosomal protein 120 [Source:VGNC Symbol;Acc:VGNC:71111]	protein_coding	0.917409	0.00161106	0.0242112	-0.0312973	0.912324	0.98395	0.886112	0.0104321	0.0815471	0.90176	0.00152691	0.0179823	134	143	164	95	59	151	115	15	31	129	2.49548	2.88113	3.03339	2.88219	3.59871	3.51959	4.10218	3.20869	3.1627	3.96377
OGN	osteoglycin [Source:VGNC Symbol;Acc:VGNC:75582]	protein_coding	0.917177	0.0477678	0.189771	-0.262351	0.583045	0.924542	0.654826	0.17967	0.435013	0.786001	0.0559791	0.18586	293	167	204	124	38	347	145	56	101	82	3.60014	3.10013	3.34233	3.25866	2.97523	4.70775	4.43362	5.08943	4.84744	3.31915
KLHDC8B	kelch domain containing 8B [Source:VGNC Symbol;Acc:VGNC:74142]	protein_coding	0.916113	0.000126969	0.00521019	0.710422	0.00191675	0.465072	1.62653	1.04e-06	0.000356301	1.27132	1.7e-06	0.000258519	231	153	197	133	98	234	101	42	88	256	3.2626	2.97645	3.29282	3.35799	4.32263	4.14388	3.9169	4.67681	4.64993	4.94465
BCL2L13	BCL2 like 13 [Source:VGNC Symbol;Acc:VGNC:84544]	protein_coding	0.91569	2.39e-05	0.00209442	-0.242519	0.142437	0.719385	0.673171	0.00107154	0.0204665	0.79443	3.87e-05	0.00168634	540	487	459	285	206	517	333	64	152	266	4.47284	4.62512	4.49864	4.4446	5.38792	5.27986	5.62661	5.28117	5.43427	4.99964
SMPD3	sphingomyelin phosphodiesterase 3 [Source:VGNC Symbol;Acc:VGNC:77701]	protein_coding	0.914825	0.0615591	0.220108	0.285666	0.557105	0.917998	1.20049	0.020206	0.120468	1.05766	0.0161482	0.0842705	83	44	114	35	12	110	48	22	37	50	1.83113	1.25433	2.52192	1.49801	1.37886	3.07057	2.86162	3.75269	3.41347	2.62123
DUSP19	dual specificity phosphatase 19 [Source:VGNC Symbol;Acc:VGNC:99357]	protein_coding	0.914591	0.00643243	0.0551937	-0.592662	0.113414	0.703648	0.32193	0.387475	0.647744	0.61826	0.0411226	0.15357	72	80	89	43	21	103	49	14	17	31	1.6366	2.06939	2.17681	1.77861	2.14487	2.97771	2.89067	3.11106	2.31854	1.956
ZNF415	zinc finger protein 415 [Source:VGNC Symbol;Acc:VGNC:81615]	protein_coding	0.914283	0.0431075	0.178637	-0.609862	0.296396	0.815339	0.304421	0.618661	0.811466	0.609352	0.177941	0.387253	55	91	127	24	26	93	42	4	16	37	1.27242	2.24811	2.6733	0.993285	2.44219	2.83374	2.67383	1.37356	2.23417	2.20089
MAP3K2	mitogen-activated protein kinase kinase kinase 2 [Source:VGNC Symbol;Acc:VGNC:81461]	protein_coding	0.913852	0.00803506	0.0631798	-0.453055	0.253568	0.79268	0.460797	0.270258	0.542634	0.687324	0.0365716	0.142979	59	65	76	62	23	76	59	8	13	39	1.36674	1.78337	1.95833	2.28427	2.27124	2.55025	3.15294	2.32502	1.94669	2.27407
VASN	vasorin [Source:HGNC Symbol;Acc:HGNC:18517]	protein_coding	0.913808	0.000569416	0.0134383	-0.169679	0.446942	0.876928	0.744129	0.00458473	0.0486146	0.828969	0.000477546	0.00843129	1078	1198	741	477	493	895	565	112	271	596	5.4646	5.91779	5.18545	5.18305	6.64342	6.06889	6.38728	6.08579	6.26598	6.15923
NPTXR	neuronal pentraxin receptor [Source:VGNC Symbol;Acc:VGNC:97108]	protein_coding	0.913606	0.0880666	0.271382	0.364708	0.500979	0.8961	1.27831	0.0247848	0.136319	1.09596	0.0227345	0.104382	123	65	38	17	15	71	50	28	27	44	2.37582	1.78337	1.02062	0.546065	1.68164	2.45504	2.91915	4.09668	2.96748	2.44228
CDH3	cadherin 3 [Source:VGNC Symbol;Acc:VGNC:70971]	protein_coding	0.91233	0.0133365	0.0871268	-0.319455	0.386094	0.857757	0.592876	0.121052	0.348207	0.752603	0.021449	0.101041	664	516	719	483	502	769	238	69	236	316	4.76898	4.70801	5.14217	5.201	6.66948	5.85059	5.14404	5.38923	6.06695	5.24691
TIMM44	translocase of inner mitochondrial membrane 44 [Source:VGNC Symbol;Acc:VGNC:78401]	protein_coding	0.910817	0.00307246	0.0358624	0.107338	0.696378	0.945315	1.01816	0.00244149	0.0338043	0.964486	0.000838755	0.012382	900	732	1018	430	236	959	726	123	233	759	5.20534	5.20968	5.64179	5.03414	5.58331	6.16829	6.74834	6.22063	6.04854	6.50728
FBLN2	fibulin 2 [Source:VGNC Symbol;Acc:VGNC:72621]	protein_coding	0.910316	0.0560172	0.207923	-0.184878	0.689964	0.945307	0.725437	0.119806	0.346521	0.817877	0.045968	0.164818	3168	1123	3072	3318	1067	3253	1859	323	632	2299	7.01611	5.8248	7.23191	7.97546	7.75599	7.92803	8.10342	7.61145	7.48577	8.10429
ZNF704	zinc finger protein 704 [Source:VGNC Symbol;Acc:VGNC:79919]	protein_coding	0.910264	0.0207219	0.11413	-0.0783183	0.853362	0.974655	0.831946	0.0757387	0.264331	0.871105	0.0206673	0.0984181	136	128	210	50	40	139	134	13	50	91	2.51621	2.72519	3.38345	1.98607	3.04766	3.40199	4.32074	3.00635	3.84182	3.46694
EPB41L3	erythrocyte membrane protein band 4.1 like 3 [Source:VGNC Symbol;Acc:VGNC:72233]	protein_coding	0.909586	0.0417869	0.175276	-0.209762	0.6646	0.940976	0.699824	0.171567	0.423774	0.804705	0.0524101	0.17864	182	100	348	81	79	241	73	25	65	91	2.92557	2.37948	4.10272	2.65797	4.01467	4.186	3.45478	3.93491	4.21635	3.46694
DCAF8L1	DDB1 and CUL4 associated factor 8 like 1 [Source:VGNC Symbol;Acc:VGNC:71821]	protein_coding	0.908977	0.00125493	0.0208276	-0.480915	0.113696	0.703648	0.428062	0.1748	0.428736	0.66852	0.0099748	0.0616384	119	151	128	100	47	154	98	13	27	74	2.32972	2.95788	2.68431	2.95451	3.27586	3.54756	3.8739	3.00635	2.96748	3.17373
RPS21	ribosomal protein S21 [Source:VGNC Symbol;Acc:VGNC:98438]	protein_coding	0.902307	0.0651013	0.226486	-0.270186	0.56617	0.920384	0.632121	0.162877	0.412777	0.767214	0.060054	0.194652	11149	12973	24437	12615	6921	13592	13621	2940	4801	5254	8.83001	9.35089	10.2223	9.90149	10.4524	9.99017	10.9759	10.7965	10.4099	9.29619
ENSMMUG00000049784		lncRNA	0.902129	0.0214369	0.116924	-0.120352	0.76612	0.955173	0.781776	0.0736974	0.259761	0.841952	0.0200046	0.0962215	87	55	58	72	30	69	65	22	27	36	1.89584	1.55536	1.58801	2.49293	2.64256	2.41512	3.29009	3.75269	2.96748	2.16285
AKT3	AKT serine/threonine kinase 3 [Source:VGNC Symbol;Acc:VGNC:69778]	protein_coding	0.901176	0.00553553	0.050826	-0.664108	0.0791464	0.681836	0.237069	0.524735	0.748045	0.569123	0.0545245	0.182472	208	208	292	118	71	219	214	27	36	103	3.11414	3.41117	3.85236	3.18842	3.86236	4.04926	4.99148	4.04475	3.37458	3.64304
RBM38	RNA binding motif protein 38 [Source:VGNC Symbol;Acc:VGNC:76484]	protein_coding	0.89852	0.166714	0.387739	0.0685064	0.923427	0.985967	0.967026	0.194718	0.452334	0.932773	0.120839	0.304708	731	304	214	46	73	374	174	32	100	202	4.90684	3.95129	3.41023	1.8712	3.90197	4.81517	4.69474	4.28751	4.83317	4.60501
TNFRSF12A	TNF receptor superfamily member 12A [Source:VGNC Symbol;Acc:VGNC:99623]	protein_coding	0.898287	0.0012218	0.020635	0.199974	0.398549	0.860089	1.09826	0.000366513	0.010561	0.998274	0.000170802	0.00421192	1431	1300	1280	516	401	1384	877	251	399	888	5.87188	6.03536	5.97118	5.29592	6.34601	6.69647	7.02055	7.24796	6.82304	6.73334
INTU	inturned planar cell polarity protein [Source:VGNC Symbol;Acc:VGNC:73680]	protein_coding	0.898079	0.00421334	0.0429082	-0.59098	0.0716793	0.681836	0.3071	0.327096	0.596449	0.602589	0.0250865	0.111196	428	517	680	511	252	574	419	68	132	251	4.1404	4.71078	5.06212	5.28193	5.67762	5.43011	5.95701	5.36825	5.2316	4.91636
ENSMMUG00000057000		protein_coding	0.897828	0.0326239	0.15197	-0.692947	0.174324	0.737638	0.204881	0.689493	0.848439	0.551355	0.162204	0.366746	242	327	314	261	323	259	144	29	59	138	3.32854	4.05539	3.95595	4.31874	6.03467	4.28898	4.42371	4.1468	4.07798	4.06003
SLC46A3	solute carrier family 46 member 3 [Source:VGNC Symbol;Acc:VGNC:77781]	protein_coding	0.897524	0.000567435	0.0134255	0.114613	0.621544	0.931433	1.01214	0.00102604	0.0198866	0.954831	0.000211406	0.00487023	198	117	122	74	72	147	82	19	40	117	3.0445	2.59906	2.61694	2.53127	3.8823	3.48145	3.62003	3.54408	3.5242	3.82453
ENSMMUG00000030144		protein_coding	0.89657	0.0141507	0.0904214	-0.516053	0.210883	0.762188	0.380517	0.365294	0.630013	0.638543	0.0577542	0.189655	78	104	90	35	22	103	57	10	28	32	1.74595	2.43423	2.19232	1.49801	2.20944	2.97771	3.10416	2.63704	3.01881	1.99981
MAPK13	mitogen-activated protein kinase 13 [Source:VGNC Symbol;Acc:VGNC:74644]	protein_coding	0.895863	0.00211962	0.0286572	0.76996	0.00983348	0.596128	1.66582	2.19e-05	0.00183961	1.28084	4.03e-05	0.00170623	279	389	237	141	123	326	157	43	163	367	3.53053	4.30349	3.55525	3.44089	4.64792	4.61829	4.54745	4.71053	5.53468	5.46186
NQO1	NAD(P)H quinone dehydrogenase 1 [Source:VGNC Symbol;Acc:VGNC:99530]	protein_coding	0.895322	0.0741097	0.24503	-0.314614	0.583469	0.924542	0.580708	0.331256	0.599663	0.738015	0.117302	0.298819	36	93	55	64	32	80	23	10	20	28	0.714041	2.27836	1.51587	2.32849	2.73319	2.62213	1.83674	2.63704	2.54554	1.81598
UBE2E1	ubiquitin conjugating enzyme E2 E1 [Source:VGNC Symbol;Acc:VGNC:78694]	protein_coding	0.893495	0.0248943	0.128101	-0.369247	0.403922	0.860515	0.524248	0.256104	0.528188	0.708871	0.0556439	0.184981	101	94	154	42	24	116	97	14	33	48	2.10186	2.29324	2.94459	1.74638	2.3305	3.14566	3.85927	3.11106	3.25122	2.56401
CNTNAP2	contactin associated protein 2 [Source:VGNC Symbol;Acc:VGNC:71174]	protein_coding	0.892919	0.0424	0.17661	0.429224	0.390031	0.857958	1.32214	0.0212891	0.123896	1.10753	0.012873	0.0728114	53	113	88	40	36	71	61	6	20	104	1.22284	2.55032	2.16113	1.67967	2.89898	2.45504	3.20012	1.92635	2.54554	3.65679
VAMP4	vesicle associated membrane protein 4 [Source:VGNC Symbol;Acc:VGNC:78752]	protein_coding	0.892323	0.000359156	0.00982535	0.391987	0.0710313	0.681836	1.28431	3.1e-05	0.00224271	1.08832	2.15e-05	0.00118156	496	389	299	246	167	385	278	78	189	319	4.35121	4.30349	3.88613	4.2341	5.08651	4.85673	5.36716	5.56543	5.74746	5.26048
ESYT2	extended synaptotagmin 2 [Source:VGNC Symbol;Acc:VGNC:72316]	protein_coding	0.889857	0.0383098	0.166644	-0.350542	0.465029	0.882122	0.539315	0.279935	0.552232	0.714586	0.0735234	0.221561	62	84	76	30	14	73	74	11	22	30	1.43365	2.13697	1.95833	1.29014	1.5876	2.49388	3.4741	2.77093	2.67919	1.91082
PIFO	primary cilia formation [Source:VGNC Symbol;Acc:VGNC:75872]	protein_coding	0.88971	0.00207269	0.02835	0.97293	0.0016448	0.4547	1.86264	3.33e-06	0.000618436	1.37618	1.33e-05	0.000868186	133	120	134	80	44	188	56	27	94	175	2.485	2.63457	2.74868	2.64054	3.18244	3.83153	3.07914	4.04475	4.74446	4.39958
OMA1	OMA1 zinc metallopeptidase [Source:VGNC Symbol;Acc:VGNC:75485]	protein_coding	0.889146	2.16e-05	0.00196062	0.341042	0.0340201	0.63958	1.23019	2.03e-06	0.000482744	1.05967	1.17e-06	0.000219045	649	591	452	324	240	667	295	90	220	507	4.73623	4.90259	4.47664	4.62827	5.60748	5.64595	5.45245	5.77118	5.96593	5.92651
GK5	glycerol kinase 5 [Source:VGNC Symbol;Acc:VGNC:73022]	protein_coding	0.887385	0.00145219	0.0228295	0.134926	0.598713	0.927802	1.02231	0.0018129	0.0280478	0.954848	0.000475053	0.0084014	82	79	84	63	28	97	58	13	26	68	1.81449	2.05199	2.09665	2.30655	2.54585	2.89306	3.12876	3.00635	2.91424	3.05416
ENSMMUG00000063877		protein_coding	0.886732	0.00192505	0.0270357	-0.13157	0.632384	0.933551	0.755163	0.0184787	0.114986	0.820948	0.00232721	0.023507	227	206	192	190	105	199	180	32	52	155	3.23785	3.39745	3.25639	3.86531	4.42134	3.9126	4.74333	4.28751	3.89774	4.226
FBXO21	F-box protein 21 [Source:VGNC Symbol;Acc:VGNC:72494]	protein_coding	0.884103	0.000928009	0.017724	-0.104439	0.635931	0.933831	0.779664	0.00278917	0.0363527	0.831884	0.000461594	0.00823267	2612	1851	1948	1176	647	2277	1661	241	510	1686	6.7381	6.54403	6.57568	6.48083	7.03501	7.41383	7.94106	7.18938	7.17667	7.65721
DNASE1L2	deoxyribonuclease 1 like 2 [Source:VGNC Symbol;Acc:VGNC:71948]	protein_coding	0.883633	0.0311683	0.14789	0.319651	0.461576	0.882122	1.20328	0.0152842	0.103568	1.04346	0.00886967	0.0566763	64	98	51	85	53	79	37	15	23	72	1.47659	2.3513	1.4137	2.72566	3.4463	2.6045	2.49619	3.20869	2.74164	3.13496
GLS	glutaminase [Source:VGNC Symbol;Acc:VGNC:99365]	protein_coding	0.881021	0.0118144	0.080502	-0.21343	0.564367	0.919999	0.667591	0.0981184	0.309045	0.774306	0.0185741	0.0917353	266	335	403	134	98	302	259	31	52	233	3.46274	4.0899	4.31244	3.36862	4.32263	4.50877	5.26547	4.24212	3.89774	4.80963
ENSMMUG00000061630		protein_coding	0.879922	0.00478154	0.0459739	-0.23077	0.417958	0.868471	0.649152	0.0321523	0.159863	0.764537	0.00488247	0.0381909	1365	1864	1763	562	697	1607	729	183	404	772	5.80396	6.55411	6.43199	5.4186	7.14227	6.91167	6.75428	6.79272	6.84098	6.53173
BTBD3	BTB domain containing 3 [Source:VGNC Symbol;Acc:VGNC:84547]	protein_coding	0.879568	0.134819	0.343583	-0.651484	0.376254	0.855614	0.228083	0.763572	0.889479	0.553825	0.331643	0.559469	131	180	374	71	35	175	252	21	36	77	2.46382	3.20619	4.20567	2.47337	2.85928	3.72944	5.22612	3.68645	3.37458	3.22999
PTPN1	protein tyrosine phosphatase non-receptor type 1 [Source:VGNC Symbol;Acc:VGNC:76597]	protein_coding	0.877074	0.000559115	0.0133793	-0.333752	0.128247	0.709686	0.543323	0.0180724	0.113791	0.710198	0.0009996	0.0137445	1504	1536	1928	808	612	1901	899	135	334	1109	5.94346	6.27544	6.56082	5.94063	6.95489	7.15374	7.05625	6.35463	6.56693	7.05351
ENSMMUG00000063061		protein_coding	0.87558	0.0176286	0.103177	-0.0129314	0.973128	0.993691	0.862648	0.0442677	0.191369	0.869114	0.0129966	0.0730895	136	112	200	48	57	181	49	18	35	94	2.51621	2.53788	3.31425	1.92978	3.54967	3.77746	2.89067	3.46726	3.33462	3.51302
NDRG3	NDRG family member 3 [Source:VGNC Symbol;Acc:VGNC:74954]	protein_coding	0.875362	2.16e-05	0.00196062	0.434766	0.00908391	0.585438	1.31013	8.07e-07	0.000302874	1.09274	6.81e-07	0.000161354	757	657	594	461	291	731	422	103	310	676	4.95698	5.0545	4.86812	5.13407	5.88457	5.7777	5.96727	5.96526	6.45955	6.34053
PAK6	p21 (RAC1) activated kinase 6 [Source:VGNC Symbol;Acc:VGNC:99207]	protein_coding	0.87489	0.0067244	0.0564146	-0.170041	0.618415	0.931433	0.704848	0.0651635	0.240556	0.789869	0.0106735	0.064845	101	85	72	47	41	118	28	7	24	55	2.10186	2.15338	1.88386	1.90078	3.08256	3.16985	2.10812	2.13941	2.8015	2.75508
Metazoa-SRP.1340	NA	NA	0.873221	0.11577	0.317217	-0.575318	0.372853	0.854996	0.297903	0.646731	0.827819	0.585562	0.252328	0.475499	634	342	567	146	100	329	650	50	80	199	4.70271	4.11944	4.80141	3.49039	4.35153	4.63142	6.58908	4.9268	4.51341	4.58358
ENSMMUG00000065362		Mt_rRNA	0.872677	0.00981556	0.0721066	-0.450559	0.154297	0.723051	0.422118	0.14705	0.388814	0.647398	0.0178236	0.0896353	272603	392675	348331	138108	103936	291537	253893	30469	81043	129449	13.4413	14.2703	14.0554	13.3538	14.3609	14.4128	15.1961	14.1699	14.487	13.9186
PURG	purine rich element binding protein G [Source:VGNC Symbol;Acc:VGNC:76506]	protein_coding	0.871259	0.0416324	0.174939	-0.340705	0.51319	0.898959	0.530555	0.340895	0.608307	0.700907	0.0975883	0.265381	99	124	157	51	25	112	137	8	23	74	2.07417	2.68059	2.97181	2.01342	2.38743	3.09604	4.35241	2.32502	2.74164	3.17373
THY1	Thy-1 cell surface antigen [Source:VGNC Symbol;Acc:VGNC:78352]	protein_coding	0.870746	0.00698537	0.057554	0.439576	0.155889	0.723051	1.31032	0.000606538	0.0146813	1.09053	0.000569272	0.00950748	342	268	348	207	72	486	197	100	106	301	3.82031	3.7716	4.10272	3.98755	3.8823	5.19106	4.87273	5.92273	4.91674	5.17707
LINS1	lines homolog 1 [Source:VGNC Symbol;Acc:VGNC:74407]	protein_coding	0.869124	0.0035984	0.0390912	-0.256814	0.400996	0.860212	0.612311	0.068598	0.248063	0.740718	0.00785967	0.0524636	315	200	219	290	116	296	171	23	68	176	3.70317	3.35551	3.44302	4.4695	4.56398	4.48004	4.66982	3.81602	4.28086	4.40773
ZNF771	zinc finger protein 771 [Source:VGNC Symbol;Acc:VGNC:99639]	protein_coding	0.868578	0.33217	0.575152	0.213666	0.822977	0.969751	1.08224	0.25498	0.526759	0.975411	0.217118	0.436104	765	405	303	31	54	516	172	83	166	161	4.97206	4.36115	3.90509	1.33418	3.47284	5.27708	4.67817	5.65475	5.5609	4.2803
NFIC	nuclear factor I C [Source:VGNC Symbol;Acc:VGNC:75336]	protein_coding	0.867832	0.000602564	0.0137607	-0.0378394	0.85423	0.974976	0.829992	0.00124201	0.0226433	0.848912	0.000233641	0.00521104	1297	1152	1683	787	659	1176	859	213	379	868	5.73047	5.86147	6.36513	5.90274	7.06149	6.46194	6.99067	7.01142	6.74897	6.70053
NINJ1	ninjurin 1 [Source:VGNC Symbol;Acc:VGNC:75350]	protein_coding	0.866084	0.000152512	0.0058902	-0.0648682	0.724149	0.946601	0.801216	0.00092243	0.0185635	0.83365	9.85e-05	0.00299736	445	416	524	267	168	502	295	58	107	345	4.19606	4.39949	4.68835	4.35125	5.09508	5.23757	5.45245	5.13981	4.93021	5.37303
ENSMMUG00000065261		protein_coding	0.863607	0.00845285	0.0651982	-0.97838	0.0149657	0.631811	-0.114773	0.749631	0.881845	0.374417	0.182128	0.392491	545	529	464	475	214	600	371	27	196	143	4.48603	4.74367	4.51415	5.17702	5.44267	5.49378	5.78199	4.04475	5.79977	4.11086
GTPBP2	GTP binding protein 2 [Source:VGNC Symbol;Acc:VGNC:73321]	protein_coding	0.860631	0.0163026	0.0985379	0.164641	0.662438	0.940484	1.02527	0.0190524	0.117113	0.942951	0.00722815	0.0495638	104	129	114	73	96	89	77	21	31	95	2.14243	2.73612	2.52192	2.51223	4.29314	2.77187	3.53057	3.68645	3.1627	3.52806
TPRA1	transmembrane protein adipocyte associated 1 [Source:VGNC Symbol;Acc:VGNC:79848]	protein_coding	0.860183	0.000826925	0.0165779	-0.385875	0.121211	0.706096	0.474309	0.0682147	0.247469	0.667246	0.00338116	0.0298156	603	455	340	200	210	422	245	43	82	250	4.63087	4.52777	4.0695	3.93846	5.41556	4.98837	5.18566	4.71053	4.54877	4.91063
HMGN5	high mobility group nucleosome binding domain 5 [Source:VGNC Symbol;Acc:VGNC:73581]	protein_coding	0.859141	4.45e-05	0.00270121	-0.327278	0.0393151	0.63958	0.531863	0.00171867	0.0272728	0.695502	5.87e-05	0.00211334	9658	8339	7241	4803	3447	8406	5072	917	2238	3934	8.62298	8.71353	8.46798	8.50878	9.44698	9.29705	9.55088	9.11601	9.30899	8.87891
SUCO	SUN domain containing ossification factor [Source:VGNC Symbol;Acc:VGNC:78112]	protein_coding	0.859039	3.76e-05	0.00253504	-0.21716	0.157683	0.723241	0.641879	0.000684272	0.0155539	0.750459	3.63e-05	0.00162939	1731	1460	1470	1039	575	1794	1025	150	421	1065	6.14573	6.2024	6.17034	6.3025	6.86504	7.07026	7.24525	6.50633	6.90036	6.99518
DGKE	diacylglycerol kinase epsilon [Source:VGNC Symbol;Acc:VGNC:71784]	protein_coding	0.858519	0.00906839	0.0682892	-0.809834	0.0599803	0.670038	0.0486851	0.908699	0.963161	0.453602	0.1494	0.348758	132	114	177	81	31	157	115	9	22	57	2.47445	2.56266	3.14122	2.65797	2.68859	3.57499	4.10218	2.48945	2.67919	2.80532
ENSMMUG00000051300		pseudogene	0.857816	0.307115	0.550272	0.436825	0.61515	0.931433	1.29464	0.132172	0.367081	1.07623	0.140583	0.335528	5029	14797	8508	4915	2219	10345	7264	3350	5780	1843	7.6821	9.54063	8.7005	8.54202	8.81175	9.59642	10.069	10.9849	10.6776	7.78556
COX17	cytochrome c oxidase copper chaperone COX17 [Source:VGNC Symbol;Acc:VGNC:84193]	protein_coding	0.857587	0.0173839	0.102283	-0.213564	0.525202	0.906425	0.644023	0.0601981	0.228875	0.750805	0.0148571	0.0800378	5838	3163	3829	1180	1286	4467	1822	422	1121	1534	7.89714	7.31592	7.54938	6.48572	8.02513	8.38529	8.07444	7.99686	8.31196	7.52103
SH3BP4	SH3 domain binding protein 4 [Source:VGNC Symbol;Acc:VGNC:77202]	protein_coding	0.856903	0.000336056	0.00942951	-0.278291	0.185959	0.748549	0.578612	0.0138962	0.0974529	0.717758	0.000715231	0.011021	625	523	518	443	313	541	342	50	155	355	4.68222	4.72732	4.67185	5.07689	5.98942	5.34504	5.66495	4.9268	5.46236	5.41409
SHC4	SHC adaptor protein 4 [Source:VGNC Symbol;Acc:VGNC:77249]	protein_coding	0.855525	0.00681974	0.0567475	0.411944	0.18167	0.747191	1.26747	0.000888191	0.0181526	1.0615	0.000691	0.01077	215	159	189	95	106	142	141	55	74	147	3.16096	3.03076	3.23408	2.88219	4.43491	3.4323	4.39358	5.06357	4.40181	4.15027
PAPPA	pappalysin 1 [Source:VGNC Symbol;Acc:VGNC:75756]	protein_coding	0.854974	0.084197	0.263084	-0.479768	0.398867	0.860089	0.375206	0.515909	0.741785	0.61509	0.178319	0.387594	118	163	272	138	64	142	203	42	55	64	2.31797	3.06586	3.75125	3.41036	3.71447	3.4323	4.91577	4.67681	3.97776	2.96855
ENSMMUG00000056354		protein_coding	0.853789	0.0981098	0.287648	-0.00883249	0.986142	0.996943	0.844957	0.100422	0.313038	0.849373	0.057611	0.189541	2022	4634	4692	3877	2724	3918	1703	762	1385	1887	6.3694	7.86639	7.84237	8.19995	9.10746	8.1962	7.97706	8.84897	8.61691	7.81957
ABRACL	ABRA C-terminal like [Source:VGNC Symbol;Acc:VGNC:80996]	protein_coding	0.852133	0.306439	0.54953	0.162774	0.854649	0.975211	1.01491	0.253443	0.525028	0.93352	0.205694	0.423213	1839	1040	543	140	134	1096	578	201	458	257	6.23284	5.71437	4.7394	3.43079	4.77068	6.3605	6.42003	6.92788	7.02172	4.95025
STOX1	storkhead box 1 [Source:VGNC Symbol;Acc:VGNC:78197]	protein_coding	0.851267	0.00578842	0.0519277	-0.490068	0.178798	0.744448	0.361199	0.341281	0.608789	0.606233	0.0401268	0.151412	114	92	86	75	24	132	62	7	14	63	2.26995	2.26331	2.12925	2.55007	2.3305	3.32868	3.22315	2.13941	2.04901	2.94633
JAM2	junctional adhesion molecule 2 [Source:VGNC Symbol;Acc:VGNC:73831]	protein_coding	0.850943	3.84e-05	0.00256952	-0.0515845	0.715824	0.946601	0.799359	6.73e-05	0.00365557	0.825151	1.09e-05	0.000783906	5255	3480	3001	2278	1569	4363	2069	542	1065	2410	7.74547	7.45357	7.19822	7.43337	8.31191	8.35132	8.25774	8.35769	8.23807	8.17228
NAT14	N-acetyltransferase 14 (putative) [Source:HGNC Symbol;Acc:HGNC:28918]	protein_coding	0.846533	0.000628351	0.0140743	-0.001657	0.993918	0.997717	0.844876	0.00227777	0.032555	0.845705	0.000353517	0.00688996	391	418	371	246	207	439	183	31	125	302	4.01129	4.40636	4.19416	4.2341	5.39488	5.04505	4.76703	4.24212	5.15336	5.18184
XAF1	XIAP associated factor 1 [Source:VGNC Symbol;Acc:VGNC:99332]	protein_coding	0.845258	0.0264083	0.133213	-0.574838	0.244106	0.78927	0.27042	0.600138	0.800375	0.557839	0.143457	0.339542	61	77	95	70	20	93	60	3	20	40	1.41169	2.01654	2.26747	2.45355	2.07727	2.83374	3.17672	0.990004	2.54554	2.30932
BOD1L1	biorientation of chromosomes in cell division 1 like 1 [Source:VGNC Symbol;Acc:VGNC:97741]	protein_coding	0.845069	0.0161942	0.0982783	-0.658922	0.0637136	0.675452	0.186147	0.547135	0.764466	0.515608	0.0660215	0.206662	3062	3273	4122	2589	1380	3123	2872	226	562	2526	6.96708	7.36518	7.65566	7.61782	8.12684	7.86923	8.73064	7.09678	7.31659	8.24006
SLITRK2	SLIT and NTRK like family member 2 [Source:VGNC Symbol;Acc:VGNC:77690]	protein_coding	0.844298	0.0178621	0.104284	-0.559348	0.181257	0.746124	0.28495	0.501487	0.731988	0.564624	0.0891738	0.250407	96	122	134	107	30	179	61	15	21	58	2.03161	2.65776	2.74868	3.05003	2.64256	3.76163	3.20012	3.20869	2.61391	2.8298
USP13	ubiquitin specific peptidase 13 [Source:VGNC Symbol;Acc:VGNC:78735]	protein_coding	0.844159	0.00162661	0.0243285	-0.0176766	0.940427	0.989972	0.826483	0.00387063	0.0438158	0.835321	0.000776888	0.0117132	656	738	831	516	383	659	475	77	199	630	4.75161	5.22141	5.35009	5.29592	6.27989	5.6286	6.13752	5.54688	5.82162	6.23909
ARHGEF3	Rho guanine nucleotide exchange factor 3 [Source:VGNC Symbol;Acc:VGNC:70014]	protein_coding	0.842034	0.000557986	0.0133793	0.145665	0.474079	0.885008	0.987699	0.000304198	0.00941939	0.914866	0.000101608	0.00304079	742	952	767	430	349	739	499	105	233	685	4.92826	5.58726	5.23497	5.03414	6.14608	5.79335	6.20846	5.99293	6.04854	6.35958
MTCP1	mature T cell proliferation 1 [Source:VGNC Symbol;Acc:VGNC:74945]	protein_coding	0.84188	0.00714588	0.058012	0.267088	0.393303	0.85855	1.10897	0.00364815	0.0424876	0.975424	0.00164887	0.0188072	240	120	123	61	50	155	95	15	56	125	3.31677	2.63457	2.62839	2.26165	3.36359	3.55676	3.82957	3.20869	4.00347	3.91883
ENSMMUG00000060356		protein_coding	0.840116	0.150478	0.364639	-0.520992	0.492508	0.891784	0.319124	0.68977	0.84868	0.57962	0.324856	0.553187	77	224	213	175	160	161	64	16	29	86	1.72829	3.51642	3.40358	3.74812	5.02505	3.61077	3.26812	3.30013	3.06839	3.38671
CEL	carboxyl ester lipase [Source:VGNC Symbol;Acc:VGNC:103248]	protein_coding	0.840055	0.00665394	0.0560093	-0.654469	0.097648	0.694979	0.185586	0.642602	0.824744	0.51282	0.0873427	0.247447	203	112	157	92	111	145	75	13	17	83	3.07974	2.53788	2.97181	2.83699	4.50089	3.46199	3.49317	3.00635	2.31854	3.33634
MACROD1	mono-ADP ribosylhydrolase 1 [Source:VGNC Symbol;Acc:VGNC:107456]	protein_coding	0.839984	0.00223034	0.0295085	0.321233	0.212978	0.763334	1.16122	0.000517737	0.0132654	1.0006	0.000277925	0.00585091	436	322	425	250	229	437	168	46	116	432	4.16686	4.03339	4.38848	4.25716	5.54003	5.03849	4.64446	4.80722	5.0461	5.69627
ADGRD2	adhesion G protein-coupled receptor D2 [Source:VGNC Symbol;Acc:VGNC:69462]	protein_coding	0.839804	0.206211	0.438867	2.09041	0.005349	0.524559	2.93022	8.19e-05	0.00407786	1.88501	0.00204666	0.0214359	32	19	9	11	2	20	25	14	26	49	0.562844	0.173189	-0.709914	0.00760491	-0.795047	0.737901	1.95149	3.11106	2.91424	2.59291
ENSMMUG00000057970		lncRNA	0.839477	0.00993557	0.0727528	-0.755092	0.0441105	0.63958	0.0843842	0.809129	0.9126	0.46193	0.101935	0.272399	305	420	439	308	144	492	225	41	127	117	3.65725	4.41319	4.43486	4.55572	4.87389	5.20868	5.06341	4.64228	5.17615	3.82453
PALS2	protein associated with LIN7 2, MAGUK p55 family member [Source:VGNC Symbol;Acc:VGNC:74790]	protein_coding	0.838255	0.0287998	0.140914	0.669196	0.104931	0.697822	1.50745	0.00190871	0.0290372	1.17285	0.00234172	0.0235179	113	131	246	77	62	177	68	16	58	198	2.2577	2.75775	3.60825	2.58694	3.66928	3.74562	3.35407	3.30013	4.05357	4.57636
ASPHD1	aspartate beta-hydroxylase domain containing 1 [Source:VGNC Symbol;Acc:VGNC:70138]	protein_coding	0.837745	0.0813004	0.257312	0.54665	0.327904	0.829722	1.3844	0.0278498	0.145626	1.11107	0.0218788	0.102383	91	37	33	46	38	41	42	5	14	77	1.95776	1.02383	0.835446	1.8712	2.97523	1.69548	2.67383	1.67627	2.04901	3.22999
SLC19A2	solute carrier family 19 member 2 [Source:VGNC Symbol;Acc:VGNC:81571]	protein_coding	0.8374	0.000853442	0.0169478	-0.120145	0.584288	0.924542	0.717256	0.00600257	0.0586577	0.777328	0.000715498	0.011021	939	586	545	427	337	778	307	61	160	524	5.26626	4.89041	4.74467	5.0241	6.09573	5.86733	5.50975	5.21222	5.50798	5.97396
STX1A	syntaxin 1A [Source:VGNC Symbol;Acc:VGNC:78043]	protein_coding	0.835985	0.0194572	0.109538	0.105484	0.774852	0.958389	0.941469	0.0244092	0.13564	0.888727	0.00925549	0.0585364	95	113	96	128	65	102	74	26	35	78	2.01714	2.55032	2.28205	3.30365	3.73655	2.96394	3.4741	3.99087	3.33462	3.24827
RHOXF1	Rhox homeobox family member 1 [Source:HGNC Symbol;Acc:HGNC:29993]	protein_coding	0.83536	0.00112474	0.0198912	-0.0514944	0.827451	0.970279	0.783865	0.00654551	0.061835	0.809613	0.000912558	0.0129722	123	89	113	70	49	127	51	13	41	65	2.37582	2.21722	2.50959	2.45355	3.33494	3.27394	2.94708	3.00635	3.5593	2.99043
C1RL	complement C1r subcomponent like [Source:VGNC Symbol;Acc:VGNC:108329]	protein_coding	0.834772	0.110187	0.308423	0.191574	0.730079	0.947764	1.02635	0.0801243	0.274331	0.930559	0.0527702	0.179518	283	72	159	30	41	155	67	27	47	88	3.55076	1.92392	2.98967	1.29014	3.08256	3.55676	3.33306	4.04475	3.75366	3.41934
SOCS3	suppressor of cytokine signaling 3 [Source:VGNC Symbol;Acc:VGNC:77740]	protein_coding	0.834397	0.248203	0.48745	-0.0421834	0.956752	0.991386	0.792213	0.307207	0.575465	0.813305	0.204309	0.421996	67	90	89	40	18	57	143	22	86	25	1.53869	2.23275	2.17681	1.67967	1.93177	2.14922	4.41374	3.75269	4.61699	1.66089
MARCHF3	membrane associated ring-CH-type finger 3 [Source:VGNC Symbol;Acc:VGNC:74605]	protein_coding	0.833954	0.037746	0.165523	0.0657625	0.872009	0.978681	0.899717	0.0433715	0.189603	0.866835	0.0193143	0.0941079	371	297	317	83	132	382	96	57	111	157	3.93637	3.91806	3.96952	2.69221	4.74912	4.84552	3.8445	5.11484	4.98287	4.24433
CADPS2	calcium dependent secretion activator 2 [Source:VGNC Symbol;Acc:VGNC:70564]	protein_coding	0.833047	0.0162423	0.0983996	-0.145137	0.701661	0.945315	0.687911	0.0992576	0.310976	0.760479	0.0224444	0.103711	79	139	102	43	38	95	66	10	28	58	1.76339	2.84116	2.36651	1.77861	2.97523	2.8637	3.31174	2.63704	3.01881	2.8298
R3HDM2	R3H domain containing 2 [Source:VGNC Symbol;Acc:VGNC:97815]	protein_coding	0.832745	0.00109018	0.0196106	-0.6275	0.0213957	0.633921	0.205245	0.412037	0.668884	0.518995	0.015957	0.0837303	393	375	565	289	158	464	297	42	94	183	4.01857	4.25108	4.79634	4.46456	5.007	5.12455	5.46216	4.67681	4.74446	4.46356
ENSMMUG00000010157		protein_coding	0.83158	0.0889669	0.272909	0.369175	0.487493	0.891249	1.20076	0.0385218	0.17603	1.01617	0.0289865	0.122932	92	160	69	35	107	83	33	18	40	73	1.97284	3.03961	1.82537	1.49801	4.44835	2.67379	2.33644	3.46726	3.5242	3.15448
PLD1	phospholipase D1 [Source:VGNC Symbol;Acc:VGNC:76171]	protein_coding	0.831255	0.000625379	0.0140376	0.411027	0.0656648	0.677095	1.24228	6.08e-05	0.00341374	1.03677	4.1e-05	0.00170623	207	169	190	123	76	201	116	37	49	208	3.10732	3.11696	3.24155	3.24719	3.95942	3.92687	4.11455	4.49525	3.81303	4.64695
CAMK1	calcium/calmodulin dependent protein kinase I [Source:VGNC Symbol;Acc:VGNC:70522]	protein_coding	0.830105	0.00420585	0.0429065	0.284729	0.29749	0.81539	1.11483	0.00109104	0.0205769	0.972469	0.000607003	0.00988614	229	154	116	98	63	198	77	29	83	112	3.25028	2.98564	2.54627	2.92601	3.69205	3.90542	3.53057	4.1468	4.56613	3.7623
UPF2	UPF2 regulator of nonsense mediated mRNA decay [Source:VGNC Symbol;Acc:VGNC:106115]	protein_coding	0.829037	0.0284783	0.139928	-0.395526	0.305069	0.819117	0.43351	0.253992	0.52575	0.631273	0.053472	0.180328	750	909	1454	813	471	787	851	136	279	451	4.94365	5.52082	6.15459	5.9495	6.57768	5.88387	6.97719	6.36526	6.30786	5.75816
KCNK13	potassium two pore domain channel subfamily K member 13 [Source:VGNC Symbol;Acc:VGNC:82167]	protein_coding	0.828615	0.000311044	0.00912713	-0.113634	0.538723	0.910331	0.714981	0.00170001	0.0270995	0.771798	0.000195125	0.00457378	1566	961	918	652	525	960	682	139	299	696	6.00158	5.60078	5.49316	5.63211	6.734	6.16979	6.65829	6.39667	6.40753	6.38251
SGMS2	sphingomyelin synthase 2 [Source:VGNC Symbol;Acc:VGNC:77320]	protein_coding	0.826706	0.0115674	0.0793702	-0.476745	0.18868	0.750414	0.349961	0.340253	0.607891	0.588333	0.0481155	0.169819	62	63	66	50	19	77	41	11	18	25	1.43365	1.74056	1.76441	1.98607	2.00635	2.56856	2.64001	2.77093	2.39824	1.66089
ENSMMUG00000063647		protein_coding	0.825145	0.139753	0.349465	-0.04895	0.934873	0.989397	0.776195	0.208046	0.469096	0.80067	0.113596	0.292758	107	292	353	114	98	254	89	53	97	94	2.18188	3.89385	4.12309	3.13962	4.32263	4.2611	3.73662	5.01041	4.7895	3.51302
ENSMMUG00000048694		protein_coding	0.823078	0.110176	0.308423	0.0678616	0.903822	0.982691	0.890939	0.132997	0.368387	0.857008	0.0734611	0.221501	66	86	128	150	78	87	64	27	49	56	1.51828	2.16961	2.68431	3.52879	3.99649	2.73991	3.26812	4.04475	3.81303	2.78042
ENSMMUG00000052083		lncRNA	0.821665	0.000495715	0.0121955	0.00387236	0.984775	0.996943	0.825538	0.00161014	0.0263038	0.823601	0.00025357	0.00554948	344	373	327	259	195	347	191	43	104	257	3.82862	4.24344	4.01385	4.30773	5.30909	4.70775	4.82838	4.71053	4.88942	4.95025
FRMD6	FERM domain containing 6 [Source:VGNC Symbol;Acc:VGNC:72747]	protein_coding	0.820011	0.0270573	0.135496	-0.166338	0.679834	0.944643	0.653674	0.131637	0.366184	0.736842	0.0348607	0.138454	83	58	94	56	16	84	76	10	25	43	1.83113	1.62763	2.25275	2.14286	1.76992	2.69061	3.51199	2.63704	2.85897	2.41017
EPN3	epsin 3 [Source:VGNC Symbol;Acc:VGNC:72068]	protein_coding	0.819422	0.048287	0.190893	0.557054	0.189126	0.750414	1.37648	0.00368983	0.0427361	1.09795	0.00503367	0.0387674	78	45	44	14	16	54	27	15	21	42	1.74595	1.28444	1.2154	0.301812	1.76992	2.07431	2.05777	3.20869	2.61391	2.37733
IGSF11	immunoglobulin superfamily member 11 [Source:VGNC Symbol;Acc:VGNC:73608]	protein_coding	0.819403	0.000221924	0.0075692	-0.122703	0.500535	0.8961	0.6967	0.00215213	0.0313915	0.758051	0.00019197	0.00453178	714	611	628	342	329	610	319	63	150	450	4.87309	4.95034	4.94796	4.70574	6.06116	5.51753	5.56486	5.25855	5.41524	5.75497
GADD45B	growth arrest and DNA damage inducible beta [Source:VGNC Symbol;Acc:VGNC:72864]	protein_coding	0.819177	0.171459	0.394449	-0.996922	0.168975	0.730789	-0.177745	0.799198	0.907685	0.320716	0.553072	0.744928	522	727	1006	223	217	432	656	65	225	113	4.42431	5.19984	5.62474	4.09384	5.46267	5.02198	6.60231	5.30344	5.99827	3.77496
COX1	cytochrome c oxidase subunit I [Source:NCBI gene (formerly Entrezgene);Acc:2846624]	protein_coding	0.81913	0.0445114	0.181943	-0.323616	0.409017	0.864088	0.495515	0.179705	0.435013	0.657323	0.0503441	0.173969	194919	175344	184797	37515	64604	156959	63671	13904	35103	74492	12.9574	13.1071	13.1409	11.4736	13.6749	13.5195	13.2006	13.038	13.2799	13.1214
SYT9	synaptotagmin 9 [Source:VGNC Symbol;Acc:VGNC:82251]	protein_coding	0.818357	0.00831951	0.0645946	-0.465317	0.18727	0.749599	0.35304	0.330478	0.598978	0.585699	0.0425668	0.157231	75	84	65	30	25	77	39	10	11	34	1.69231	2.13697	1.74351	1.29014	2.38743	2.56856	2.56989	2.63704	1.7173	2.08363
C1H1orf141	chromosome 1 C1orf141 homolog [Source:VGNC Symbol;Acc:VGNC:70453]	protein_coding	0.818042	0.000481033	0.0120388	-0.290705	0.152026	0.723051	0.527338	0.0156295	0.10441	0.67269	0.000870183	0.0126086	1179	947	1002	681	560	854	627	118	275	545	5.59332	5.57969	5.61901	5.69468	6.82697	6.00142	6.5372	6.1609	6.28707	6.0305
IKZF5	IKAROS family zinc finger 5 [Source:VGNC Symbol;Acc:VGNC:73590]	protein_coding	0.817675	2.61e-05	0.00214238	-0.0195196	0.8908	0.98225	0.798156	0.000128245	0.00536738	0.807916	1.32e-05	0.000868186	409	348	344	238	158	368	224	51	94	263	4.07555	4.14429	4.08621	4.18685	5.007	4.79198	5.05702	4.95521	4.74446	4.98336
TTC8	tetratricopeptide repeat domain 8 [Source:VGNC Symbol;Acc:VGNC:79234]	protein_coding	0.816224	6.35e-05	0.00347647	-0.0749109	0.621797	0.931433	0.741313	0.000319785	0.00973722	0.778769	3.35e-05	0.00153866	1019	804	725	469	399	851	410	121	201	547	5.38372	5.34444	5.15411	5.15877	6.33881	5.99635	5.92577	6.19703	5.836	6.03577
TJP1	tight junction protein 1 [Source:VGNC Symbol;Acc:VGNC:78360]	protein_coding	0.816221	0.00177945	0.0256675	-0.489365	0.0445298	0.63958	0.326856	0.13784	0.375716	0.571539	0.00646456	0.0457574	3293	3001	3132	1752	896	3233	2435	254	628	1678	7.07187	7.24015	7.25979	7.05503	7.50422	7.91914	8.49261	7.26508	7.47662	7.65036
LMOD1	leiomodin 1 [Source:VGNC Symbol;Acc:VGNC:74434]	protein_coding	0.813622	0.0215201	0.117255	-0.255897	0.474777	0.885379	0.557725	0.13285	0.368231	0.685673	0.029583	0.124757	718	822	778	508	267	568	797	86	148	531	4.8811	5.37625	5.25542	5.27348	5.76077	5.41501	6.88275	5.7058	5.39595	5.99306
SPR	sepiapterin reductase [Source:VGNC Symbol;Acc:VGNC:77866]	protein_coding	0.813082	0.0557718	0.207319	0.0469125	0.920732	0.985967	0.859994	0.0948152	0.30247	0.836538	0.0405113	0.152099	118	260	102	57	52	167	57	10	52	93	2.31797	3.72844	2.36651	2.16742	3.41925	3.66283	3.10416	2.63704	3.89774	3.49782
C1R	complement C1r [Source:VGNC Symbol;Acc:VGNC:108328]	protein_coding	0.812285	0.0224875	0.12013	0.849391	0.026444	0.633921	1.66168	0.00028383	0.00906273	1.23698	0.00067956	0.0106306	548	324	422	324	229	481	201	96	427	363	4.49389	4.04223	4.37835	4.62827	5.54003	5.17621	4.90157	5.86401	6.92075	5.44611
INPP5J	inositol polyphosphate-5-phosphatase J [Source:VGNC Symbol;Acc:VGNC:73814]	protein_coding	0.811215	0.00285404	0.0342647	-0.0352486	0.897461	0.982691	0.775967	0.017152	0.11027	0.793591	0.00281147	0.0266557	96	60	80	60	34	85	46	8	20	59	2.03161	1.67386	2.02915	2.23866	2.81847	2.70723	2.8017	2.32502	2.54554	2.85387
TMEM91	NA	NA	0.811068	0.0254791	0.129726	0.390396	0.290404	0.81349	1.20146	0.00526802	0.0536246	1.00627	0.00421553	0.034624	260	353	449	411	203	387	207	70	123	396	3.43034	4.16467	4.4671	4.96929	5.36685	4.86417	4.94376	5.4099	5.13021	5.57117
STAB2	stabilin 2 [Source:VGNC Symbol;Acc:VGNC:77957]	protein_coding	0.809746	0.292618	0.534042	-0.00976279	0.991098	0.997677	0.799983	0.370612	0.63295	0.804864	0.256716	0.479944	31	29	19	145	26	29	27	12	16	17	0.522432	0.705537	0.137671	3.48062	2.44219	1.22717	2.05777	2.89343	2.23417	1.14084
MYRF	myelin regulatory factor [Source:VGNC Symbol;Acc:VGNC:74949]	protein_coding	0.807766	0.000150254	0.00586774	0.160176	0.346953	0.83903	0.967942	8.37e-05	0.00407786	0.887854	2.5e-05	0.00128036	537	399	392	285	222	477	207	63	168	310	4.46487	4.3398	4.27287	4.4446	5.49541	5.16422	4.94376	5.25855	5.57811	5.21938
KDSR	3-ketodihydrosphingosine reductase [Source:VGNC Symbol;Acc:VGNC:73954]	protein_coding	0.806625	0.000282719	0.00863361	-0.144429	0.431901	0.8728	0.662196	0.00301052	0.0380114	0.73441	0.000261495	0.00564066	592	473	631	343	198	705	287	83	167	296	4.6045	4.58334	4.9548	4.70993	5.33102	5.72562	5.41294	5.65475	5.56953	5.15302
RB1	RB transcriptional corepressor 1 [Source:VGNC Symbol;Acc:VGNC:76675]	protein_coding	0.805259	3.06e-06	0.000813167	-0.406362	0.00237599	0.468279	0.398897	0.00215751	0.0313915	0.602078	1.4e-05	0.000910362	1701	1521	1524	927	624	1698	861	155	323	838	6.12057	6.26132	6.22227	6.13832	6.98286	6.99102	6.99403	6.55355	6.5187	6.64987
NAAA	N-acylethanolamine acid amidase [Source:VGNC Symbol;Acc:VGNC:75068]	protein_coding	0.805035	0.023514	0.123261	0.128994	0.726321	0.946649	0.934029	0.0258245	0.139622	0.869532	0.0107305	0.0650021	498	371	221	220	210	429	116	32	92	315	4.35697	4.23575	3.45593	4.0745	5.41556	5.01198	4.11455	4.28751	4.71363	5.24236
RPS24	ribosomal protein S24 [Source:NCBI gene (formerly Entrezgene);Acc:708965]	protein_coding	0.805012	0.0944104	0.282238	-0.0115524	0.980346	0.996858	0.793459	0.0910593	0.295605	0.799235	0.052899	0.179781	10117	12317	11205	11953	8324	11273	5328	2588	4381	4408	8.68993	9.27605	9.09761	9.82374	10.7187	9.72033	9.62191	10.6126	10.2779	9.04298
LIPA	lipase A, lysosomal acid type [Source:VGNC Symbol;Acc:VGNC:106068]	protein_coding	0.804918	0.00357393	0.0390272	0.347293	0.185439	0.748549	1.15221	0.000551473	0.0138263	0.978565	0.000370014	0.00717158	471	286	466	348	212	512	176	62	158	388	4.27724	3.86424	4.52031	4.73067	5.42918	5.2659	4.71112	5.23557	5.48991	5.54183
NREP	neuronal reration related protein [Source:VGNC Symbol;Acc:VGNC:84454]	protein_coding	0.804322	0.106144	0.301159	-0.961069	0.154587	0.723051	-0.156746	0.81935	0.91811	0.323788	0.513635	0.716217	63	78	104	19	60	59	31	10	19	14	1.45528	2.03437	2.3936	0.688585	3.62262	2.19708	2.2494	2.63704	2.47377	0.884577
ENSMMUG00000010630		protein_coding	0.80397	0.190653	0.419173	-1.14982	0.1401	0.719385	-0.345847	0.651526	0.830004	0.229061	0.690047	0.836964	143	129	151	29	21	132	102	25	51	16	2.5865	2.73612	2.91684	1.24472	2.14487	3.32868	3.93095	3.93491	3.87005	1.06038
ENSMMUG00000028699		protein_coding	0.803257	0.302645	0.54552	-0.538671	0.523021	0.904909	0.264586	0.742404	0.878954	0.533922	0.426083	0.643844	1312	1247	1211	2405	1775	1025	631	299	590	326	5.74701	5.97547	5.89146	7.51156	8.48979	6.26409	6.54636	7.50016	7.38666	5.29166
DDIT4	DNA damage inducible transcript 4 [Source:HGNC Symbol;Acc:HGNC:24944]	protein_coding	0.801583	0.000577249	0.0134457	0.188379	0.326466	0.829103	0.989962	0.000144121	0.00576104	0.895773	6.79e-05	0.00233656	1658	1226	1096	1192	542	1820	715	219	451	1153	6.08372	5.95103	5.74795	6.50029	6.7799	7.091	6.72635	7.05144	6.99953	7.10957
ENSMMUG00000001522		protein_coding	0.801493	0.0182891	0.105737	0.395901	0.241603	0.788135	1.19739	0.0027835	0.0363239	0.999444	0.00240256	0.0238552	993	522	515	230	343	443	329	104	234	472	5.34658	4.72458	4.66353	4.13799	6.12113	5.05806	5.60923	5.97916	6.0547	5.82362
HES7	hes family bHLH transcription factor 7 [Source:VGNC Symbol;Acc:VGNC:84888]	protein_coding	0.801398	0.108091	0.304421	0.487178	0.385961	0.857757	1.28858	0.0367419	0.17162	1.04499	0.0312024	0.128512	119	49	33	70	31	50	69	9	25	69	2.32972	1.39898	0.835446	2.45355	2.68859	1.96797	3.37478	2.48945	2.85897	3.07479
ANG	angiogenin [Source:HGNC Symbol;Acc:HGNC:483]	protein_coding	0.801172	0.00245069	0.0313575	0.0405248	0.869014	0.978273	0.841696	0.00492756	0.0511041	0.821434	0.00113334	0.014764	356	328	254	215	159	399	117	35	111	212	3.8775	4.05975	3.65378	4.04167	5.01605	4.90797	4.12681	4.41571	4.98287	4.67424
ZC3H10	zinc finger CCCH-type containing 10 [Source:VGNC Symbol;Acc:VGNC:79554]	protein_coding	0.799717	0.32588	0.569653	0.400132	0.636874	0.933831	1.19985	0.15222	0.396122	0.999783	0.158454	0.361028	11777	6219	6165	876	1512	5331	3539	1556	2754	1514	8.90904	8.29054	8.23601	6.05689	8.25855	8.64027	9.03181	9.87868	9.60824	7.50211
LTC4S	leukotriene C4 synthase [Source:VGNC Symbol;Acc:VGNC:82180]	protein_coding	0.798405	0.022335	0.119648	0.298489	0.388554	0.857958	1.09689	0.00632602	0.0605787	0.947649	0.0044245	0.0358361	976	802	426	330	193	591	575	94	230	573	5.32178	5.34086	4.39185	4.65456	5.29428	5.47206	6.41254	5.83372	6.02989	6.1026
CCNB1IP1	cyclin B1 interacting protein 1 [Source:VGNC Symbol;Acc:VGNC:70827]	protein_coding	0.79831	0.00865097	0.0661897	0.0436604	0.888543	0.981921	0.84197	0.0202683	0.120771	0.82014	0.00541136	0.0405755	237	265	136	95	90	175	127	20	60	139	3.29894	3.75557	2.76951	2.88219	4.20087	3.72944	4.24401	3.61702	4.10198	4.07034
EGR1	early growth response 1 [Source:VGNC Symbol;Acc:VGNC:72173]	protein_coding	0.798248	0.189494	0.418058	-2.08113	0.017826	0.633921	-1.28288	0.119326	0.345609	-0.242314	0.671735	0.824176	1181	1823	2622	434	388	1037	1660	48	165	165	5.59576	6.52208	7.00368	5.04743	6.29856	6.28084	7.94019	4.86825	5.55221	4.3154
PTPN6	protein tyrosine phosphatase non-receptor type 6 [Source:VGNC Symbol;Acc:VGNC:76607]	protein_coding	0.797944	0.00358207	0.0390754	0.0949771	0.708744	0.946601	0.892921	0.00380436	0.0434303	0.845433	0.00117713	0.015117	722	431	599	311	340	448	301	63	164	441	4.88907	4.45019	4.88014	4.56961	6.10848	5.07417	5.48138	5.25855	5.54348	5.72592
ELN	elastin [Source:VGNC Symbol;Acc:VGNC:84746]	protein_coding	0.797812	0.129779	0.336934	1.30448	0.0250436	0.633921	2.10229	0.00076444	0.0165918	1.45005	0.00404346	0.0336581	203	147	171	123	75	229	68	81	295	158	3.07974	2.92002	3.09245	3.24719	3.94052	4.11303	3.35407	5.61968	6.38814	4.25341
CMTM1	CKLF like MARVEL transmembrane domain containing 1 [Source:HGNC Symbol;Acc:HGNC:19172]	protein_coding	0.797139	0.0126895	0.0844429	0.114636	0.707138	0.946601	0.911775	0.00942951	0.0765251	0.854457	0.00408976	0.0338295	526	971	1008	541	353	984	368	124	240	606	4.43524	5.61567	5.6276	5.36389	6.16248	6.20533	5.77032	6.23228	6.09113	6.18318
SSX2IP	SSX family member 2 interacting protein [Source:VGNC Symbol;Acc:VGNC:77932]	protein_coding	0.796869	0.00463895	0.0451465	-0.375701	0.201058	0.756396	0.421169	0.165194	0.415561	0.609019	0.0164454	0.085271	229	228	259	131	67	224	194	34	57	106	3.25028	3.54158	3.68152	3.3365	3.77972	4.0815	4.85073	4.37423	4.02874	3.6839
CETN3	centrin 3 [Source:VGNC Symbol;Acc:VGNC:71016]	protein_coding	0.795895	0.000373071	0.0100233	-0.179765	0.323051	0.826366	0.61613	0.00352686	0.0413501	0.706013	0.000317395	0.00639967	2177	1529	1343	812	721	1764	703	193	423	843	6.47575	6.26887	6.04031	5.94773	7.19105	7.04597	6.70197	6.86937	6.90719	6.65844
RPL31	NA	NA	0.791236	0.116512	0.318325	-0.177201	0.727231	0.946649	0.614035	0.218974	0.484534	0.702635	0.10422	0.276548	2089	2984	4534	1264	1017	2270	2090	399	1172	836	6.41634	7.23196	7.79299	6.58474	7.68681	7.40939	8.2723	7.91606	8.37611	6.64643
TNNI2	troponin I2, fast skeletal type [Source:VGNC Symbol;Acc:VGNC:78604]	protein_coding	0.790417	0.0743555	0.245115	0.0752612	0.86868	0.978273	0.865678	0.0747901	0.261977	0.828048	0.0406539	0.152274	1330	985	504	344	175	1116	521	68	348	509	5.7666	5.63625	4.63259	4.7141	5.15368	6.38654	6.27056	5.36825	6.62606	5.93218
NMT2	N-myristoyltransferase 2 [Source:VGNC Symbol;Acc:VGNC:75361]	protein_coding	0.790405	0.0222074	0.119643	-0.191845	0.573306	0.922119	0.59856	0.0915943	0.296334	0.694482	0.0230336	0.104748	811	1308	926	549	383	710	800	143	279	457	5.05586	6.04418	5.50563	5.38498	6.27989	5.73578	6.88816	6.43752	6.30786	5.77717
DNAJA4	DnaJ heat shock protein family (Hsp40) member A4 [Source:VGNC Symbol;Acc:VGNC:84334]	protein_coding	0.787443	0.029502	0.142859	0.102913	0.783345	0.960638	0.890357	0.0323274	0.160111	0.8389	0.0138636	0.0766107	74	75	46	27	31	62	28	10	30	33	1.67398	1.9802	1.27489	1.14934	2.68859	2.26602	2.10812	2.63704	3.11631	2.04233
HEYL	hes related family bHLH transcription factor with YRPW motif like [Source:VGNC Symbol;Acc:VGNC:73370]	protein_coding	0.786616	0.00341034	0.0382752	-0.0653168	0.80288	0.965206	0.721299	0.0179829	0.113791	0.753958	0.00305874	0.0279892	102	69	78	60	33	93	44	17	17	55	2.11551	1.86535	1.99417	2.23866	2.77646	2.83374	2.73918	3.38611	2.31854	2.75508
PIR	pirin [Source:VGNC Symbol;Acc:VGNC:75893]	protein_coding	0.78619	0.000244178	0.00806612	0.212261	0.228129	0.778976	0.998451	7.09e-05	0.00371973	0.89232	2.89e-05	0.00137969	712	570	514	439	272	714	281	74	231	482	4.86906	4.8507	4.66074	5.06387	5.78745	5.74386	5.38258	5.48976	6.03613	5.85377
HSD3B2	hydroxy-delta-5-steroid dehydrogenase, 3 beta- and steroid delta-isomerase 2 [Source:VGNC Symbol;Acc:VGNC:99971]	protein_coding	0.785638	0.0132019	0.0865097	-0.00534188	0.985586	0.996943	0.780296	0.0170506	0.109753	0.782967	0.00596265	0.0433046	2539	1224	2004	654	808	1724	687	237	378	1165	6.69727	5.94868	6.61649	5.63651	7.35523	7.01292	6.66881	7.16526	6.74516	7.12449
CDKL5	cyclin dependent kinase like 5 [Source:VGNC Symbol;Acc:VGNC:70933]	protein_coding	0.785017	0.010993	0.0768377	-0.304261	0.388433	0.857958	0.480756	0.204867	0.465829	0.632886	0.0335746	0.13467	119	140	127	73	58	100	103	15	20	76	2.32972	2.85126	2.6733	2.51223	3.5744	2.936	3.94487	3.20869	2.54554	3.21148
ND3	NADH dehydrogenase subunit 3 [Source:NCBI gene (formerly Entrezgene);Acc:2846622]	protein_coding	0.784869	0.0669548	0.230157	-0.101488	0.805691	0.965206	0.683381	0.0953251	0.303084	0.734125	0.0438513	0.160171	15778	13979	20172	4527	5496	14646	6747	2020	4772	4597	9.33085	9.45861	9.94562	8.42344	10.1199	10.0979	9.96249	10.2551	10.4012	9.10353
FUZ	fuzzy planar cell polarity protein [Source:VGNC Symbol;Acc:VGNC:72788]	protein_coding	0.784835	4.24e-05	0.00267886	0.2803	0.0624075	0.675452	1.06514	5.84e-06	0.00086997	0.924985	2.93e-06	0.000357941	541	513	490	299	194	601	249	71	188	411	4.47549	4.69965	4.59223	4.51326	5.3017	5.49617	5.20892	5.43029	5.73984	5.62462
ENSMMUG00000064910		protein_coding	0.784158	0.00125699	0.0208276	-0.0395245	0.864243	0.977823	0.744634	0.00836697	0.0716158	0.764396	0.00115336	0.0149344	187	142	150	129	78	180	79	13	58	108	2.9638	2.87124	2.90747	3.31469	3.99649	3.76956	3.56702	3.00635	4.05357	3.71051
ZBTB18	zinc finger and BTB domain containing 18 [Source:VGNC Symbol;Acc:VGNC:78881]	protein_coding	0.783903	0.000303117	0.00904235	-0.510877	0.0193932	0.633921	0.273026	0.182984	0.43877	0.528465	0.00394189	0.0331084	654	418	404	293	210	462	273	41	74	260	4.74723	4.40636	4.31599	4.48423	5.41556	5.11835	5.34109	4.64228	4.40181	4.9669
SPNS2	sphingolipid transporter 2 [Source:VGNC Symbol;Acc:VGNC:78003]	protein_coding	0.783889	0.0947651	0.282574	0.358824	0.460624	0.881394	1.14271	0.0270545	0.143612	0.963301	0.0247404	0.110079	47	110	39	30	17	60	35	19	21	40	1.06297	2.51266	1.05497	1.29014	1.85311	2.22043	2.41852	3.54408	2.61391	2.30932
ATP1B1	ATPase Na+/K+ transporting subunit beta 1 [Source:VGNC Symbol;Acc:VGNC:70176]	protein_coding	0.783032	0.000952637	0.0180315	0.0724714	0.703719	0.946359	0.855504	0.000409198	0.011342	0.819268	0.000162088	0.00404451	15843	7961	10041	6321	5171	10933	4835	1445	3032	8100	9.33678	8.64664	8.93942	8.90483	10.032	9.67616	9.48186	9.77193	9.74695	9.92056
SMN1	NA	NA	0.782906	0.00447634	0.0441948	0.0505771	0.840061	0.972649	0.833483	0.00486333	0.0505984	0.808194	0.00153378	0.0180228	1292	1067	1122	357	365	1067	550	129	271	722	5.72492	5.75123	5.78166	4.76727	6.2106	6.3219	6.34854	6.28918	6.26598	6.43532
KIAA0895L	KIAA0895 like [Source:VGNC Symbol;Acc:VGNC:73952]	protein_coding	0.782862	0.161931	0.380812	0.778265	0.204074	0.758798	1.56113	0.0184406	0.114986	1.17199	0.027487	0.118389	118	220	152	264	207	146	78	51	80	220	2.31797	3.49082	2.92615	4.33508	5.39488	3.47175	3.54891	4.95521	4.51341	4.72733
PSAP	prosaposin [Source:VGNC Symbol;Acc:VGNC:76434]	protein_coding	0.782744	0.000560408	0.0133797	-0.0595587	0.73703	0.94998	0.723186	0.000859204	0.0178731	0.752965	0.000181253	0.00438724	10831	7201	9001	6885	4498	10509	4052	1213	2464	6221	8.78828	8.50195	8.78174	9.0281	9.83084	9.61911	9.22705	9.51949	9.44775	9.53986
AIDA	axin interactor, dorsalization associated [Source:VGNC Symbol;Acc:VGNC:99840]	protein_coding	0.782264	7.33e-05	0.00379067	-0.19365	0.211207	0.762188	0.588615	0.00178318	0.0276766	0.68544	9.23e-05	0.00285095	830	642	638	574	309	769	405	88	188	427	5.08909	5.02135	4.97063	5.44896	5.97092	5.85059	5.90812	5.73886	5.73984	5.67953
OLFML2B	olfactomedin like 2B [Source:VGNC Symbol;Acc:VGNC:75455]	protein_coding	0.782062	0.0787354	0.25325	1.16713	0.0156779	0.633448	1.94919	0.000201643	0.00732963	1.36563	0.00138342	0.0169312	36	66	42	38	9	62	29	18	26	72	0.714041	1.8043	1.15335	1.60973	0.995189	2.26602	2.15676	3.46726	2.91424	3.13496
EML1	EMAP like 1 [Source:VGNC Symbol;Acc:VGNC:72212]	protein_coding	0.781072	0.00160957	0.0242112	0.26549	0.253005	0.79268	1.04656	0.000593636	0.0144355	0.913816	0.000254834	0.00556556	255	228	190	139	99	188	161	31	66	196	3.40278	3.54158	3.24155	3.42061	4.33715	3.83153	4.58349	4.24212	4.23817	4.56182
PTPN13	protein tyrosine phosphatase non-receptor type 13 [Source:VGNC Symbol;Acc:VGNC:76599]	protein_coding	0.780678	0.0137087	0.0886158	-0.118516	0.724151	0.946601	0.662162	0.074354	0.260972	0.72142	0.0164718	0.0853234	308	241	266	263	82	271	266	22	75	204	3.67118	3.62043	3.71949	4.32966	4.06788	4.35376	5.30377	3.75269	4.42102	4.61913
PABIR3	PABIR family member 3 [Source:HGNC Symbol;Acc:HGNC:25202]	protein_coding	0.780567	0.0678101	0.23134	0.14555	0.740375	0.950231	0.926117	0.0470407	0.197744	0.853342	0.0282212	0.120853	57	49	61	31	9	65	43	10	31	29	1.32035	1.39898	1.65671	1.33418	0.995189	2.33182	2.70687	2.63704	3.1627	1.86418
ALDOC	aldolase, fructose-bisphosphate C [Source:VGNC Symbol;Acc:VGNC:69792]	protein_coding	0.780201	0.00300291	0.0352465	-0.103887	0.69204	0.945315	0.676314	0.0259908	0.140185	0.728258	0.00372318	0.0316999	248	189	224	173	122	263	88	17	70	147	3.36328	3.27531	3.47508	3.73175	4.63622	4.31089	3.72053	3.38611	4.32231	4.15027
ZCWPW1	zinc finger CW-type and PWWP domain containing 1 [Source:VGNC Symbol;Acc:VGNC:79393]	protein_coding	0.780126	0.000608735	0.0137907	0.615776	0.00655565	0.541827	1.3959	8.25e-06	0.00111036	1.08801	1.2e-05	0.000825462	225	184	187	161	78	218	121	34	76	243	3.22532	3.23732	3.21901	3.62943	3.99649	4.04273	4.17484	4.37423	4.43998	4.8699
CPT1A	carnitine palmitoyltransferase 1A [Source:VGNC Symbol;Acc:VGNC:71475]	protein_coding	0.779985	0.000254912	0.00818914	-0.550211	0.00992379	0.596128	0.229774	0.227306	0.495222	0.504879	0.0038418	0.0325206	793	688	626	326	317	630	335	50	131	305	5.02364	5.12068	4.94339	4.63709	6.00769	5.5639	5.63522	4.9268	5.22068	5.19603
MLF1	myeloid leukemia factor 1 [Source:HGNC Symbol;Acc:HGNC:7125]	protein_coding	0.778627	2.08e-05	0.00192896	0.191645	0.138913	0.718475	0.970272	3.58e-06	0.000633773	0.87445	1.62e-06	0.000258519	1894	1573	1379	1039	597	1833	883	233	581	1157	6.27526	6.30971	6.07838	6.3025	6.91914	7.10125	7.03038	7.14073	7.36451	7.11456
SWT1	SWT1 RNA endoribonuclease homolog [Source:VGNC Symbol;Acc:VGNC:78139]	protein_coding	0.777179	0.0364552	0.162419	-0.0798689	0.833912	0.971722	0.69731	0.0867572	0.287108	0.737244	0.029819	0.124999	428	499	640	689	228	523	454	69	159	406	4.1404	4.66	4.97512	5.71147	5.53374	5.29643	6.07244	5.38923	5.49897	5.60702
GATA4	GATA binding protein 4 [Source:VGNC Symbol;Acc:VGNC:72890]	protein_coding	0.776939	0.0234084	0.123075	-0.990302	0.0296377	0.639346	-0.213363	0.621516	0.813037	0.281788	0.374172	0.598267	178	169	244	98	59	163	163	23	44	44	2.89424	3.11696	3.59664	2.92601	3.59871	3.62833	4.60117	3.81602	3.65975	2.44228
SLC35F3	solute carrier family 35 member F3 [Source:VGNC Symbol;Acc:VGNC:77566]	protein_coding	0.776809	0.000564245	0.0133991	-0.273135	0.203136	0.758061	0.503673	0.0339871	0.164305	0.640241	0.00182151	0.0199487	312	211	210	108	95	236	121	23	59	120	3.68954	3.4315	3.38345	3.06317	4.27816	4.15604	4.17484	3.81602	4.07798	3.86062
AP3B2	adaptor related protein complex 3 subunit beta 2 [Source:VGNC Symbol;Acc:VGNC:69968]	protein_coding	0.77609	0.108446	0.305015	-0.194092	0.748298	0.953094	0.581998	0.369921	0.632871	0.679044	0.162251	0.366746	75	34	110	42	16	91	30	3	9	60	1.69231	0.912537	2.47195	1.74638	1.76992	2.80314	2.20382	0.990004	1.44442	2.87755
PPM1L	protein phosphatase, Mg2+/Mn2+ dependent 1L [Source:VGNC Symbol;Acc:VGNC:76265]	protein_coding	0.775758	0.000341835	0.00949994	-0.336236	0.119491	0.706096	0.439522	0.0595906	0.227141	0.60764	0.00222901	0.0227558	180	163	170	105	79	163	97	14	35	96	2.90999	3.06586	3.08416	3.02338	4.01467	3.62833	3.85927	3.11106	3.33462	3.54294
SRGN	serglycin [Source:VGNC Symbol;Acc:VGNC:106106]	protein_coding	0.77572	0.0612866	0.219583	-0.336122	0.460558	0.881394	0.439598	0.341802	0.609319	0.607659	0.105706	0.279638	93	54	89	32	13	89	50	13	26	27	1.98776	1.53045	2.17681	1.37692	1.48701	2.77187	2.91915	3.00635	2.91424	1.76611
PDGFC	platelet derived growth factor C [Source:VGNC Symbol;Acc:VGNC:75928]	protein_coding	0.774526	0.0105596	0.0751037	-0.703091	0.0594057	0.669589	0.0714352	0.843419	0.932156	0.422981	0.128214	0.317381	143	134	159	62	34	140	104	14	29	47	2.5865	2.7896	2.98967	2.28427	2.81847	3.41217	3.95865	3.11106	3.06839	2.53453
WFS1	wolframin ER transmembrane glycoprotein [Source:VGNC Symbol;Acc:VGNC:78793]	protein_coding	0.773174	0.0527904	0.201074	0.238322	0.579556	0.92447	1.0115	0.0349237	0.167141	0.892335	0.0202439	0.0970441	137	151	222	249	103	172	113	30	56	162	2.52646	2.95788	3.46234	4.25143	4.39382	3.70482	4.07712	4.19525	4.00347	4.28916
AP1AR	adaptor related protein complex 1 associated regulatory protein [Source:VGNC Symbol;Acc:VGNC:106546]	protein_coding	0.773066	0.0800805	0.255388	-1.63208	0.0383305	0.63958	-0.859013	0.284702	0.556098	-0.0429738	0.933291	0.968078	81	110	168	35	21	109	78	4	6	24	1.79766	2.51266	3.06744	1.49801	2.14487	3.05766	3.54891	1.37356	0.9042	1.60525
MSI2	musashi RNA binding protein 2 [Source:VGNC Symbol;Acc:VGNC:74793]	protein_coding	0.772417	0.0349466	0.158506	-0.779977	0.0824059	0.681836	-0.00755969	0.986064	0.99539	0.382429	0.250779	0.474587	336	383	681	229	120	388	365	35	75	155	3.79509	4.28126	5.06423	4.13177	4.61254	4.86787	5.75854	4.41571	4.42102	4.226
FRS2	fibroblast growth factor receptor substrate 2 [Source:VGNC Symbol;Acc:VGNC:72732]	protein_coding	0.77136	0.00523808	0.0487356	-0.298174	0.286458	0.810679	0.473186	0.107213	0.324755	0.622273	0.0123508	0.0707061	604	473	540	300	133	535	427	42	102	331	4.63325	4.58334	4.73146	4.51804	4.75994	5.32902	5.98422	4.67681	4.86157	5.31352
USP53	ubiquitin specific peptidase 53 [Source:VGNC Symbol;Acc:VGNC:79793]	protein_coding	0.771101	0.0045821	0.0448602	-0.460653	0.121147	0.706096	0.310449	0.298492	0.569559	0.540775	0.0274434	0.118267	314	213	287	221	84	267	228	31	51	140	3.69864	3.44489	3.82774	4.08098	4.10229	4.33248	5.08242	4.24212	3.87005	4.08058
LCA5	lebercilin LCA5 [Source:VGNC Symbol;Acc:VGNC:74172]	protein_coding	0.769919	0.00119841	0.0204704	-0.240835	0.254177	0.793737	0.529084	0.0203274	0.120847	0.649501	0.00170716	0.0192422	1046	1300	1297	639	439	1081	745	108	257	746	5.42129	6.03536	5.99016	5.60315	6.47636	6.34066	6.78555	6.03346	6.18963	6.4824
ARNTL	aryl hydrocarbon receptor nuclear translocator like [Source:VGNC Symbol;Acc:VGNC:99550]	protein_coding	0.768548	0.00446107	0.0441948	0.289569	0.25955	0.795105	1.05812	0.000987713	0.0195036	0.913333	0.000588987	0.00963755	102	95	109	66	50	111	44	22	43	71	2.11551	2.30798	2.45919	2.37139	3.36359	3.08336	2.73918	3.75269	3.62704	3.11518
PRPF3	pre-mRNA processing factor 3 [Source:VGNC Symbol;Acc:VGNC:76277]	protein_coding	0.767766	0.000409489	0.0106741	-0.00470208	0.979666	0.996455	0.763064	0.00141417	0.024349	0.765415	0.000212398	0.00488237	502	412	487	298	195	431	286	48	105	372	4.36841	4.38567	4.58344	4.50846	5.30909	5.01865	5.40792	4.86825	4.90315	5.48131
ENSMMUG00000012537		pseudogene	0.766907	0.313119	0.556464	-0.402123	0.649245	0.938118	0.364784	0.683121	0.846249	0.565845	0.420303	0.639393	104	340	384	453	254	252	115	62	97	99	2.14243	4.11106	4.24339	5.10893	5.68899	4.2498	4.10218	5.23557	4.7895	3.58669
CCDC121	coiled-coil domain containing 121 [Source:VGNC Symbol;Acc:VGNC:70633]	protein_coding	0.766447	0.0601392	0.217063	-0.0164064	0.971613	0.993365	0.750041	0.133493	0.369134	0.758244	0.0537784	0.181122	41	75	92	45	26	65	37	9	14	45	0.88316	1.9802	2.22285	1.84099	2.44219	2.33182	2.49619	2.48945	2.04901	2.47369
CHST7	carbohydrate sulfotransferase 7 [Source:VGNC Symbol;Acc:VGNC:70943]	protein_coding	0.766072	0.0432091	0.178794	0.256392	0.518504	0.9027	1.02246	0.0209842	0.122645	0.894268	0.0130511	0.0732774	54	68	97	52	31	89	25	10	31	51	1.24784	1.84529	2.29647	2.04025	2.68859	2.77187	1.95149	2.63704	3.1627	2.64901
COX3	cytochrome c oxidase subunit III [Source:NCBI gene (formerly Entrezgene);Acc:2846633]	protein_coding	0.765904	0.0848958	0.264217	-0.368637	0.402507	0.860212	0.397268	0.329293	0.59815	0.581586	0.111173	0.288935	414825	322771	385555	69378	136153	315761	107197	26528	55555	164432	14.047	13.9875	14.2019	12.3606	14.7504	14.5279	13.9521	13.97	13.9423	14.2637
SLC25A42	solute carrier family 25 member 42 [Source:VGNC Symbol;Acc:VGNC:77579]	protein_coding	0.765558	0.00616664	0.0538045	0.064503	0.810965	0.966479	0.830061	0.00899939	0.0746161	0.79781	0.00266063	0.0257603	394	315	192	126	125	262	144	45	84	172	4.0222	4.00201	3.25639	3.28133	4.67103	4.30545	4.42371	4.7757	4.58328	4.37484
MST1	macrophage stimulating 1 [Source:HGNC Symbol;Acc:HGNC:7380]	protein_coding	0.765477	0.00825117	0.0642539	-0.156089	0.603284	0.928859	0.609388	0.0662101	0.242968	0.687432	0.0116161	0.0679061	178	180	101	122	55	171	84	24	30	97	2.89424	3.20619	2.35277	3.23562	3.49891	3.69652	3.65431	3.87669	3.11631	3.55767
PER2	period circadian regulator 2 [Source:VGNC Symbol;Acc:VGNC:75943]	protein_coding	0.76535	0.0285905	0.140347	-0.51876	0.240903	0.788135	0.24659	0.591414	0.794172	0.50597	0.141241	0.336457	89	98	134	71	31	96	92	12	11	59	1.92713	2.3513	2.74868	2.47337	2.68859	2.87846	3.78385	2.89343	1.7173	2.85387
EDARADD	EDAR associated death domain [Source:VGNC Symbol;Acc:VGNC:72043]	protein_coding	0.765204	0.000476091	0.0119936	0.00624441	0.973543	0.993691	0.771448	0.00153982	0.0256353	0.768326	0.00024218	0.00535601	343	268	296	137	138	285	137	39	83	181	3.82447	3.7716	3.87175	3.40004	4.81286	4.42583	4.35241	4.57064	4.56613	4.44783
IQCK	IQ motif containing K [Source:VGNC Symbol;Acc:VGNC:73671]	protein_coding	0.762667	0.00100655	0.01864	-0.194063	0.357596	0.84322	0.568604	0.0171001	0.110004	0.665636	0.00148723	0.0176935	555	417	531	222	180	417	304	63	101	270	4.51207	4.40293	4.70737	4.08742	5.19413	4.97127	5.49563	5.25855	4.84744	5.02105
ENSMMUG00000052202		protein_coding	0.761512	0.119297	0.321999	0.0847347	0.864251	0.977823	0.846247	0.0973626	0.307394	0.80388	0.0635811	0.201931	1807	2088	1216	1151	1258	1848	483	340	682	706	6.20757	6.71754	5.89739	6.44989	7.99339	7.11299	6.16155	7.68538	7.59552	6.40305
NDST4	N-deacetylase and N-sulfotransferase 4 [Source:VGNC Symbol;Acc:VGNC:100253]	protein_coding	0.760268	0.00209245	0.0284362	-0.486904	0.0715407	0.681836	0.273364	0.306701	0.574825	0.516816	0.01937	0.0942044	361	184	237	205	123	265	136	24	54	124	3.89739	3.23732	3.55525	3.97369	4.64792	4.32173	4.34193	3.87669	3.95158	3.90738
NDUFB1	NADH:ubiquinone oxidoreductase subunit B1 [Source:VGNC Symbol;Acc:VGNC:106440]	protein_coding	0.759826	0.13563	0.344349	-0.0634239	0.900828	0.982691	0.696402	0.16547	0.415784	0.728114	0.0952997	0.261322	4885	3921	6951	2434	1775	4433	3000	1058	1757	1207	7.64022	7.62554	8.40904	7.52884	8.48979	8.37427	8.79352	9.3223	8.96001	7.17552
ENSMMUG00000061385		protein_coding	0.758868	0.101337	0.29278	-0.216744	0.714202	0.946601	0.542125	0.395104	0.652868	0.650496	0.168311	0.374649	53	94	94	68	77	79	25	7	12	57	1.22284	2.29324	2.25275	2.41305	3.97807	2.6045	1.95149	2.13941	1.83655	2.80532
FNBP1	formin binding protein 1 [Source:VGNC Symbol;Acc:VGNC:72520]	protein_coding	0.75868	0.000528318	0.0128472	-0.305926	0.134651	0.714037	0.452755	0.0384693	0.175934	0.605717	0.00178674	0.0196962	475	419	351	292	142	401	294	42	90	235	4.28933	4.40978	4.11498	4.47934	4.85383	4.91514	5.44757	4.67681	4.68213	4.82189
CYB5A	cytochrome b5 type A [Source:VGNC Symbol;Acc:VGNC:103805]	protein_coding	0.758199	0.0194336	0.109538	0.256393	0.400819	0.860212	1.01459	0.00361913	0.0421964	0.886395	0.003023	0.0278781	11565	5933	5055	2348	2212	7375	2885	850	1767	5867	8.88284	8.22266	7.9498	7.47699	8.80719	9.10833	8.73715	9.00659	8.96819	9.45536
AASDH	aminoadipate-semialdehyde dehydrogenase [Source:VGNC Symbol;Acc:VGNC:69517]	protein_coding	0.757568	3.92e-05	0.0025874	-0.201204	0.156693	0.723051	0.556364	0.00137407	0.0240176	0.656966	5.7e-05	0.00209231	849	554	722	435	265	708	398	78	173	395	5.12159	4.80987	5.14815	5.05074	5.74996	5.73173	5.88304	5.56543	5.62028	5.56753
DBP	D-box binding PAR bZIP transcription factor [Source:VGNC Symbol;Acc:VGNC:71743]	protein_coding	0.756298	0.28795	0.529744	0.259714	0.734964	0.949817	1.01601	0.192502	0.45021	0.886155	0.166201	0.372189	836	473	271	56	76	457	197	60	189	194	5.09943	4.58334	3.74601	2.14286	3.95942	5.10272	4.87273	5.18848	5.74746	4.54713
ENSMMUG00000006855		protein_coding	0.755629	0.102535	0.295265	0.138978	0.771224	0.957224	0.894607	0.0768632	0.267399	0.825118	0.0499763	0.173211	1473	1184	936	229	421	878	431	150	182	822	5.91349	5.90088	5.52107	4.13177	6.41608	6.0413	5.99763	6.50633	5.69319	6.62211
ENSMMUG00000061617		protein_coding	0.755628	0.179648	0.405152	0.0545957	0.930513	0.988446	0.810223	0.213743	0.476928	0.782926	0.133702	0.325275	62	166	163	188	65	139	66	27	49	78	1.43365	3.09164	3.02475	3.85023	3.73655	3.40199	3.31174	4.04475	3.81303	3.24827
TLCD5	TLC domain containing 5 [Source:VGNC Symbol;Acc:VGNC:78475]	protein_coding	0.755136	0.000695685	0.0151652	-0.0149227	0.940897	0.989972	0.740213	0.00354991	0.0415739	0.747674	0.000494457	0.00854321	217	215	196	142	111	202	105	26	54	143	3.17406	3.45816	3.28561	3.45093	4.50089	3.93394	3.97231	3.99087	3.95158	4.11086
DENND4A	DENN domain containing 4A [Source:VGNC Symbol;Acc:VGNC:71697]	protein_coding	0.754545	0.00142037	0.0225393	-0.117165	0.604005	0.928859	0.63738	0.0163018	0.107031	0.695963	0.001847	0.0201065	265	224	200	176	73	234	168	23	57	154	3.45739	3.51642	3.31425	3.75624	3.90197	4.14388	4.64446	3.81602	4.02874	4.21675
ITM2B	integral membrane protein 2B [Source:VGNC Symbol;Acc:VGNC:73799]	protein_coding	0.753355	0.0015594	0.0240551	0.293681	0.152718	0.723051	1.04704	9.84e-05	0.00452102	0.900196	9.35e-05	0.0028729	37366	37555	27342	15852	12419	39918	13721	4645	11674	24936	10.5744	10.8841	10.3843	10.231	11.2959	11.5443	10.9864	11.4563	11.6917	11.5426
ENSMMUG00000059308		protein_coding	0.752825	0.21119	0.44462	-2.03694	0.0387094	0.63958	-1.28411	0.199978	0.459291	-0.265643	0.688276	0.836168	51	59	65	54	29	45	57	22	12	2	1.17149	1.65093	1.74351	2.09247	2.59502	1.82298	3.10416	3.75269	1.83655	-1.2838
C8H8orf88	chromosome 8 C8orf88 homolog [Source:VGNC Symbol;Acc:VGNC:83985]	protein_coding	0.751903	0.000309814	0.00911651	0.0610678	0.723517	0.946601	0.812971	0.000495018	0.0129036	0.782437	9.98e-05	0.00301312	341	222	265	161	107	305	125	46	83	169	3.81614	3.50368	3.71413	3.62943	4.44835	4.52292	4.22132	4.80722	4.56613	4.34966
EML4	EMAP like 4 [Source:VGNC Symbol;Acc:VGNC:72037]	protein_coding	0.75155	0.0125166	0.083654	-0.584577	0.0690296	0.680241	0.166973	0.573089	0.784301	0.459261	0.0693844	0.213254	1259	1083	1463	622	328	1169	934	70	186	674	5.68771	5.77263	6.16347	5.56439	6.05678	6.45334	7.11128	5.4099	5.72446	6.33627
NDUFB3	NADH:ubiquinone oxidoreductase subunit B3 [Source:VGNC Symbol;Acc:VGNC:104545]	protein_coding	0.751356	0.229054	0.466064	0.272306	0.678253	0.943964	1.02366	0.126765	0.35807	0.88751	0.111879	0.290051	1853	1362	1083	257	253	1396	656	283	555	404	6.24376	6.1024	5.73079	4.29665	5.68332	6.70891	6.60231	7.42089	7.29853	5.59992
NUDT11	nudix hydrolase 11 [Source:HGNC Symbol;Acc:HGNC:18011]	protein_coding	0.750747	0.00452734	0.0445316	0.110013	0.636496	0.933831	0.860761	0.00186903	0.0286212	0.805754	0.000889164	0.0127525	4281	2775	2880	3272	1712	4180	1506	508	1049	2770	7.44999	7.12733	7.13891	7.95534	8.43768	8.28954	7.79983	8.26428	8.21624	8.37302
DLL1	delta like canonical Notch ligand 1 [Source:VGNC Symbol;Acc:VGNC:71924]	protein_coding	0.749664	0.0185948	0.106742	-0.343834	0.37087	0.853914	0.405829	0.321883	0.591244	0.577746	0.0650817	0.204818	79	71	56	40	34	79	23	4	11	43	1.76339	1.90466	1.54032	1.67967	2.81847	2.6045	1.83674	1.37356	1.7173	2.41017
RSPO1	R-spondin 1 [Source:VGNC Symbol;Acc:VGNC:77081]	protein_coding	0.749193	0.352125	0.593275	2.16386	0.0150421	0.631811	2.91305	0.000570332	0.0140973	1.83112	0.00964	0.0603524	75	56	21	24	15	37	40	32	153	77	1.69231	1.57986	0.260486	0.993285	1.68164	1.55561	2.60537	4.28751	5.44369	3.22999
CYTH3	cytohesin 3 [Source:VGNC Symbol;Acc:VGNC:71829]	protein_coding	0.749109	0.00267758	0.0330528	-0.425648	0.110541	0.702075	0.323461	0.229924	0.498423	0.536285	0.0167311	0.0862414	298	261	318	197	128	235	215	31	56	146	3.62421	3.7339	3.97402	3.9169	4.70502	4.14998	4.99817	4.24212	4.00347	4.14052
SPARCL1	SPARC like 1 [Source:VGNC Symbol;Acc:VGNC:77855]	protein_coding	0.748521	0.0744151	0.245133	0.303693	0.480614	0.888439	1.05221	0.0256	0.139341	0.900368	0.020964	0.0995448	869	556	803	424	110	1035	587	125	225	595	5.15501	4.81504	5.30085	5.01398	4.48793	6.27806	6.44228	6.24384	5.99827	6.15682
KLF9	Kruppel like factor 9 [Source:HGNC Symbol;Acc:HGNC:1123]	protein_coding	0.747091	0.0709594	0.23869	0.274204	0.535388	0.909575	1.02129	0.0346088	0.166316	0.884193	0.0237502	0.107402	56	57	80	38	46	49	36	12	41	35	1.29658	1.60394	2.02915	1.60973	3.24539	1.94011	2.45788	2.89343	3.5593	2.12379
LTBP4	latent transforming growth factor beta binding protein 4 [Source:VGNC Symbol;Acc:VGNC:74459]	protein_coding	0.746732	0.00323122	0.0369358	0.0892341	0.6903	0.945307	0.835966	0.0020225	0.0303138	0.791349	0.000767645	0.0116533	1619	1195	1730	868	407	1979	826	256	423	897	6.04947	5.91419	6.40478	6.04369	6.36739	7.21168	6.93424	7.27639	6.90719	6.74787
DTX3L	deltex E3 ubiquitin ligase 3L [Source:VGNC Symbol;Acc:VGNC:71995]	protein_coding	0.745944	0.050342	0.195361	-0.0236518	0.954318	0.9912	0.722292	0.1041	0.320213	0.734118	0.0404848	0.152053	272	190	119	51	41	186	93	19	49	98	3.49442	3.28278	2.58204	2.01342	3.08256	3.81628	3.79925	3.54408	3.81303	3.57226
PRKD1	protein kinase D1 [Source:VGNC Symbol;Acc:VGNC:76414]	protein_coding	0.745355	0.0393929	0.16953	-0.775189	0.0970652	0.694979	-0.029834	0.948609	0.980016	0.357761	0.298628	0.525463	146	177	213	73	39	149	149	16	35	51	2.6156	3.1824	3.40358	2.51223	3.0119	3.50065	4.47257	3.30013	3.33462	2.64901
OPLAH	5-oxoprolinase, ATP-hydrolysing [Source:VGNC Symbol;Acc:VGNC:84096]	protein_coding	0.744966	0.0508139	0.196422	0.283157	0.514379	0.899842	1.02812	0.0369628	0.171949	0.886544	0.0204931	0.0978777	227	119	164	148	102	163	86	20	22	227	3.23785	2.62283	3.03339	3.50972	4.37986	3.62833	3.6878	3.61702	2.67919	4.77223
RHBDF2	rhomboid 5 homolog 2 [Source:VGNC Symbol;Acc:VGNC:76785]	protein_coding	0.744801	0.0126926	0.0844429	0.478609	0.124779	0.70798	1.22341	0.00127395	0.0229552	0.984106	0.00116475	0.0150131	112	67	91	53	52	72	55	18	27	85	2.24533	1.82494	2.20767	2.0666	3.41925	2.47459	3.05368	3.46726	2.96748	3.37012
ABLIM1	actin binding LIM protein 1 [Source:VGNC Symbol;Acc:VGNC:69587]	protein_coding	0.742629	0.00516155	0.0481974	-0.0168952	0.94997	0.990026	0.725734	0.0212258	0.123634	0.734181	0.00430309	0.0351011	99	90	109	46	33	97	53	12	19	67	2.07417	2.23275	2.45919	1.8712	2.77646	2.89306	3.00136	2.89343	2.47377	3.03323
ATG14	autophagy related 14 [Source:VGNC Symbol;Acc:VGNC:107996]	protein_coding	0.741959	0.0143402	0.0911664	-0.691755	0.0589007	0.668199	0.0502039	0.886309	0.952889	0.396081	0.147251	0.345516	317	287	435	158	98	275	266	34	53	122	3.71218	3.86922	4.42176	3.60267	4.32263	4.37472	5.30377	4.37423	3.92491	3.88419
TAFA3	TAFA chemokine like family member 3 [Source:VGNC Symbol;Acc:VGNC:78190]	protein_coding	0.741829	0.0562148	0.208328	0.0883031	0.840111	0.972649	0.830132	0.0850472	0.284167	0.785981	0.0378612	0.146225	115	56	70	22	25	77	32	4	27	49	2.28211	1.57986	1.84513	0.879006	2.38743	2.56856	2.29357	1.37356	2.96748	2.59291
TIMP2	TIMP metallopeptidase inhibitor 2 [Source:VGNC Symbol;Acc:VGNC:99300]	protein_coding	0.740929	0.00581964	0.0519901	-0.199934	0.446589	0.876928	0.540995	0.0557577	0.218313	0.640962	0.00812286	0.0534418	626	449	685	211	160	560	303	65	122	281	4.68451	4.50876	5.07263	4.01486	5.02505	5.39463	5.4909	5.30344	5.11849	5.07837
PPP1R15A	protein phosphatase 1 regulatory subunit 15A [Source:VGNC Symbol;Acc:VGNC:76254]	protein_coding	0.740241	0.00199271	0.0276898	-0.467825	0.0438311	0.63958	0.272416	0.200008	0.459291	0.506329	0.00970441	0.060463	1356	1520	1822	1051	675	1307	965	131	291	846	5.79445	6.26037	6.47939	6.31903	7.09606	6.61403	7.15833	6.31133	6.36848	6.66356
RGMB	repulsive guidance molecule BMP co-receptor b [Source:VGNC Symbol;Acc:VGNC:76843]	protein_coding	0.738717	0.0182494	0.105737	0.505744	0.13301	0.713526	1.24446	0.00211275	0.031059	0.991589	0.00190666	0.020522	104	67	80	36	32	81	39	10	18	95	2.14243	1.82494	2.02915	1.53622	2.73319	2.63956	2.56989	2.63704	2.39824	3.52806
LONRF1	LON peptidase N-terminal domain and ring finger 1 [Source:VGNC Symbol;Acc:VGNC:84011]	protein_coding	0.737567	0.0423655	0.176551	-0.633541	0.169741	0.7319	0.104025	0.823941	0.92119	0.420796	0.229446	0.450782	147	110	133	61	17	158	88	10	17	56	2.62518	2.51266	2.73815	2.26165	1.85311	3.58401	3.72053	2.63704	2.31854	2.78042
MET	MET proto-onco, receptor tyrosine kinase [Source:VGNC Symbol;Acc:VGNC:81472]	protein_coding	0.736891	0.0875462	0.270547	-0.00529741	0.990897	0.997677	0.731593	0.133012	0.368387	0.734242	0.0641791	0.203134	39	52	78	35	11	61	35	9	19	28	0.817872	1.47929	1.99417	1.49801	1.26195	2.2434	2.41852	2.48945	2.47377	1.81598
CNNM4	cyclin and CBS domain divalent metal cation transport mediator 4 [Source:HGNC Symbol;Acc:HGNC:105]	protein_coding	0.735984	0.00499558	0.0471116	0.197008	0.444512	0.876928	0.932992	0.00328619	0.0398043	0.834488	0.00128473	0.0160286	137	112	103	50	50	96	69	17	34	80	2.52646	2.53788	2.38012	1.98607	3.36359	2.87846	3.37478	3.38611	3.29352	3.28415
ENSMMUG00000019832		protein_coding	0.735059	0.00246219	0.0314281	-0.585988	0.0368984	0.63958	0.149071	0.577392	0.785611	0.442065	0.0403115	0.151721	181	181	209	93	55	197	102	15	42	70	2.9178	3.21404	3.37668	2.85221	3.49891	3.8982	3.93095	3.20869	3.59357	3.09513
KIAA0825	KIAA0825 [Source:HGNC Symbol;Acc:HGNC:28532]	protein_coding	0.734815	0.0128421	0.0848999	-0.328343	0.322706	0.826366	0.406472	0.244685	0.516251	0.570644	0.0402168	0.15156	95	56	76	64	25	76	54	9	19	37	2.01714	1.57986	1.95833	2.32849	2.38743	2.55025	3.02776	2.48945	2.47377	2.20089
RARRES2	retinoic acid receptor responder 2 [Source:VGNC Symbol;Acc:VGNC:76665]	protein_coding	0.732256	0.00610906	0.053474	0.670708	0.0148669	0.631811	1.40296	5.01e-05	0.00295783	1.06761	0.000118924	0.00328763	3172	1682	1756	1672	641	3085	1185	412	1101	2240	7.01793	6.40617	6.42626	6.98769	7.02159	7.85158	7.4543	7.96228	8.286	8.06681
PDP2	pyruvate dehydrogenase phosphatase catalytic subunit 2 [Source:VGNC Symbol;Acc:VGNC:75896]	protein_coding	0.731551	0.000388577	0.0103342	0.0885371	0.611634	0.931433	0.820088	0.000502393	0.0129991	0.775819	0.000113252	0.00321413	407	380	356	284	169	351	232	49	105	291	4.06855	4.27002	4.13518	4.43957	5.10359	4.72417	5.10739	4.89782	4.90315	5.12856
PRXL2B	peroxiredoxin like 2B [Source:VGNC Symbol;Acc:VGNC:76332]	protein_coding	0.72998	0.0163008	0.0985379	-1.04593	0.0126412	0.617511	-0.315949	0.416429	0.671051	0.207015	0.457582	0.671167	142	167	154	131	63	195	63	20	31	37	2.57666	3.10013	2.94459	3.3365	3.69205	3.88364	3.24581	3.61702	3.1627	2.20089
TRERF1	transcriptional regulating factor 1 [Source:VGNC Symbol;Acc:VGNC:79121]	protein_coding	0.729874	0.00219006	0.0291592	-0.264252	0.257074	0.793737	0.465623	0.0623736	0.234007	0.597749	0.00535036	0.0402907	616	436	425	394	221	446	305	43	89	340	4.66144	4.4667	4.38848	4.90869	5.48892	5.06775	5.50035	4.71053	4.66612	5.35206
PDPN	podoplanin [Source:VGNC Symbol;Acc:VGNC:75884]	protein_coding	0.729709	0.000372004	0.0100203	0.460878	0.0152331	0.632506	1.19059	9.59e-06	0.00114604	0.960148	1.08e-05	0.000783906	440	389	325	296	136	411	231	81	139	356	4.17991	4.30349	4.00509	4.49882	4.79192	4.95047	5.10119	5.61968	5.30582	5.41813
PURA	purine rich element binding protein A [Source:HGNC Symbol;Acc:HGNC:9701]	protein_coding	0.727238	0.00465432	0.0451465	-0.204837	0.404473	0.860562	0.522401	0.0472478	0.198456	0.624819	0.00633949	0.0451501	840	898	908	361	306	784	438	85	133	568	5.10629	5.50332	5.47742	4.78325	5.95688	5.87838	6.02082	5.68898	5.24244	6.08998
JTB	jumping translocation breakpoint [Source:HGNC Symbol;Acc:HGNC:6201]	protein_coding	0.727127	0.183584	0.410704	-0.630935	0.270599	0.798718	0.0961913	0.851944	0.936746	0.411659	0.357963	0.584108	7787	4112	5422	3891	2422	6696	2415	810	1672	864	8.31247	7.6941	8.05085	8.20515	8.93799	8.96903	8.48071	8.93707	8.88849	6.69388
RAMP2	receptor activity modifying protein 2 [Source:VGNC Symbol;Acc:VGNC:76653]	protein_coding	0.726703	0.307376	0.550597	0.358242	0.635761	0.933831	1.08494	0.152325	0.396278	0.905824	0.150758	0.350826	458	135	194	29	30	261	84	33	95	114	4.23722	2.80006	3.27107	1.24472	2.64256	4.29998	3.65431	4.33152	4.75963	3.78752
ENSMMUG00000049334		protein_coding	0.72611	0.471503	0.693232	-0.391818	0.729397	0.947603	0.334292	0.764062	0.889754	0.530201	0.555299	0.746799	5679	1232	738	106	559	868	437	100	332	344	7.85733	5.95806	5.17962	3.03676	6.82439	6.02481	6.01753	5.92273	6.55828	5.36886
OSBPL6	oxysterol binding protein like 6 [Source:VGNC Symbol;Acc:VGNC:75627]	protein_coding	0.726024	0.00362203	0.0392663	0.0121278	0.960346	0.991395	0.738152	0.0112029	0.0852182	0.732088	0.00234839	0.0235624	235	200	189	187	79	200	152	28	49	159	3.28693	3.35551	3.23408	3.84262	4.01467	3.91975	4.50111	4.09668	3.81303	4.26243
ATP6V1A	NA	NA	0.72558	0.00218879	0.0291592	-0.0318303	0.882592	0.980509	0.693749	0.00679135	0.0632188	0.709665	0.00128198	0.0160133	954	659	515	364	297	656	314	55	172	483	5.28903	5.05886	4.66353	4.79511	5.91393	5.62204	5.54215	5.06357	5.61194	5.85675
ODAD3	outer dynein arm docking complex subunit 3 [Source:VGNC Symbol;Acc:VGNC:70892]	protein_coding	0.725253	0.0569506	0.209991	0.161853	0.70078	0.945315	0.887106	0.0567566	0.220498	0.806179	0.028863	0.12253	72	52	74	63	37	90	18	7	19	56	1.6366	1.47929	1.92158	2.30655	2.93761	2.78759	1.50222	2.13941	2.47377	2.78042
WFIKKN2	WAP, follistatin/kazal, immunoglobulin, kunitz and netrin domain containing 2 [Source:VGNC Symbol;Acc:VGNC:79900]	protein_coding	0.723739	0.05387	0.203602	0.141578	0.737995	0.950057	0.865317	0.0658102	0.242404	0.794528	0.0310704	0.128353	65	98	72	43	45	73	30	13	10	69	1.49759	2.3513	1.88386	1.77861	3.21426	2.49388	2.20382	3.00635	1.5873	3.07479
NUP54	nucleoporin 54 [Source:VGNC Symbol;Acc:VGNC:75420]	protein_coding	0.723725	0.00020953	0.0072676	-0.140525	0.374779	0.855614	0.5832	0.00244562	0.0338043	0.653462	0.00019549	0.00457378	1088	841	755	435	363	823	407	86	226	478	5.47787	5.40908	5.21232	5.05074	6.20269	5.94822	5.9152	5.7058	6.00465	5.84179
PSMB9	proteasome 20S subunit beta 9 [Source:VGNC Symbol;Acc:VGNC:76447]	protein_coding	0.722658	0.027768	0.137466	0.139671	0.673745	0.942701	0.862328	0.0198058	0.119364	0.792493	0.00983359	0.0609091	134	89	103	52	27	145	37	24	22	75	2.49548	2.21722	2.38012	2.04025	2.49495	3.46199	2.49619	3.87669	2.67919	3.19273
IFI6	interferon alpha inducible protein 6 [Source:VGNC Symbol;Acc:VGNC:73467]	protein_coding	0.721977	0.383137	0.622175	0.469554	0.590063	0.925332	1.19153	0.165196	0.415561	0.956754	0.185104	0.396517	14542	5849	2959	741	760	8814	2190	948	1546	2664	9.2132	8.2021	7.17791	5.81611	7.26697	9.36541	8.33969	9.16397	8.7755	8.31675
ARHGAP18	Rho GTPase activating protein 18 [Source:VGNC Symbol;Acc:VGNC:69875]	protein_coding	0.721388	0.000261129	0.00831261	0.171133	0.29129	0.81349	0.892521	0.000100313	0.00458167	0.806955	3.65e-05	0.0016311	603	568	629	403	194	661	345	81	166	487	4.63087	4.84566	4.95024	4.94109	5.3017	5.63296	5.67751	5.61968	5.5609	5.86862
FHL1	four and a half LIM domains 1 [Source:VGNC Symbol;Acc:VGNC:72660]	protein_coding	0.721258	0.000259185	0.00827581	0.286878	0.0818217	0.681836	1.00814	2.13e-05	0.00183284	0.864698	1.5e-05	0.000944229	1367	1037	991	892	434	1137	693	184	354	1021	5.80607	5.71022	5.60314	6.08294	6.45987	6.41338	6.68134	6.80057	6.65068	6.93439
SCX	scleraxis bHLH transcription factor [Source:VGNC Symbol;Acc:VGNC:84112]	protein_coding	0.720023	0.498679	0.713749	-1.00689	0.43765	0.875476	-0.286868	0.825566	0.921942	0.216578	0.827912	0.914438	653	248	89	15	37	184	111	41	69	25	4.74503	3.66117	2.17681	0.387907	2.93761	3.80088	4.05162	4.64228	4.30173	1.66089
ENSMMUG00000064760		protein_coding	0.719466	0.231094	0.468296	0.316642	0.638473	0.934429	1.03611	0.140186	0.378963	0.877787	0.116844	0.298241	51	68	51	20	93	44	11	10	27	31	1.17149	1.84529	1.4137	0.754891	4.24774	1.79214	0.846249	2.63704	2.96748	1.956
LPCAT4	lysophosphatidylcholine acyltransferase 4 [Source:VGNC Symbol;Acc:VGNC:74402]	protein_coding	0.719461	0.0506613	0.196166	0.0547848	0.89258	0.982666	0.774245	0.0824796	0.27968	0.746853	0.0350515	0.138897	349	320	258	73	130	243	117	27	50	208	3.84919	4.02449	3.67602	2.51223	4.72724	4.19781	4.12681	4.04475	3.84182	4.64695
PHYHD1	phytanoyl-CoA dioxygenase domain containing 1 [Source:VGNC Symbol;Acc:VGNC:75852]	protein_coding	0.71917	0.0753166	0.246862	0.815618	0.0693815	0.680241	1.53479	0.00241162	0.0336889	1.12698	0.00484186	0.0380432	173	113	133	177	52	158	94	35	33	260	2.85409	2.55032	2.73815	3.76431	3.41925	3.58401	3.81449	4.41571	3.25122	4.9669
NCOA6	nuclear receptor coactivator 6 [Source:VGNC Symbol;Acc:VGNC:82194]	protein_coding	0.718211	0.00554663	0.050826	-0.263515	0.358299	0.84412	0.454696	0.14422	0.385308	0.586453	0.0181621	0.0906811	192	176	211	121	62	170	143	13	34	122	3.00104	3.17438	3.39019	3.22397	3.66928	3.68817	4.41374	3.00635	3.29352	3.88419
TMEM82	transmembrane protein 82 [Source:VGNC Symbol;Acc:VGNC:106522]	protein_coding	0.718054	0.226752	0.463442	0.478407	0.467981	0.88292	1.19646	0.0820069	0.278526	0.957257	0.0826694	0.23878	25	37	37	68	42	31	15	7	25	27	0.252843	1.02383	0.98544	2.41305	3.11663	1.31655	1.25654	2.13941	2.85897	1.76611
MID1IP1	MID1 interacting protein 1 [Source:VGNC Symbol;Acc:VGNC:74549]	protein_coding	0.717885	0.000620341	0.0139544	0.448377	0.0218996	0.633921	1.16626	1.74e-05	0.00158886	0.942073	1.97e-05	0.00110035	565	687	565	327	254	588	274	106	215	500	4.53764	5.11859	4.79634	4.64147	5.68899	5.46474	5.34634	6.00656	5.93286	5.90651
PMP22	peripheral myelin protein 22 [Source:VGNC Symbol;Acc:VGNC:76194]	protein_coding	0.716921	0.0386382	0.167586	0.720823	0.0516998	0.65097	1.43774	0.000835018	0.0174738	1.07733	0.00179032	0.0197142	555	362	449	461	112	762	240	120	274	431	4.51207	4.20065	4.4671	5.13407	4.51373	5.83744	5.15606	6.18509	6.28183	5.69293
COL5A1	collagen type V alpha 1 chain [Source:VGNC Symbol;Acc:VGNC:103252]	protein_coding	0.716533	0.0903125	0.275283	-0.589799	0.271525	0.800103	0.126734	0.817734	0.917375	0.421633	0.305191	0.532456	76	86	126	56	12	107	77	8	16	38	1.71041	2.16961	2.6622	2.14286	1.37886	3.0315	3.53057	2.32502	2.23417	2.23794
PEA15	proliferation and apoptosis adaptor protein 15 [Source:VGNC Symbol;Acc:VGNC:100030]	protein_coding	0.716402	0.0270606	0.135496	-0.857686	0.0469066	0.63958	-0.141283	0.735506	0.875415	0.287559	0.347606	0.57325	78	100	123	69	39	95	56	13	20	26	1.74595	2.37948	2.62839	2.43344	3.0119	2.8637	3.07914	3.00635	2.54554	1.71446
AHSA1	activator of HSP90 ATPase activity 1 [Source:VGNC Symbol;Acc:VGNC:69601]	protein_coding	0.716346	0.00103119	0.0189381	0.255557	0.172754	0.735582	0.971903	0.000105988	0.00469721	0.844124	7.7e-05	0.00249917	2328	2479	2017	1341	958	2650	894	311	814	1632	6.57232	6.96481	6.62581	6.66991	7.60066	7.63248	7.04822	7.55688	7.85057	7.61029
CAMTA2	calmodulin binding transcription activator 2 [Source:VGNC Symbol;Acc:VGNC:70578]	protein_coding	0.715099	0.00121105	0.0205526	0.107737	0.594766	0.926593	0.822836	0.00162032	0.0263038	0.768968	0.000405502	0.00757972	375	276	264	158	146	280	133	30	75	226	3.95166	3.81351	3.70874	3.60267	4.89367	4.4005	4.31002	4.19525	4.42102	4.7659
SERPINA5	serpin family A member 5 [Source:VGNC Symbol;Acc:VGNC:77364]	protein_coding	0.71432	0.0351009	0.158732	0.081074	0.800403	0.9646	0.795394	0.0198952	0.119364	0.754857	0.011608	0.0678964	13675	4413	9632	6004	4105	10007	3154	1207	2455	5608	9.12454	7.79594	8.87945	8.83063	9.69897	9.54851	8.86571	9.51234	9.44247	9.39024
CCR10	C-C motif chemokine receptor 10 [Source:VGNC Symbol;Acc:VGNC:82119]	protein_coding	0.714263	0.0300879	0.14456	0.410977	0.250768	0.79268	1.12524	0.00708668	0.0648636	0.919752	0.00532117	0.040215	86	65	79	27	25	77	31	6	20	73	1.87993	1.78337	2.01177	1.14934	2.38743	2.56856	2.2494	1.92635	2.54554	3.15448
RAF1	Raf-1 proto-onco, serine/threonine kinase [Source:VGNC Symbol;Acc:VGNC:76649]	protein_coding	0.714124	0.000219961	0.00752668	0.237106	0.134372	0.714037	0.95123	3.21e-05	0.0022612	0.832677	1.75e-05	0.00104371	1186	1035	922	493	419	916	493	135	311	761	5.60183	5.70744	5.49941	5.23043	6.40922	6.10227	6.19105	6.35463	6.46419	6.51107
FOXP1	forkhead box P1 [Source:VGNC Symbol;Acc:VGNC:84173]	protein_coding	0.713659	0.00611316	0.053474	0.0586051	0.818404	0.968574	0.772264	0.0104523	0.0816369	0.742962	0.00292323	0.027248	271	280	370	183	126	242	203	39	74	213	3.48919	3.83402	4.1903	3.8118	4.68245	4.19192	4.91577	4.57064	4.40181	4.68099
ZKSCAN8P1	ZKSCAN8 pseudogene 1 [Source:HGNC Symbol;Acc:HGNC:18777]	protein_coding	0.713441	0.0221257	0.119379	-0.253823	0.488429	0.891634	0.459618	0.243682	0.515378	0.586529	0.0543191	0.182117	76	99	59	61	38	79	35	6	17	45	1.71041	2.36546	1.61127	2.26165	2.97523	2.6045	2.41852	1.92635	2.31854	2.47369
ZNF701	zinc finger protein 701 [Source:HGNC Symbol;Acc:HGNC:25597]	protein_coding	0.712935	0.000315865	0.00918714	-0.13568	0.409384	0.86418	0.577255	0.00349794	0.0412412	0.645095	0.000301284	0.00615943	727	804	760	528	308	735	427	74	214	452	4.89897	5.34444	5.2218	5.32894	5.96625	5.78555	5.98422	5.48976	5.92615	5.76135
RUFY3	RUN and FYVE domain containing 3 [Source:VGNC Symbol;Acc:VGNC:77128]	protein_coding	0.712891	0.00552657	0.0507932	-0.0608014	0.794634	0.963374	0.65209	0.012442	0.0908898	0.682491	0.00297814	0.0275642	1680	1330	1394	1401	757	1549	740	152	381	1267	6.10269	6.06819	6.09394	6.73295	7.26127	6.85871	6.77585	6.52541	6.75655	7.24543
THAP12	THAP domain containing 12 [Source:VGNC Symbol;Acc:VGNC:107650]	protein_coding	0.712269	0.145467	0.357309	-0.906155	0.159472	0.723424	-0.193887	0.763332	0.889299	0.259191	0.583443	0.765846	274	441	638	139	84	317	359	32	50	121	3.50483	4.48302	4.97063	3.42061	4.10229	4.57819	5.73471	4.28751	3.84182	3.87245
REXO4	REX4 homolog, 3'-5' exonuclease [Source:VGNC Symbol;Acc:VGNC:76723]	protein_coding	0.712161	0.00049833	0.0122312	-0.0680686	0.692926	0.945315	0.644093	0.00254475	0.0345662	0.678127	0.000324276	0.00648862	602	534	711	430	269	641	291	80	149	394	4.6285	4.75716	5.12611	5.03414	5.7715	5.58879	5.43283	5.60182	5.40563	5.56389
TRIP6	thyroid hormone receptor interactor 6 [Source:VGNC Symbol;Acc:VGNC:81782]	protein_coding	0.711456	0.000458024	0.0116502	0.812092	0.000305434	0.356509	1.52355	5.72e-07	0.000240554	1.1175	2.04e-06	0.000281913	503	324	423	306	165	410	234	108	213	437	4.37126	4.04223	4.38173	4.54639	5.06921	4.94698	5.11971	6.03346	5.91941	5.71281
SHOC2	SHOC2 leucine rich repeat scaffold protein [Source:VGNC Symbol;Acc:VGNC:81569]	protein_coding	0.710012	0.000493562	0.012171	-0.203479	0.239844	0.788135	0.506533	0.00883839	0.0739865	0.608273	0.000634968	0.0101432	1441	913	1228	659	377	1075	731	120	283	618	5.8819	5.52713	5.91151	5.64746	6.25716	6.33265	6.75823	6.18509	6.32835	6.21141
ZYG11B	zyg-11 family member B, cell cycle regulator [Source:VGNC Symbol;Acc:VGNC:100197]	protein_coding	0.709945	0.000617492	0.0139201	0.0493294	0.781211	0.960184	0.759274	0.00103407	0.0198956	0.73461	0.000217775	0.00495809	711	453	492	355	211	486	330	54	143	408	4.86705	4.52146	4.59807	4.75922	5.42238	5.19106	5.6136	5.03723	5.34657	5.61408
SERPING1	serpin family G member 1 [Source:VGNC Symbol;Acc:VGNC:77223]	protein_coding	0.70965	0.113279	0.312993	1.16136	0.0245932	0.633921	1.87101	0.00114423	0.0213882	1.29033	0.00416516	0.0343446	799	594	720	343	224	618	415	186	869	480	5.03446	4.90986	5.14417	4.70993	5.5083	5.53626	5.94321	6.81615	7.94483	5.84779
ETV5	ETS variant transcription factor 5 [Source:VGNC Symbol;Acc:VGNC:72443]	protein_coding	0.709272	0.0420547	0.175983	-1.01038	0.0503269	0.65097	-0.301111	0.557806	0.772239	0.204081	0.565721	0.75322	91	63	132	44	31	106	32	6	8	30	1.95776	1.74056	2.72754	1.81014	2.68859	3.01824	2.29357	1.92635	1.28581	1.91082
SLC11A1	solute carrier family 11 member 1 [Source:VGNC Symbol;Acc:VGNC:77382]	protein_coding	0.708066	0.000745193	0.0155631	0.0776255	0.674644	0.942701	0.785691	0.00113888	0.0213261	0.746878	0.000255468	0.00556783	331	236	312	178	101	340	126	35	73	209	3.77373	3.59061	3.94684	3.77233	4.36576	4.67854	4.23271	4.41571	4.38234	4.65382
FOXJ3	forkhead box J3 [Source:VGNC Symbol;Acc:VGNC:72596]	protein_coding	0.707775	0.0447699	0.182172	-0.644993	0.119087	0.706096	0.0627816	0.874919	0.947724	0.385278	0.221612	0.440332	348	424	709	335	133	437	374	50	95	172	3.8451	4.42675	5.12207	4.67611	4.75994	5.03849	5.79358	4.9268	4.75963	4.37484
FMR1	Fragile X messenger ribonucleoprotein 1 [Source:VGNC Symbol;Acc:VGNC:72687]	protein_coding	0.707745	0.00044864	0.0115798	0.150564	0.372149	0.854871	0.858308	0.000205397	0.0074334	0.783026	7.24e-05	0.00242233	873	518	533	404	255	565	353	88	200	425	5.16161	4.71355	4.71276	4.94465	5.69464	5.4074	5.71047	5.73886	5.82883	5.67278
DIRAS2	DIRAS family GTPase 2 [Source:VGNC Symbol;Acc:VGNC:71673]	protein_coding	0.707096	0.0341718	0.156416	0.331137	0.390123	0.857958	1.03823	0.0205761	0.121549	0.872665	0.0112279	0.066525	128	125	128	126	65	114	86	7	35	152	2.43144	2.69187	2.68431	3.28133	3.73655	3.12106	3.6878	2.13941	3.33462	4.19807
HPRT1	hypoxanthine phosphoribosyltransferase 1 [Source:VGNC Symbol;Acc:VGNC:73514]	protein_coding	0.706125	0.00184145	0.0262549	0.40141	0.0520241	0.65097	1.10754	4.56e-05	0.00280178	0.90683	6.39e-05	0.0022391	9927	6941	6750	5564	3442	9274	3222	1538	2906	5600	8.66259	8.44892	8.36673	8.72087	9.44489	9.43879	8.89647	9.8619	9.68573	9.38818
SPRY1	sprouty RTK signaling antagonist 1 [Source:VGNC Symbol;Acc:VGNC:77867]	protein_coding	0.705284	0.256003	0.495908	0.143793	0.825449	0.970068	0.849077	0.191945	0.449873	0.77718	0.154455	0.356378	361	206	322	114	34	333	216	78	188	95	3.89739	3.39745	3.99185	3.13962	2.81847	4.64873	5.00483	5.56543	5.73984	3.52806
NT5M	5',3'-nucleotidase, mitochondrial [Source:VGNC Symbol;Acc:VGNC:99192]	protein_coding	0.705203	0.00266219	0.0329642	-0.29897	0.196527	0.754466	0.406233	0.0914441	0.296236	0.555718	0.00756205	0.0512182	421	447	420	364	201	512	183	54	97	231	4.11685	4.50237	4.37155	4.79511	5.35262	5.2659	4.76703	5.03723	4.7895	4.79727
WIPF3	WAS/WASL interacting protein family member 3 [Source:VGNC Symbol;Acc:VGNC:108453]	protein_coding	0.705002	0.00341557	0.038293	-0.108361	0.638956	0.934671	0.59664	0.0230697	0.130645	0.650821	0.00351552	0.0305969	647	409	308	277	192	403	225	48	92	285	4.7318	4.37521	3.92843	4.40386	5.28682	4.92227	5.06341	4.86825	4.71363	5.09866
SLC7A1	solute carrier family 7 member 1 [Source:VGNC Symbol;Acc:VGNC:77626]	protein_coding	0.704831	0.010178	0.0736869	0.416016	0.143537	0.721886	1.12085	0.0013354	0.0237314	0.912839	0.00106303	0.0143251	249	128	202	146	75	184	112	27	49	202	3.36899	2.72519	3.32835	3.49039	3.94052	3.80088	4.06443	4.04475	3.81303	4.60501
ENSMMUG00000052747		protein_coding	0.703952	0.0543471	0.204556	-0.0403741	0.910016	0.983612	0.663578	0.0708662	0.253905	0.683765	0.032316	0.13138	4496	3433	2648	1193	783	4176	1581	249	1127	1712	7.52062	7.43397	7.0179	6.50149	7.30993	8.28815	7.86989	7.23643	8.31966	7.67927
CRY1	cryptochrome circadian regulator 1 [Source:VGNC Symbol;Acc:VGNC:71499]	protein_coding	0.703416	0.0010905	0.0196106	0.406706	0.0456323	0.63958	1.11012	5.76e-05	0.00332421	0.906769	5.23e-05	0.00195423	474	457	324	316	156	426	236	57	156	384	4.28632	4.53405	4.00069	4.59245	4.98872	5.00191	5.13193	5.11484	5.4716	5.52694
RGL1	ral guanine nucleotide dissociation stimulator like 1 [Source:VGNC Symbol;Acc:VGNC:76868]	protein_coding	0.703231	0.00215676	0.0289512	0.184345	0.383225	0.857634	0.887576	0.00102494	0.0198866	0.795403	0.000412002	0.0076739	367	213	315	170	89	280	183	47	80	210	3.9209	3.44489	3.96049	3.70684	4.1849	4.4005	4.76703	4.83805	4.51341	4.66066
RPL38	ribosomal protein L38 [Source:HGNC Symbol;Acc:HGNC:10349]	protein_coding	0.702678	0.150295	0.364509	-0.0226084	0.962841	0.992021	0.68007	0.151292	0.394471	0.691374	0.0958715	0.262342	22236	16876	28262	8437	6487	17816	12203	3729	6816	5031	9.82572	9.73026	10.4321	9.32128	10.359	10.3805	10.8173	11.1395	10.9154	9.23364
ENSMMUG00000038348		protein_coding	0.701577	0.247666	0.487034	-0.391812	0.569321	0.922039	0.309766	0.652155	0.830277	0.505671	0.357394	0.583592	285	625	949	994	389	706	261	64	178	303	3.56078	4.98284	5.54089	6.23876	6.30227	5.72766	5.27652	5.28117	5.66124	5.18658
PAX8	paired box 8 [Source:VGNC Symbol;Acc:VGNC:75767]	protein_coding	0.70101	0.250646	0.490322	-0.975466	0.214729	0.765255	-0.274456	0.728567	0.873313	0.213277	0.716263	0.853547	167	55	228	46	18	152	70	14	40	22	2.8044	1.55536	3.50022	1.8712	1.93177	3.52898	3.3952	3.11106	3.5242	1.48709
SAMD8	sterile alpha motif domain containing 8 [Source:VGNC Symbol;Acc:VGNC:77109]	protein_coding	0.701006	0.0043804	0.0437138	0.0190314	0.938786	0.989972	0.720037	0.014618	0.10063	0.710521	0.00311201	0.0283176	191	199	161	108	82	160	100	23	31	139	2.99367	3.3484	3.00732	3.06317	4.06788	3.6019	3.9027	3.81602	3.1627	4.07034
IL2RG	interleukin 2 receptor subunit gamma [Source:HGNC Symbol;Acc:HGNC:6010]	protein_coding	0.700739	0.00446825	0.0441948	-0.269346	0.320766	0.82549	0.431393	0.141865	0.381246	0.566066	0.0161031	0.0841606	126	108	84	62	40	108	49	9	17	63	2.40945	2.48699	2.09665	2.28427	3.04766	3.04464	2.89067	2.48945	2.31854	2.94633
U2AF2	U2 small nuclear RNA auxiliary factor 2 [Source:HGNC Symbol;Acc:HGNC:23156]	protein_coding	0.700284	0.000319978	0.00920924	-0.153587	0.321601	0.82565	0.546697	0.00249767	0.0342087	0.623491	0.000237712	0.00527941	3028	2340	2092	1452	1048	2256	1169	244	528	1639	6.95099	6.88168	6.67839	6.78445	7.73009	7.40047	7.4347	7.2072	7.22666	7.61646
MAMU-DOB	NA	NA	0.700191	0.133529	0.341462	0.600704	0.229547	0.780639	1.30089	0.0153373	0.103568	1.00054	0.0218801	0.102383	260	246	83	82	45	210	73	46	38	193	3.43034	3.64965	2.08007	2.67519	3.21426	3.98936	3.45478	4.80722	3.45133	4.53973
NAV2	neuron navigator 2 [Source:VGNC Symbol;Acc:VGNC:74968]	protein_coding	0.699955	0.102394	0.295023	0.36666	0.427233	0.872557	1.06662	0.0324898	0.160463	0.883285	0.0284537	0.121454	179	83	112	29	24	93	91	16	42	78	2.90213	2.12037	2.49715	1.24472	2.3305	2.83374	3.76828	3.30013	3.59357	3.24827
MTM1	myotubularin 1 [Source:VGNC Symbol;Acc:VGNC:75071]	protein_coding	0.699833	0.0401221	0.171385	-0.305817	0.422949	0.871368	0.394017	0.317324	0.587813	0.546925	0.0829259	0.239323	332	206	228	78	45	255	141	24	57	102	3.77803	3.39745	3.50022	2.60503	3.21426	4.26672	4.39358	3.87669	4.02874	3.62916
TMEM97	transmembrane protein 97 [Source:VGNC Symbol;Acc:VGNC:79683]	protein_coding	0.69869	0.0058983	0.0523564	-0.225858	0.33222	0.832729	0.472832	0.0465686	0.196241	0.585761	0.00670369	0.0471137	4207	1891	3006	1458	1221	2564	1252	236	636	1695	7.42486	6.57482	7.20062	6.79039	7.95035	7.58493	7.53357	7.15917	7.49487	7.66489
CCDC28B	coiled-coil domain containing 28B [Source:VGNC Symbol;Acc:VGNC:70888]	protein_coding	0.698523	0.423531	0.654967	0.413012	0.647948	0.937744	1.11153	0.197719	0.456102	0.905029	0.221768	0.440476	256	105	46	10	16	96	49	30	61	43	3.40833	2.4476	1.27489	-0.105499	1.76992	2.87846	2.89067	4.19525	4.12559	2.41017
EPB41L2	erythrocyte membrane protein band 4.1 like 2 [Source:VGNC Symbol;Acc:VGNC:72232]	protein_coding	0.698189	0.00261931	0.0326017	-0.367864	0.0901376	0.686194	0.330325	0.109169	0.328226	0.514257	0.00721863	0.0495632	2168	1818	2647	1244	649	2068	1399	230	382	1114	6.46978	6.51812	7.01736	6.56177	7.03946	7.27508	7.69359	7.12206	6.76032	7.05999
BTG2	BTG anti-proliferation factor 2 [Source:VGNC Symbol;Acc:VGNC:70288]	protein_coding	0.698174	0.221123	0.457012	-1.63983	0.0419631	0.63958	-0.941652	0.226009	0.493498	-0.121739	0.824295	0.911881	799	1352	1404	243	320	538	828	45	119	135	5.03446	6.0918	6.10423	4.21656	6.02124	5.33705	6.93772	4.7757	5.08275	4.02865
PHLPP1	PH domain and leucine rich repeat protein phosphatase 1 [Source:VGNC Symbol;Acc:VGNC:81493]	protein_coding	0.697917	0.000768901	0.0157965	0.0554923	0.757673	0.954501	0.753409	0.00119722	0.022026	0.725663	0.000265762	0.0056976	595	471	556	286	187	457	326	58	123	390	4.61174	4.57727	4.77332	4.44962	5.24892	5.10272	5.59607	5.13981	5.13021	5.54922
CRISPLD2	cysteine rich secretory protein LCCL domain containing 2 [Source:VGNC Symbol;Acc:VGNC:81379]	protein_coding	0.697606	0.0108996	0.0765887	-0.0987071	0.719424	0.946601	0.598899	0.0474754	0.198929	0.648253	0.010373	0.0634276	456	219	308	147	113	356	116	50	65	172	4.23097	3.48435	3.92843	3.50008	4.52646	4.74445	4.11455	4.9268	4.21635	4.37484
ENSMMUG00000001210		protein_coding	0.696248	0.235925	0.474151	-0.0341482	0.956473	0.991386	0.6621	0.290523	0.561161	0.679174	0.191705	0.405284	1169	1208	787	510	996	595	346	202	401	328	5.58108	5.92975	5.27194	5.27912	7.65673	5.48175	5.68167	6.93503	6.83024	5.30044
FBXL14	F-box and leucine rich repeat protein 14 [Source:VGNC Symbol;Acc:VGNC:81404]	protein_coding	0.695527	0.0430821	0.178602	-0.0984971	0.801317	0.964906	0.59703	0.159655	0.408106	0.646279	0.0521439	0.177963	153	205	185	200	126	159	99	17	57	116	2.68132	3.39055	3.20379	3.93846	4.68245	3.59299	3.88837	3.38611	4.02874	3.8123
SUSD3	sushi domain containing 3 [Source:VGNC Symbol;Acc:VGNC:78229]	protein_coding	0.694599	0.00092418	0.0177172	0.135457	0.430528	0.8728	0.830056	0.000223974	0.0078814	0.762327	0.000113142	0.00321413	4709	4655	5093	2521	1718	5336	2072	646	1136	3746	7.58733	7.87291	7.9606	7.57946	8.44273	8.64162	8.25983	8.61081	8.33113	8.80829
ZBTB20	zinc finger and BTB domain containing 20 [Source:HGNC Symbol;Acc:HGNC:13503]	protein_coding	0.694391	0.0017039	0.0249644	0.280027	0.164581	0.727977	0.974418	0.000233941	0.00795323	0.834405	0.000153276	0.00391686	721	537	649	546	307	572	365	113	204	530	4.88708	4.76519	4.99516	5.3771	5.96157	5.4251	5.75854	6.09858	5.85731	5.99034
UGCG	UDP-glucose ceramide glucosyltransferase [Source:VGNC Symbol;Acc:VGNC:78710]	protein_coding	0.693691	0.00495292	0.0468743	-0.122736	0.617806	0.931433	0.570955	0.0386172	0.176227	0.632323	0.00608995	0.0439388	419	371	417	230	128	455	185	38	57	307	4.11004	4.23575	4.36129	4.13799	4.70502	5.09643	4.78261	4.53344	4.02874	5.20541
RAB12	RAB12, member RAS onco family [Source:VGNC Symbol;Acc:VGNC:104237]	protein_coding	0.69266	0.310473	0.553546	-0.442134	0.602806	0.928744	0.250526	0.775777	0.89575	0.471593	0.476964	0.688161	236	472	707	90	78	236	424	30	47	183	3.29295	4.58031	5.11801	2.80605	3.99649	4.15604	5.97408	4.19525	3.75366	4.46356
ZNF273	zinc finger protein 273 [Source:HGNC Symbol;Acc:HGNC:13067]	protein_coding	0.692649	0.0450448	0.182701	-0.451165	0.269421	0.798171	0.241484	0.561209	0.77455	0.467066	0.148884	0.348209	178	206	234	105	33	218	148	25	27	96	2.89424	3.39745	3.53714	3.02338	2.77646	4.04273	4.46293	3.93491	2.96748	3.54294
TLE2	TLE family member 2, transcriptional corepressor [Source:VGNC Symbol;Acc:VGNC:78365]	protein_coding	0.691169	0.00211457	0.0286258	-0.119978	0.554462	0.917998	0.571192	0.0131039	0.0938353	0.631181	0.00183759	0.0200569	1072	676	681	567	386	661	431	106	169	506	5.45657	5.09542	5.06423	5.43133	6.29112	5.63296	5.99763	6.00656	5.58665	5.92367
ENSMMUG00000064120		protein_coding	0.690702	0.433892	0.664786	0.178039	0.866211	0.978155	0.868741	0.429525	0.681492	0.779721	0.356399	0.583082	66	154	352	31	41	73	165	41	8	131	1.51828	2.98564	4.11904	1.33418	3.08256	2.49388	4.61864	4.64228	1.28581	3.98572
SREK1IP1	SREK1 interacting protein 1 [Source:VGNC Symbol;Acc:VGNC:78000]	protein_coding	0.690537	0.0192821	0.10939	-0.347896	0.247226	0.791311	0.342642	0.245535	0.517583	0.516589	0.0422019	0.156599	798	1000	1247	551	436	805	511	148	239	353	5.03266	5.65798	5.9336	5.3902	6.46649	5.9164	6.24266	6.487	6.08513	5.40597
USF1	upstream transcription factor 1 [Source:VGNC Symbol;Acc:VGNC:100184]	protein_coding	0.689376	0.0818587	0.258314	-0.287485	0.530486	0.908801	0.401891	0.398056	0.655215	0.545634	0.143554	0.339572	528	238	180	86	81	293	109	21	68	120	4.44067	3.60261	3.165	2.7421	4.05036	4.46545	4.02567	3.68645	4.28086	3.86062
CERS4	ceramide synthase 4 [Source:VGNC Symbol;Acc:VGNC:71077]	protein_coding	0.68929	0.00299644	0.0352465	0.121809	0.56446	0.919999	0.811099	0.00191001	0.0290372	0.750194	0.000710036	0.0110014	861	892	690	512	407	693	380	79	230	641	5.14173	5.49368	5.08307	5.28474	6.36739	5.70093	5.81647	5.58374	6.02989	6.264
CISH	cytokine inducible SH2 containing protein [Source:VGNC Symbol;Acc:VGNC:71225]	protein_coding	0.687603	0.00157074	0.0240761	-0.150554	0.447067	0.876928	0.53705	0.016369	0.107088	0.612327	0.00181573	0.0199105	760	697	506	416	304	581	310	77	126	409	4.96265	5.13934	4.63827	4.98664	5.94744	5.44753	5.52373	5.54688	5.1648	5.6176
FAM131A	family with sequence similarity 131 member A [Source:VGNC Symbol;Acc:VGNC:72385]	protein_coding	0.687325	0.00099079	0.0185557	0.195139	0.304783	0.819071	0.882464	0.000498167	0.0129308	0.784895	0.00018027	0.00438365	186	160	142	83	61	153	79	21	52	108	2.95623	3.03961	2.83026	2.69221	3.64613	3.5383	3.56702	3.68645	3.89774	3.71051
SYNM	synemin [Source:VGNC Symbol;Acc:VGNC:78201]	protein_coding	0.68684	0.11995	0.322848	-0.476485	0.427116	0.872557	0.210355	0.740797	0.87814	0.448598	0.32761	0.555985	66	71	151	28	23	73	53	3	14	42	1.51828	1.90466	2.91684	1.19782	2.27124	2.49388	3.00136	0.990004	2.04901	2.37733
TMEM38B	transmembrane protein 38B [Source:VGNC Symbol;Acc:VGNC:79510]	protein_coding	0.685862	0.0112876	0.0779594	0.0240853	0.930893	0.988446	0.709948	0.0257774	0.13951	0.697905	0.00722779	0.0495638	186	156	129	66	46	172	60	12	51	89	2.95623	3.00386	2.69524	2.37139	3.24539	3.70482	3.17672	2.89343	3.87005	3.43538
CILP	cartilage intermediate layer protein [Source:VGNC Symbol;Acc:VGNC:71224]	protein_coding	0.685503	0.031169	0.14789	0.386071	0.242458	0.788135	1.07157	0.00486477	0.0505984	0.878538	0.00441928	0.0358361	71	66	64	29	36	60	25	13	27	44	1.61754	1.8043	1.72229	1.24472	2.89898	2.22043	1.95149	3.00635	2.96748	2.44228
CREBRF	CREB3 regulatory factor [Source:VGNC Symbol;Acc:VGNC:71506]	protein_coding	0.685139	0.000886077	0.0173306	0.237431	0.203779	0.758798	0.92257	0.000256981	0.00843622	0.803854	0.000114958	0.00321413	331	333	348	241	129	335	183	34	122	263	3.77373	4.08135	4.10272	4.20475	4.71617	4.65731	4.76703	4.37423	5.11849	4.98336
SVIP	small VCP interacting protein [Source:VGNC Symbol;Acc:VGNC:78206]	protein_coding	0.684585	0.00464355	0.0451465	-0.442293	0.0586782	0.667292	0.242292	0.248304	0.520334	0.463439	0.0173854	0.0882286	3151	2885	3482	1668	892	2952	1992	359	589	1153	7.00836	7.18334	7.41246	6.98424	7.49777	7.78805	8.20306	7.76377	7.38422	7.10957
PTGES	prostaglandin E synthase [Source:VGNC Symbol;Acc:VGNC:76471]	protein_coding	0.684547	0.139483	0.349454	-0.256076	0.631681	0.933292	0.428472	0.435192	0.68539	0.55651	0.197809	0.413859	162	76	58	52	14	93	80	9	40	35	2.76164	1.99849	1.58801	2.04025	1.5876	2.83374	3.58491	2.48945	3.5242	2.12379
ENSMMUG00000049865		protein_coding	0.684065	0.0754351	0.247099	0.316073	0.453361	0.878013	1.00014	0.0316211	0.158049	0.842101	0.0231115	0.105057	67	63	69	68	58	58	31	10	40	45	1.53869	1.74056	1.82537	2.41305	3.5744	2.17335	2.2494	2.63704	3.5242	2.47369
JUN	Jun proto-onco, AP-1 transcription factor subunit [Source:VGNC Symbol;Acc:VGNC:106394]	protein_coding	0.683597	0.0917978	0.277666	-0.928971	0.0364229	0.63958	-0.245374	0.502261	0.732808	0.219111	0.487323	0.696253	12642	17370	20203	5784	4358	10439	11518	673	2601	4865	9.01126	9.77188	9.94784	8.7768	9.78523	9.60947	10.734	8.66986	9.5258	9.18525
NOD1	nucleotide binding oligomerization domain containing 1 [Source:VGNC Symbol;Acc:VGNC:75185]	protein_coding	0.682576	0.00671988	0.0564146	-0.231925	0.422982	0.871368	0.450651	0.156067	0.402416	0.566614	0.0222149	0.103214	178	133	144	93	70	122	93	9	25	100	2.89424	2.77906	2.84995	2.85221	3.84214	3.21704	3.79925	2.48945	2.85897	3.60099
BRD1	bromodomain containing 1 [Source:VGNC Symbol;Acc:VGNC:70280]	protein_coding	0.682363	0.152153	0.367198	-0.311506	0.562965	0.919999	0.370857	0.496709	0.729037	0.52661	0.226994	0.447135	268	619	815	486	152	523	401	51	113	297	3.47338	4.969	5.32216	5.20989	4.95145	5.29643	5.89384	4.95521	5.00849	5.15786
TNXB	tenascin XB [Source:VGNC Symbol;Acc:VGNC:99451]	protein_coding	0.682272	0.0755467	0.247233	0.93509	0.0257074	0.633921	1.61736	0.000473326	0.0125246	1.14982	0.00203737	0.0213812	138	88	66	38	25	92	48	20	81	81	2.53664	2.20152	1.76441	1.60973	2.38743	2.81852	2.86162	3.61702	4.5312	3.30176
KLHL4	kelch like family member 4 [Source:VGNC Symbol;Acc:VGNC:74187]	protein_coding	0.681983	0.00389187	0.0410597	0.200673	0.359012	0.844473	0.882656	0.00118253	0.0218321	0.78232	0.000614144	0.00992103	827	583	749	409	269	558	444	129	157	559	5.0839	4.88304	5.20087	4.9623	5.7715	5.38949	6.04039	6.28918	5.48078	6.067
ARID5B	AT-rich interaction domain 5B [Source:VGNC Symbol;Acc:VGNC:69854]	protein_coding	0.681722	0.00167129	0.024728	-0.298642	0.121851	0.706096	0.38308	0.0435641	0.189803	0.532401	0.00303063	0.0278781	3172	3144	3563	2143	1074	2923	2187	290	780	1746	7.01793	7.30723	7.4456	7.34532	7.76542	7.77382	8.33772	7.45611	7.78906	7.70762
PLEK2	pleckstrin 2 [Source:VGNC Symbol;Acc:VGNC:76071]	protein_coding	0.680082	0.0487557	0.192187	-0.141666	0.70047	0.945315	0.538415	0.161752	0.41131	0.609248	0.0534574	0.180328	271	144	120	92	39	160	122	33	53	73	3.48919	2.89095	2.59377	2.83699	3.0119	3.6019	4.1866	4.33152	3.92491	3.15448
SAMD9L	sterile alpha motif domain containing 9 like [Source:VGNC Symbol;Acc:VGNC:77010]	protein_coding	0.679712	0.327905	0.571441	-0.257489	0.755798	0.954501	0.422223	0.619802	0.812354	0.550967	0.401953	0.624153	51	202	161	208	47	134	76	18	46	57	1.17149	3.36963	3.00732	3.99443	3.27586	3.35001	3.51199	3.46726	3.72303	2.80532
UCHL3	ubiquitin C-terminal hydrolase L3 [Source:VGNC Symbol;Acc:VGNC:78706]	protein_coding	0.679308	0.00272935	0.0334951	-0.167268	0.401093	0.860212	0.51204	0.0164925	0.107678	0.595674	0.0023156	0.0234434	2825	2872	2552	1620	950	2281	1696	301	806	1193	6.85102	7.17684	6.9647	6.94217	7.58857	7.41636	7.97112	7.50977	7.83633	7.15871
FRS3	fibroblast growth factor receptor substrate 3 [Source:VGNC Symbol;Acc:VGNC:72731]	protein_coding	0.678913	0.0454261	0.18361	0.00143042	0.997151	0.999079	0.680343	0.125761	0.356096	0.679628	0.0459091	0.164712	103	85	76	26	34	68	44	4	21	56	2.12903	2.15338	1.95833	1.09917	2.81847	2.39474	2.73918	1.37356	2.61391	2.78042
CRTC2	CREB regulated transcription coactivator 2 [Source:VGNC Symbol;Acc:VGNC:71597]	protein_coding	0.6788	0.00536408	0.0495599	0.042798	0.855351	0.975478	0.721598	0.00926052	0.0757646	0.700199	0.00251854	0.0247495	436	352	363	143	154	306	175	52	77	233	4.16686	4.16061	4.16301	3.46089	4.9702	4.52761	4.70295	4.98307	4.45869	4.80963
KANSL2	KAT8 regulatory NSL complex subunit 2 [Source:VGNC Symbol;Acc:VGNC:73910]	protein_coding	0.678435	0.000111015	0.00472153	-0.201136	0.151946	0.723051	0.477299	0.00324315	0.0396155	0.577867	0.000156477	0.00395142	1424	1053	1070	783	442	1166	610	98	282	709	5.86483	5.73224	5.71342	5.89541	6.48617	6.44964	6.49762	5.89367	6.32325	6.40916
NRDE2	NRDE-2, necessary for RNA interference, domain containing [Source:VGNC Symbol;Acc:VGNC:75440]	protein_coding	0.677376	0.00700519	0.0576092	-0.467547	0.0786279	0.681836	0.209829	0.405147	0.661716	0.443602	0.0389115	0.148642	681	673	946	381	235	609	487	67	150	302	4.80523	5.08903	5.53634	4.86057	5.57721	5.51517	6.17342	5.34697	5.41524	5.18184
PAQR7	progestin and adipoQ receptor family member 7 [Source:VGNC Symbol;Acc:VGNC:75668]	protein_coding	0.677356	0.0105732	0.075104	0.325092	0.22761	0.778494	1.00245	0.00219677	0.0317866	0.839903	0.00148359	0.0176702	233	196	170	173	125	195	84	35	61	172	3.27481	3.32686	3.08416	3.73175	4.67103	3.88364	3.65431	4.41571	4.12559	4.37484
LMBRD1	LMBR1 domain containing 1 [Source:VGNC Symbol;Acc:VGNC:74335]	protein_coding	0.677085	0.000231486	0.00779412	0.0951008	0.518917	0.902968	0.772186	0.000175122	0.00661747	0.724636	4.73e-05	0.00181343	951	660	687	425	288	765	338	80	244	472	5.2845	5.06104	5.07682	5.01736	5.86966	5.84309	5.64803	5.60182	6.11492	5.82362
ENSMMUG00000062772		protein_coding	0.675508	0.157054	0.374047	-0.0263068	0.963766	0.99239	0.649201	0.294333	0.564641	0.662354	0.159413	0.362446	127	91	71	37	120	71	25	13	16	58	2.42049	2.24811	1.86463	1.57344	4.61254	2.45504	1.95149	3.00635	2.23417	2.8298
ACSL6	acyl-CoA synthetase long chain family member 6 [Source:HGNC Symbol;Acc:HGNC:16496]	protein_coding	0.675265	0.00774416	0.0616604	-0.12658	0.623591	0.931433	0.548685	0.0544798	0.215683	0.611975	0.00969386	0.060463	419	339	199	215	115	292	174	32	75	182	4.11004	4.10685	3.30714	4.04167	4.55158	4.46056	4.69474	4.28751	4.42102	4.45571
NFE2L1	NFE2 like bZIP transcription factor 1 [Source:VGNC Symbol;Acc:VGNC:75331]	protein_coding	0.674791	0.0192983	0.10939	-0.520161	0.0839393	0.682742	0.15463	0.570996	0.782049	0.41471	0.0812965	0.236113	1633	1680	2240	1069	597	1280	1410	165	288	845	6.06186	6.40445	6.77684	6.34348	6.91914	6.58397	7.70488	6.64359	6.35356	6.66185
LRP12	LDL receptor related protein 12 [Source:VGNC Symbol;Acc:VGNC:74410]	protein_coding	0.67249	0.000546794	0.0132352	-0.388689	0.0511679	0.65097	0.283801	0.152817	0.396675	0.478146	0.00521693	0.0397706	497	356	364	235	144	383	208	23	67	224	4.35409	4.17676	4.16694	4.16872	4.87389	4.84926	4.95068	3.81602	4.25967	4.75316
ENSMMUG00000057157		lncRNA	0.67231	0.127332	0.334202	0.149906	0.767386	0.95548	0.822216	0.132191	0.367081	0.747263	0.079678	0.232699	91	131	113	150	100	83	74	22	30	88	1.95776	2.75775	2.50959	3.52879	4.35153	2.67379	3.4741	3.75269	3.11631	3.41934
MED11	mediator complex subunit 11 [Source:VGNC Symbol;Acc:VGNC:74633]	protein_coding	0.671287	0.0271078	0.135565	-0.103713	0.756153	0.954501	0.567574	0.118404	0.344172	0.61943	0.0326979	0.132163	144	165	198	139	109	156	71	25	35	104	2.59626	3.0831	3.3	3.42061	4.47485	3.5659	3.41534	3.93491	3.33462	3.65679
PZP	PZP alpha-2-macroglobulin like [Source:HGNC Symbol;Acc:HGNC:9750]	protein_coding	0.671272	0.116758	0.318675	0.837918	0.0649033	0.675452	1.50919	0.00178363	0.0276766	1.09023	0.00613733	0.04422	47	54	46	44	8	54	42	14	34	47	1.06297	1.53045	1.27489	1.81014	0.840694	2.07431	2.67383	3.11106	3.29352	2.53453
PHACTR4	phosphatase and actin regulator 4 [Source:VGNC Symbol;Acc:VGNC:75864]	protein_coding	0.670916	0.00699901	0.0576092	-0.452469	0.0845795	0.682742	0.218447	0.381853	0.641613	0.444682	0.0369049	0.143641	763	598	872	437	198	658	527	72	125	340	4.9683	4.91948	5.41928	5.05732	5.33102	5.62642	6.28704	5.45038	5.15336	5.35206
ASNS	asparagine synthetase (glutamine-hydrolyzing) [Source:VGNC Symbol;Acc:VGNC:80798]	protein_coding	0.669977	0.0211621	0.115935	0.619634	0.0455476	0.63958	1.28961	0.00048304	0.0127066	0.979794	0.000876575	0.0126653	339	251	269	196	107	412	82	47	108	299	3.80776	3.67828	3.73546	3.90965	4.44835	4.95396	3.62003	4.83805	4.94356	5.1675
TOB1	transducer of ERBB2, 1 [Source:VGNC Symbol;Acc:VGNC:78613]	protein_coding	0.669783	0.00661596	0.0558701	-0.165697	0.500713	0.8961	0.504086	0.0595466	0.227138	0.586935	0.0092797	0.0586189	358	408	348	161	156	318	159	41	106	160	3.88549	4.37171	4.10272	3.62943	4.98872	4.5827	4.56558	4.64228	4.91674	4.27139
FAM53B	family with sequence similarity 53 member B [Source:VGNC Symbol;Acc:VGNC:72397]	protein_coding	0.669619	0.00385839	0.0409418	0.0458775	0.835262	0.971722	0.715496	0.00687737	0.0636535	0.692558	0.00176479	0.0195855	399	334	384	319	190	372	174	48	85	290	4.0402	4.08563	4.24339	4.60599	5.27178	4.80748	4.69474	4.86825	4.60024	5.12362
AR	androgen receptor [Source:VGNC Symbol;Acc:VGNC:103789]	protein_coding	0.668003	0.0699108	0.236222	-0.202769	0.616313	0.931433	0.465234	0.266317	0.538259	0.566619	0.0940789	0.258913	206	316	376	259	110	234	236	53	75	144	3.10047	4.00654	4.21329	4.30773	4.48793	4.14388	5.13193	5.01041	4.42102	4.12081
ENSMMUG00000057837		protein_coding	0.66795	0.269309	0.50993	-0.711882	0.352047	0.841277	-0.0439321	0.955079	0.982681	0.312009	0.593008	0.771575	62	70	215	48	23	73	92	14	35	20	1.43365	1.88514	3.41685	1.92978	2.27124	2.49388	3.78385	3.11106	3.33462	1.35838
SLC26A7	solute carrier family 26 member 7 [Source:VGNC Symbol;Acc:VGNC:77478]	protein_coding	0.667936	0.126778	0.334036	0.0379793	0.937447	0.989916	0.705916	0.165027	0.415533	0.686926	0.091914	0.255122	148	163	201	71	19	181	126	27	23	118	2.63469	3.06586	3.32132	2.47337	2.00635	3.77746	4.23271	4.04475	2.74164	3.83666
ENSMMUG00000053459		lncRNA	0.66721	0.0139312	0.0895717	-0.242744	0.372329	0.854871	0.424467	0.128042	0.359937	0.545838	0.0224601	0.103711	738	848	821	784	439	688	450	91	177	502	4.92051	5.42099	5.33269	5.89725	6.47636	5.69052	6.05971	5.78707	5.65314	5.91226
PRSS36	serine protease 36 [Source:VGNC Symbol;Acc:VGNC:76325]	protein_coding	0.667163	0.14119	0.351495	-0.410521	0.534451	0.909575	0.256642	0.719061	0.868245	0.461902	0.354012	0.580715	195	115	80	78	136	102	39	3	23	76	3.02293	2.5749	2.02915	2.60503	4.79192	2.96394	2.56989	0.990004	2.74164	3.21148
DMRT3	doublesex and mab-3 related transcription factor 3 [Source:HGNC Symbol;Acc:HGNC:13909]	protein_coding	0.666504	0.00657662	0.0558056	-0.239722	0.368508	0.852312	0.426781	0.137821	0.375716	0.546642	0.0184228	0.0913745	146	112	105	71	42	99	84	12	27	61	2.6156	2.53788	2.40696	2.47337	3.11663	2.92183	3.65431	2.89343	2.96748	2.90084
TK2	thymidine kinase 2 [Source:VGNC Symbol;Acc:VGNC:97836]	protein_coding	0.666116	0.00301048	0.0352824	-0.182277	0.400986	0.860212	0.483839	0.042043	0.185806	0.574978	0.00481852	0.0378882	536	451	583	230	187	401	287	47	109	271	4.4622	4.51513	4.84131	4.13799	5.24892	4.91514	5.41294	4.83805	4.95678	5.02636
GAS7	growth arrest specific 7 [Source:VGNC Symbol;Acc:VGNC:72886]	protein_coding	0.666053	0.131295	0.338786	0.354075	0.453508	0.878013	1.02013	0.0446255	0.192128	0.843091	0.0410399	0.153422	938	446	552	124	230	494	184	75	145	405	5.26473	4.49916	4.76297	3.25866	5.5463	5.2145	4.77484	5.50905	5.36653	5.60347
APLF	aprataxin and PNKP like factor [Source:VGNC Symbol;Acc:VGNC:106127]	protein_coding	0.664196	0.00285188	0.0342647	-0.0463922	0.832401	0.971488	0.617804	0.0168908	0.10926	0.641	0.00272603	0.0261048	214	127	170	115	66	161	88	15	52	99	3.15436	2.71417	3.08416	3.15197	3.75829	3.61077	3.72053	3.20869	3.89774	3.58669
PPP1R13B	protein phosphatase 1 regulatory subunit 13B [Source:VGNC Symbol;Acc:VGNC:76259]	protein_coding	0.664034	0.0656692	0.22775	-0.627495	0.193481	0.752382	0.0365383	0.941226	0.977553	0.350286	0.331288	0.559334	79	114	141	58	25	94	81	8	15	43	1.76339	2.56266	2.82031	2.19156	2.38743	2.8488	3.60257	2.32502	2.14456	2.41017
YPEL3	yippee like 3 [Source:VGNC Symbol;Acc:VGNC:79126]	protein_coding	0.663066	0.000486194	0.012103	-0.0665858	0.660605	0.940484	0.59648	0.00132767	0.0236393	0.629773	0.000213933	0.00488559	3121	2146	2250	1436	1055	2436	1003	255	604	1542	6.99458	6.75701	6.78326	6.76849	7.73969	7.51111	7.21399	7.27075	7.42046	7.52853
ENSMMUG00000006075		protein_coding	0.662828	0.214206	0.447986	-1.23111	0.116233	0.705569	-0.568284	0.478451	0.718581	0.0472724	0.932316	0.967783	59	101	200	88	39	87	80	15	22	17	1.36674	2.39336	3.31425	2.77443	3.0119	2.73991	3.58491	3.20869	2.67919	1.14084
MIA2	MIA SH3 domain ER export factor 2 [Source:NCBI gene (formerly Entrezgene);Acc:699511]	protein_coding	0.662176	8.18e-05	0.003946	-0.261415	0.0591868	0.669589	0.400761	0.00730104	0.0656094	0.531468	0.00020544	0.00476953	1145	933	974	597	329	941	577	105	204	530	5.55126	5.55828	5.57827	5.50542	6.06116	6.14102	6.41754	5.99293	5.85731	5.99034
SH3D19	SH3 domain containing 19 [Source:VGNC Symbol;Acc:VGNC:77351]	protein_coding	0.660972	0.0130244	0.0857941	-0.244691	0.386724	0.857883	0.416281	0.161232	0.410936	0.538627	0.0274474	0.118267	338	319	307	140	75	269	226	32	71	147	3.80355	4.02003	3.92379	3.43079	3.94052	4.34316	5.06978	4.28751	4.3426	4.15027
FAM114A1	family with sequence similarity 114 member A1 [Source:VGNC Symbol;Acc:VGNC:72342]	protein_coding	0.660728	0.000803083	0.0162238	-0.331547	0.0663449	0.677255	0.329181	0.0625004	0.23407	0.494954	0.00265502	0.0257325	1340	1248	1392	880	590	1185	635	118	241	770	5.77738	5.97662	6.09188	6.06344	6.90214	6.47292	6.55546	6.1609	6.09712	6.528
PRKCB	protein kinase C beta [Source:VGNC Symbol;Acc:VGNC:76410]	protein_coding	0.659809	0.135123	0.343696	0.193662	0.682119	0.944719	0.85347	0.0891045	0.292263	0.75664	0.0642289	0.20323	1116	625	308	552	348	650	236	69	143	626	5.51438	4.98284	3.92843	5.39281	6.14195	5.60883	5.13193	5.38923	5.34657	6.22992
MTHFS	methenyltetrahydrofolate synthetase [Source:VGNC Symbol;Acc:VGNC:84401]	protein_coding	0.659531	0.443024	0.67089	0.267248	0.772496	0.957723	0.926779	0.308036	0.576094	0.793155	0.293094	0.519603	4570	1354	1464	165	250	1560	867	257	496	624	7.54415	6.09392	6.16446	3.66435	5.66617	6.86891	7.00403	7.28201	7.13657	6.22531
HIBADH	3-hydroxyisobutyrate dehydrogenase [Source:VGNC Symbol;Acc:VGNC:73378]	protein_coding	0.658734	0.0015193	0.0236099	-0.169284	0.349794	0.840593	0.489451	0.0134098	0.0952469	0.574092	0.00149308	0.0177392	2127	1848	1798	777	658	1817	763	180	389	980	6.44229	6.54169	6.46029	5.88435	7.0593	7.08862	6.81994	6.76891	6.78648	6.87535
C7	complement C7 [Source:VGNC Symbol;Acc:VGNC:70478]	protein_coding	0.658428	0.227966	0.464859	-0.566548	0.346203	0.838834	0.0918805	0.872123	0.946647	0.375154	0.425694	0.643441	1740	925	2057	633	237	1969	895	272	285	320	6.15319	5.5459	6.65409	5.58959	5.58939	7.20438	7.04983	7.36376	6.33849	5.26498
NDST1	N-deacetylase and N-sulfotransferase 1 [Source:VGNC Symbol;Acc:VGNC:75151]	protein_coding	0.658232	0.0243232	0.12606	-0.0062766	0.982909	0.996943	0.651955	0.041638	0.184821	0.655094	0.014643	0.0792096	689	1116	796	546	394	701	421	64	200	669	4.82197	5.8158	5.28827	5.3771	6.32065	5.71744	5.96386	5.28117	5.82883	6.32555
GGCT	gamma-glutamylcyclotransferase [Source:VGNC Symbol;Acc:VGNC:108409]	protein_coding	0.657731	0.0011063	0.0197985	-0.45653	0.0201498	0.633921	0.201202	0.24465	0.516251	0.429466	0.00793023	0.0527594	1443	1527	1608	955	478	1632	805	173	243	695	5.88389	6.26698	6.2995	6.18115	6.59892	6.93391	6.89714	6.71178	6.10901	6.38044
STK38L	serine/threonine kinase 38 like [Source:VGNC Symbol;Acc:VGNC:78156]	protein_coding	0.656709	0.00119742	0.0204704	-0.487898	0.0227285	0.633921	0.168811	0.389271	0.648682	0.41276	0.0153503	0.0819802	751	448	590	367	220	503	333	48	88	289	4.94556	4.50557	4.85843	4.80688	5.48241	5.24043	5.62661	4.86825	4.64993	5.11866
CAV2	caveolin 2 [Source:VGNC Symbol;Acc:VGNC:80806]	protein_coding	0.656309	0.0911967	0.276699	0.946291	0.0248707	0.633921	1.6026	0.000456025	0.012252	1.12945	0.00235771	0.0236333	143	141	121	81	30	155	67	42	129	106	2.5865	2.86129	2.6054	2.65797	2.64256	3.55676	3.33306	4.67681	5.19859	3.6839
H6PD	hexose-6-phosphate dehydrogenase/glucose 1-dehydrogenase [Source:VGNC Symbol;Acc:VGNC:73340]	protein_coding	0.655566	0.0280962	0.138568	-0.726198	0.0716819	0.681836	-0.070632	0.8597	0.940568	0.292467	0.313351	0.540961	99	92	140	66	57	85	60	10	20	34	2.07417	2.26331	2.81029	2.37139	3.54967	2.70723	3.17672	2.63704	2.54554	2.08363
ZHX3	zinc fingers and homeoboxes 3 [Source:VGNC Symbol;Acc:VGNC:78991]	protein_coding	0.655457	0.0141035	0.0903398	-0.0347333	0.903016	0.982691	0.620723	0.0532128	0.21279	0.63809	0.0133717	0.074678	192	130	157	158	66	147	105	21	32	116	3.00104	2.74698	2.97181	3.60267	3.75829	3.48145	3.97231	3.68645	3.20764	3.8123
PHF2	PHD finger protein 2 [Source:VGNC Symbol;Acc:VGNC:75974]	protein_coding	0.654382	0.0314185	0.148538	-0.912625	0.0410432	0.63958	-0.258244	0.557697	0.772239	0.198069	0.517062	0.71915	116	82	152	58	30	101	73	8	11	38	2.29416	2.10357	2.92615	2.19156	2.64256	2.95004	3.45478	2.32502	1.7173	2.23794
ING2	inhibitor of growth family member 2 [Source:VGNC Symbol;Acc:VGNC:73743]	protein_coding	0.654056	0.000604658	0.0137786	-0.379116	0.0280235	0.637202	0.27494	0.0797306	0.273626	0.464498	0.0023822	0.0237429	2978	2975	2803	1634	937	2609	1651	224	560	1524	6.927	7.22761	7.09986	6.95457	7.56871	7.61001	7.93235	7.08397	7.31145	7.5116
PHLDB3	pleckstrin homology like domain family B member 3 [Source:HGNC Symbol;Acc:HGNC:30499]	protein_coding	0.653665	0.012574	0.0839732	0.814246	0.00529841	0.524559	1.46791	3.51e-05	0.00242744	1.06079	0.000135524	0.00359921	88	85	88	62	23	99	42	17	38	99	1.91157	2.15338	2.16113	2.28427	2.27124	2.92183	2.67383	3.38611	3.45133	3.58669
ENSMMUG00000018474		protein_coding	0.653478	0.108361	0.305015	-0.13138	0.758867	0.954501	0.522098	0.224142	0.490868	0.587788	0.101909	0.272399	109	110	103	40	19	122	46	26	38	37	2.2076	2.51266	2.38012	1.67967	2.00635	3.21704	2.8017	3.99087	3.45133	2.20089
IFIT5	interferon induced protein with tetratricopeptide repeats 5 [Source:VGNC Symbol;Acc:VGNC:73387]	protein_coding	0.653245	0.00872427	0.0665083	0.310161	0.210167	0.760943	0.963406	0.00145765	0.0247156	0.808326	0.00105315	0.0142386	229	160	222	127	46	213	123	28	77	143	3.25028	3.03961	3.46234	3.29254	3.24539	4.00961	4.19827	4.09668	4.45869	4.11086
ENSMMUG00000002273		protein_coding	0.652833	0.00129353	0.021199	0.0610059	0.724684	0.946601	0.713839	0.00108073	0.020493	0.683336	0.000326562	0.00652193	1335	1082	1048	995	497	1318	519	148	331	831	5.772	5.77131	5.68355	6.24021	6.65506	6.6261	6.26502	6.487	6.55393	6.63779
RPS29	NA	NA	0.652049	0.294287	0.53532	0.0253482	0.968077	0.99288	0.677398	0.262235	0.534081	0.664724	0.2052	0.422755	87513	55844	113890	19995	15886	75333	40306	11965	25069	15035	11.8021	11.4565	12.4426	10.5659	11.651	12.4605	12.541	12.8214	12.7943	10.8128
PIK3R2	phosphoinositide-3-kinase regulatory subunit 2 [Source:HGNC Symbol;Acc:HGNC:8980]	protein_coding	0.651788	0.0365695	0.162574	-0.300692	0.389098	0.857958	0.351096	0.328778	0.597546	0.501442	0.0815999	0.236536	100	82	84	33	20	82	49	12	21	33	2.08808	2.10357	2.09665	1.41842	2.07727	2.65678	2.89067	2.89343	2.61391	2.04233
KIF9	kinesin family member 9 [Source:VGNC Symbol;Acc:VGNC:84157]	protein_coding	0.651597	0.0309852	0.147418	-0.0713684	0.821028	0.968918	0.580228	0.0864177	0.286678	0.615913	0.0271554	0.117394	196	284	253	135	68	265	107	30	95	105	3.03016	3.85424	3.64816	3.37917	3.80083	4.32173	3.99923	4.19525	4.75963	3.67041
N6AMT1	N-6 adenine-specific DNA methyltransferase 1 [Source:HGNC Symbol;Acc:HGNC:16021]	protein_coding	0.650441	0.0241788	0.125547	-0.298789	0.345161	0.838599	0.351652	0.27998	0.552232	0.501046	0.0577516	0.189655	314	189	203	89	60	215	116	23	73	82	3.69864	3.27531	3.33536	2.79032	3.62262	4.02295	4.11455	3.81602	4.38234	3.31915
CLSTN3	calsyntenin 3 [Source:VGNC Symbol;Acc:VGNC:71203]	protein_coding	0.648812	0.00235288	0.0305903	-0.129203	0.52671	0.906425	0.519609	0.0248924	0.136551	0.584211	0.0030549	0.0279788	488	269	333	206	156	305	171	42	73	202	4.32795	3.77691	4.0398	3.98064	4.98872	4.52292	4.66982	4.67681	4.38234	4.60501
MIER3	MIER family member 3 [Source:VGNC Symbol;Acc:VGNC:74836]	protein_coding	0.648624	0.0249581	0.128145	-1.09263	0.0132867	0.617511	-0.444004	0.292299	0.563033	0.10231	0.720152	0.855531	138	86	98	90	25	111	75	9	13	29	2.53664	2.16961	2.31075	2.80605	2.38743	3.08336	3.49317	2.48945	1.94669	1.86418
CKQ732225.1H4orf48	chromosome Un C4orf48 homolog [Source:VGNC Symbol;Acc:VGNC:84879]	protein_coding	0.648519	0.000451243	0.0116184	-0.33175	0.0371443	0.63958	0.316769	0.0331354	0.162279	0.482644	0.00112644	0.0147363	7562	5757	7097	3723	2081	6649	3571	549	1419	3435	8.2702	8.17924	8.43901	8.14151	8.71915	8.95888	9.04479	8.3762	8.65188	8.6833
HMGN4	high mobility group nucleosomal binding domain 4 [Source:VGNC Symbol;Acc:VGNC:73480]	protein_coding	0.648222	0.00162913	0.0243285	0.254861	0.15776	0.723241	0.903083	0.0001333	0.00551304	0.775653	0.000111646	0.00321413	4156	2768	2359	2058	1190	3206	1337	410	1123	2025	7.40728	7.12369	6.85141	7.28699	7.91328	7.90705	7.62825	7.95527	8.31453	7.92133
C2CD4B	C2 calcium dependent domain containing 4B [Source:VGNC Symbol;Acc:VGNC:108288]	protein_coding	0.647699	0.0300807	0.14456	-0.55426	0.135762	0.715056	0.0934391	0.801691	0.908693	0.370569	0.189327	0.402119	113	64	108	39	35	86	38	9	18	31	2.2577	1.76212	2.44631	1.64512	2.85928	2.72367	2.53351	2.48945	2.39824	1.956
ENSMMUG00000059804		lncRNA	0.647531	0.0412297	0.173873	0.78348	0.026477	0.633921	1.43101	0.000466203	0.0123986	1.03927	0.0012523	0.0157739	116	169	164	149	59	138	94	35	64	172	2.29416	3.11696	3.03339	3.51929	3.59871	3.39174	3.81449	4.41571	4.19419	4.37484
PDE1A	phosphodiesterase 1A [Source:VGNC Symbol;Acc:VGNC:75909]	protein_coding	0.646931	0.0378225	0.165552	-0.400295	0.262112	0.795105	0.246637	0.493735	0.727788	0.446784	0.118439	0.300234	201	116	196	86	33	167	106	18	45	61	3.06574	2.58703	3.28561	2.7421	2.77646	3.66283	3.98583	3.46726	3.69173	2.90084
NFIA	nuclear factor I A [Source:VGNC Symbol;Acc:VGNC:75334]	protein_coding	0.646747	0.00045587	0.0116502	-0.218129	0.156986	0.723051	0.428618	0.00955031	0.0768263	0.537683	0.000605776	0.00988149	2714	1681	2262	1569	764	2210	1186	209	506	1266	6.79328	6.40531	6.79092	6.89609	7.27453	7.37078	7.45551	6.98411	7.16533	7.24429
ETV3	ETS variant transcription factor 3 [Source:VGNC Symbol;Acc:VGNC:99918]	protein_coding	0.646693	0.00440218	0.0437925	-0.30311	0.202504	0.757445	0.343583	0.163252	0.413444	0.495138	0.0160156	0.083911	382	314	358	144	108	279	199	32	63	162	3.97805	3.99748	4.14319	3.47079	4.46166	4.39538	4.88722	4.28751	4.17168	4.28916
ZNF438	zinc finger protein 438 [Source:VGNC Symbol;Acc:VGNC:106124]	protein_coding	0.646165	0.0113844	0.0783703	-0.0476814	0.860278	0.97717	0.598483	0.0505463	0.207013	0.622324	0.0115851	0.0678	160	92	136	74	49	135	48	10	34	76	2.74417	2.26331	2.76951	2.53127	3.33494	3.36056	2.86162	2.63704	3.29352	3.21148
GUCY1A1	guanylate cyclase 1 soluble subunit alpha 1 [Source:VGNC Symbol;Acc:VGNC:73327]	protein_coding	0.645844	0.00742426	0.0595562	-0.414281	0.0828848	0.681836	0.231562	0.290543	0.561161	0.438703	0.0266283	0.115729	2265	1444	2816	1522	779	2169	1065	167	384	1194	6.53281	6.18654	7.10653	6.85228	7.30255	7.3438	7.30042	6.66094	6.76784	7.15992
METTL25	methyltransferase like 25 [Source:VGNC Symbol;Acc:VGNC:74591]	protein_coding	0.645468	0.00948076	0.0703357	-0.408443	0.155738	0.723051	0.237026	0.417217	0.671562	0.441247	0.0561995	0.186297	139	128	110	53	40	105	69	12	24	50	2.54675	2.72519	2.47195	2.0666	3.04766	3.00485	3.37478	2.89343	2.8015	2.62123
TPCN1	two pore segment channel 1 [Source:VGNC Symbol;Acc:VGNC:79117]	protein_coding	0.645116	0.023694	0.123833	0.0577636	0.850233	0.974655	0.702879	0.041672	0.184821	0.673997	0.0147279	0.0795866	162	155	137	94	91	153	47	21	29	106	2.76164	2.99478	2.77981	2.86728	4.21666	3.5383	2.83197	3.68645	3.06839	3.6839
IL20RA	interleukin 20 receptor subunit alpha [Source:VGNC Symbol;Acc:VGNC:73724]	protein_coding	0.644302	0.225892	0.462423	-0.584575	0.334403	0.834802	0.0597264	0.919112	0.966998	0.352014	0.455927	0.669769	180	81	78	37	21	124	39	27	39	21	2.90999	2.08658	1.99417	1.57344	2.14487	3.24007	2.56989	4.04475	3.48823	1.42417
ABHD17B	abhydrolase domain containing 17B, depalmitoylase [Source:VGNC Symbol;Acc:VGNC:69527]	protein_coding	0.64409	0.00152296	0.0236318	-0.0749529	0.680801	0.944643	0.569137	0.00792579	0.0691532	0.606614	0.00115416	0.0149344	804	600	486	436	287	574	282	69	154	374	5.04341	4.92427	4.58049	5.05403	5.86466	5.43011	5.38769	5.38923	5.45305	5.48901
ENSMMUG00000019032		protein_coding	0.643407	0.0101738	0.0736869	0.233788	0.348898	0.839997	0.877195	0.00345041	0.0408642	0.760301	0.00192629	0.0206486	152	173	165	132	67	155	87	27	68	104	2.67211	3.15005	3.04198	3.34729	3.77972	3.55676	3.70426	4.04475	4.28086	3.65679
STIM2	stromal interaction molecule 2 [Source:VGNC Symbol;Acc:VGNC:77965]	protein_coding	0.642922	0.00815761	0.0637617	-0.418477	0.105448	0.698392	0.224445	0.369038	0.632861	0.433684	0.0396873	0.150457	738	583	827	513	225	635	476	58	104	412	4.92051	4.88304	5.34315	5.28754	5.5147	5.57527	6.14054	5.13981	4.88942	5.62811
PAIP2	poly(A) binding protein interacting protein 2 [Source:HGNC Symbol;Acc:HGNC:17970]	protein_coding	0.642879	0.00580341	0.0519861	-0.024695	0.904457	0.982691	0.618184	0.00709293	0.0648636	0.630531	0.00219076	0.0225185	6912	5482	5730	2173	1801	5786	2374	599	1450	2899	8.14061	8.10867	8.13051	7.36536	8.51076	8.75838	8.45602	8.50189	8.68305	8.43865
ACAP2	ArfGAP with coiled-coil, ankyrin repeat and PH domains 2 [Source:VGNC Symbol;Acc:VGNC:69428]	protein_coding	0.64275	0.00854768	0.0656385	-0.0667044	0.770204	0.957061	0.576045	0.0213001	0.123896	0.609398	0.0052685	0.0399896	1764	1156	1451	1070	526	1373	808	138	275	1254	6.17291	5.86646	6.15162	6.34482	6.73674	6.68498	6.90249	6.38628	6.28707	7.23057
PHF8	PHD finger protein 8 [Source:VGNC Symbol;Acc:VGNC:75836]	protein_coding	0.642528	0.00106285	0.0193171	-0.351944	0.0655129	0.677095	0.290584	0.121152	0.348207	0.466556	0.0053654	0.040375	819	697	719	501	320	703	341	60	118	441	5.06994	5.13934	5.14217	5.25355	6.02124	5.72153	5.66074	5.18848	5.07063	5.72592
HELZ	helicase with zinc finger [Source:VGNC Symbol;Acc:VGNC:73178]	protein_coding	0.642497	0.00594547	0.0526177	0.102772	0.635343	0.933831	0.745269	0.00381178	0.0434303	0.693883	0.00154612	0.0180667	1235	1056	933	774	421	998	563	111	230	1019	5.66004	5.73633	5.51645	5.87878	6.41608	6.22566	6.38217	6.07289	6.02989	6.93157
NLRP3	NLR family pyrin domain containing 3 [Source:VGNC Symbol;Acc:VGNC:75186]	protein_coding	0.64216	0.0438521	0.179943	-0.171613	0.648706	0.937754	0.470548	0.246098	0.517673	0.556354	0.0748956	0.223771	100	77	54	45	27	81	29	7	9	53	2.08808	2.01654	1.491	1.84099	2.49495	2.63956	2.15676	2.13941	1.44442	2.70302
RNF212	ring finger protein 212 [Source:VGNC Symbol;Acc:VGNC:81558]	protein_coding	0.641736	0.137463	0.347043	-0.313852	0.551318	0.916805	0.327885	0.550354	0.766048	0.484811	0.246199	0.469507	276	198	94	80	30	156	139	19	21	94	3.51517	3.34126	2.25275	2.64054	2.64256	3.5659	4.37314	3.54408	2.61391	3.51302
CRABP2	cellular retinoic acid binding protein 2 [Source:VGNC Symbol;Acc:VGNC:71481]	protein_coding	0.641476	0.120612	0.323798	-0.831037	0.116372	0.705826	-0.18956	0.715874	0.866565	0.225958	0.560948	0.749905	217	205	245	101	61	351	45	26	37	57	3.17406	3.39055	3.60245	2.96855	3.64613	4.72417	2.77078	3.99087	3.41347	2.80532
CA11	carbonic anhydrase 11 [Source:VGNC Symbol;Acc:VGNC:70487]	protein_coding	0.640964	0.000731343	0.0154894	0.423055	0.0202949	0.633921	1.06402	2.32e-05	0.0019314	0.852491	2.47e-05	0.00128036	368	320	346	221	123	306	196	46	143	267	3.92478	4.02449	4.09449	4.08098	4.64792	4.52761	4.86543	4.80722	5.34657	5.00502
MBNL1	muscleblind like splicing regulator 1 [Source:VGNC Symbol;Acc:VGNC:74672]	protein_coding	0.640905	0.00039568	0.0104176	-0.229633	0.134361	0.714037	0.411271	0.0121721	0.0896686	0.526088	0.000655582	0.0103562	1708	1190	1684	959	514	1386	838	168	311	793	6.12648	5.90816	6.36598	6.18717	6.7035	6.69855	6.95502	6.66954	6.46419	6.57038
CSGALNACT2	chondroitin sulfate N-acetylgalactosaminyltransferase 2 [Source:VGNC Symbol;Acc:VGNC:71511]	protein_coding	0.640024	0.00239111	0.0308204	-0.148723	0.464974	0.882122	0.491301	0.0315703	0.158002	0.565662	0.00360698	0.0311606	276	243	287	221	109	253	149	34	73	143	3.51517	3.63219	3.82774	4.08098	4.47485	4.25546	4.47257	4.37423	4.38234	4.11086
ENSMMUG00000028701		lncRNA	0.63927	0.359186	0.600071	-1.2964	0.180757	0.746124	-0.657131	0.505542	0.735065	-0.00893071	0.989872	0.995347	464	275	206	116	16	342	339	23	51	47	4.25583	3.80834	3.35617	3.16422	1.76992	4.68695	5.65228	3.81602	3.87005	2.53453
APPL2	adaptor protein, phosphotyrosine interacting with PH domain and leucine zipper 2 [Source:VGNC Symbol;Acc:VGNC:69861]	protein_coding	0.639199	0.00282092	0.0340226	-0.144233	0.447909	0.877298	0.494965	0.0165308	0.107861	0.567082	0.00239195	0.0238086	2343	1635	1726	1226	652	1528	1175	227	347	1211	6.58157	6.36536	6.40145	6.54078	7.0461	6.83905	7.44208	7.10314	6.62192	7.18029
ENSMMUG00000065350		protein_coding	0.638363	0.0172419	0.102043	-0.218777	0.395564	0.85962	0.419586	0.102236	0.316851	0.528974	0.0206253	0.0983515	3465	2027	2795	1384	1125	2902	891	197	544	1704	7.14523	6.67484	7.09575	6.71537	7.8323	7.76343	7.04337	6.89892	7.26968	7.67252
ELAC2	elaC ribonuclease Z 2 [Source:VGNC Symbol;Acc:VGNC:72042]	protein_coding	0.63818	0.00734315	0.0592017	-0.174092	0.462289	0.882122	0.464088	0.0679343	0.247194	0.551134	0.0105986	0.0644692	709	608	589	488	300	603	290	57	103	475	4.86301	4.94327	4.85599	5.21579	5.92839	5.50094	5.42788	5.11484	4.87556	5.83273
ZNF483	zinc finger protein 483 [Source:VGNC Symbol;Acc:VGNC:79390]	protein_coding	0.637816	0.00851789	0.0654575	-0.419558	0.0836612	0.682742	0.218258	0.326539	0.595977	0.428037	0.0318202	0.130067	1930	2129	2094	1147	1016	1839	734	167	346	1023	6.30236	6.74555	6.67976	6.44487	7.68539	7.10596	6.76413	6.66094	6.61776	6.93721
PAIP2B	poly(A) binding protein interacting protein 2B [Source:VGNC Symbol;Acc:VGNC:106192]	protein_coding	0.637746	0.0127326	0.0844955	-0.374795	0.202041	0.757055	0.262951	0.38186	0.641613	0.450349	0.0587501	0.191862	134	129	167	69	38	141	68	15	21	66	2.49548	2.73612	3.059	2.43344	2.97523	3.42227	3.35407	3.20869	2.61391	3.01199
AHNAK	AHNAK nucleoprotein [Source:VGNC Symbol;Acc:VGNC:99540]	protein_coding	0.637308	0.169701	0.39204	0.301899	0.539808	0.910599	0.939207	0.0681095	0.247389	0.788258	0.0626754	0.200062	230	412	422	197	52	337	290	78	130	194	3.25645	4.38567	4.37835	3.9169	3.41925	4.66584	5.42788	5.56543	5.20968	4.54713
TMEM41B	transmembrane protein 41B [Source:VGNC Symbol;Acc:VGNC:79754]	protein_coding	0.636982	0.0441363	0.180761	-0.365427	0.299493	0.815894	0.271555	0.442035	0.690881	0.454268	0.111938	0.290062	674	450	377	164	108	384	305	47	96	180	4.79041	4.51195	4.21709	3.6557	4.46166	4.853	5.50035	4.83805	4.77464	4.4399
KBTBD2	kelch repeat and BTB domain containing 2 [Source:VGNC Symbol;Acc:VGNC:73881]	protein_coding	0.63553	0.00120169	0.0204932	-0.268801	0.149371	0.723051	0.366729	0.0593319	0.226845	0.50113	0.0035869	0.0310382	845	654	630	470	283	661	339	50	124	447	5.11481	5.04793	4.95252	5.16183	5.84447	5.63296	5.65228	4.9268	5.14183	5.74535
CGRRF1	cell growth regulator with ring finger domain 1 [Source:VGNC Symbol;Acc:VGNC:84322]	protein_coding	0.634966	0.000594184	0.0136938	-0.092355	0.558894	0.91929	0.542611	0.00429178	0.0465869	0.588789	0.000480925	0.00846251	648	578	515	449	200	602	310	83	148	320	4.73402	4.87069	4.66353	5.0962	5.34546	5.49856	5.52373	5.65475	5.39595	5.26498
NME5	NME/NM23 family member 5 [Source:VGNC Symbol;Acc:VGNC:84453]	protein_coding	0.634629	0.0178787	0.104284	-0.170395	0.535887	0.909575	0.464234	0.109631	0.328861	0.549431	0.0236531	0.107055	130	120	118	87	36	133	59	25	38	52	2.45311	2.63457	2.57021	2.75836	2.89898	3.33939	3.15294	3.93491	3.45133	2.67627
KIAA1755	KIAA1755 [Source:VGNC Symbol;Acc:VGNC:73942]	protein_coding	0.634561	0.0676001	0.230939	0.202578	0.57819	0.923926	0.837139	0.0340626	0.164443	0.73585	0.0229524	0.104605	58	65	74	37	20	81	19	11	20	40	1.34373	1.78337	1.92158	1.57344	2.07727	2.63956	1.57562	2.77093	2.54554	2.30932
RAB30	RAB30, member RAS onco family [Source:VGNC Symbol;Acc:VGNC:81531]	protein_coding	0.634042	0.00113916	0.0199781	0.0846479	0.627495	0.931433	0.71869	0.0013696	0.0240176	0.676366	0.000353403	0.00688996	551	401	474	282	164	394	278	43	122	332	4.50171	4.34695	4.54469	4.42946	5.06049	4.88988	5.36716	4.71053	5.11849	5.31785
ABI1	abl interactor 1 [Source:VGNC Symbol;Acc:VGNC:69377]	protein_coding	0.632792	0.000324691	0.00921859	0.013262	0.925917	0.986914	0.646054	0.000612377	0.0147886	0.639423	0.000114384	0.00321413	944	630	639	402	247	706	337	105	173	411	5.27389	4.99427	4.97287	4.93753	5.64881	5.72766	5.64377	5.99293	5.62028	5.62462
NMT1	N-myristoyltransferase 1 [Source:VGNC Symbol;Acc:VGNC:75360]	protein_coding	0.632353	0.0368426	0.163208	-0.1698	0.574409	0.922119	0.462553	0.13127	0.365488	0.547453	0.0383302	0.147386	1249	1232	1563	1057	555	995	893	201	418	527	5.67624	5.95806	6.25864	6.32723	6.81405	6.22133	7.0466	6.92788	6.89006	5.98218
SYNPO2	synaptopodin 2 [Source:VGNC Symbol;Acc:VGNC:78152]	protein_coding	0.631705	0.186444	0.413989	-0.602356	0.324942	0.828522	0.029349	0.962714	0.98565	0.330527	0.478917	0.689937	66	89	137	44	10	97	70	9	13	33	1.51828	2.21722	2.77981	1.81014	1.13473	2.89306	3.3952	2.48945	1.94669	2.04233
LGALSL	galectin like [Source:VGNC Symbol;Acc:VGNC:74119]	protein_coding	0.631442	0.148136	0.361395	-1.35656	0.0512148	0.65097	-0.725115	0.305262	0.573356	-0.0468361	0.921107	0.962205	106	110	113	27	13	106	63	5	10	19	2.16885	2.51266	2.50959	1.14934	1.48701	3.01824	3.24581	1.67627	1.5873	1.28945
HEXB	hexosaminidase subunit beta [Source:VGNC Symbol;Acc:VGNC:73367]	protein_coding	0.630384	0.00795721	0.0627556	-0.0112579	0.958691	0.991395	0.619126	0.0107806	0.0830281	0.624755	0.00335467	0.0296676	2596	2006	1686	1073	810	2202	725	319	472	999	6.72925	6.65984	6.36769	6.34885	7.35879	7.36556	6.74636	7.59348	7.0651	6.90301
TAOK3	TAO kinase 3 [Source:VGNC Symbol;Acc:VGNC:81593]	protein_coding	0.630309	0.00133627	0.0217184	-0.47225	0.015211	0.632506	0.158059	0.342565	0.610137	0.394184	0.0113297	0.0668672	2298	1672	1954	1023	562	1710	1142	137	344	886	6.55364	6.39758	6.58011	6.28016	6.8321	7.00117	7.40103	6.3758	6.60941	6.73009
MIER1	MIER1 transcriptional regulator [Source:VGNC Symbol;Acc:VGNC:74862]	protein_coding	0.630094	0.0042637	0.0431207	-0.464644	0.034909	0.63958	0.16545	0.391386	0.650128	0.397772	0.0244027	0.109132	2200	2323	2762	1241	745	2168	1267	184	352	1243	6.49088	6.87117	7.07863	6.5583	7.23824	7.34313	7.55073	6.80057	6.64252	7.21787
ABHD4	abhydrolase domain containing 4, N-acyl phospholipase B [Source:VGNC Symbol;Acc:VGNC:84296]	protein_coding	0.629107	0.00158597	0.0240761	-0.291057	0.127963	0.709686	0.33805	0.0824672	0.27968	0.483578	0.00511244	0.039173	820	663	578	458	296	527	381	65	149	337	5.0717	5.06755	4.82896	5.12469	5.90908	5.30738	5.82025	5.30344	5.40563	5.33933
CENPV	centromere protein V [Source:VGNC Symbol;Acc:VGNC:99137]	protein_coding	0.629063	0.524768	0.733702	0.803337	0.4529	0.878013	1.4324	0.172814	0.425253	1.03073	0.235629	0.457338	5513	2403	1374	171	260	2002	1033	506	978	741	7.81456	6.91995	6.07315	3.71519	5.72256	7.22833	7.25646	8.25859	8.11519	6.47272
MAP1LC3A	microtubule associated protein 1 light chain 3 alpha [Source:VGNC Symbol;Acc:VGNC:95358]	protein_coding	0.628434	0.000695824	0.0151652	-0.279518	0.0871578	0.682742	0.348916	0.032926	0.161704	0.488675	0.00158958	0.0183626	2325	1930	1569	1075	619	1698	1033	184	338	1046	6.57046	6.60421	6.26416	6.35154	6.97127	6.99102	7.25646	6.80057	6.58407	6.96924
BBIP1	BBSome interacting protein 1 [Source:HGNC Symbol;Acc:HGNC:28093]	protein_coding	0.628142	0.0169594	0.101226	0.0304866	0.906797	0.982761	0.658629	0.0233785	0.131967	0.643386	0.00828381	0.0541051	627	583	568	227	136	649	249	71	165	284	4.6868	4.88304	4.80393	4.11923	4.79192	5.60662	5.20892	5.43029	5.55221	5.09361
LRATD1	LRAT domain containing 1 [Source:VGNC Symbol;Acc:VGNC:74321]	protein_coding	0.627033	0.409024	0.643521	-0.354574	0.675563	0.942969	0.272459	0.742741	0.879055	0.449746	0.504253	0.710268	734	2616	433	1695	237	1529	785	77	393	473	4.91271	7.04231	4.41517	7.00738	5.58939	6.83999	6.86089	5.54688	6.80122	5.82666
N4BP2L1	NEDD4 binding protein 2 like 1 [Source:VGNC Symbol;Acc:VGNC:75017]	protein_coding	0.626112	0.00424192	0.0429714	0.0727422	0.726779	0.946649	0.698854	0.00538847	0.0542658	0.662483	0.00159452	0.0183869	350	213	320	192	95	269	163	37	98	164	3.85327	3.44489	3.98296	3.88024	4.27816	4.34316	4.60117	4.49525	4.8042	4.30671
ENSMMUG00000062346		protein_coding	0.624943	0.146835	0.359642	-0.276652	0.605776	0.929275	0.34829	0.536978	0.757683	0.486617	0.25161	0.47498	183	114	124	160	75	85	158	16	36	72	2.93329	2.56266	2.63975	3.62056	3.94052	2.70723	4.55655	3.30013	3.37458	3.13496
HPS6	HPS6 biosis of lysosomal organelles complex 2 subunit 3 [Source:VGNC Symbol;Acc:VGNC:73418]	protein_coding	0.624507	0.0152635	0.094542	-0.255653	0.364983	0.850708	0.368854	0.212977	0.476135	0.496681	0.0378401	0.146197	394	392	394	243	204	347	157	35	49	259	4.0222	4.31448	4.28014	4.21656	5.37391	4.70775	4.54745	4.41571	3.81303	4.96137
ENSMMUG00000059017		lncRNA	0.624168	0.028743	0.140767	0.00697586	0.97957	0.996454	0.631144	0.0290198	0.149731	0.627656	0.0127633	0.0723575	2762	3096	3838	1905	1015	3610	1457	477	1031	1232	6.81853	7.28506	7.55276	7.17567	7.68397	8.07816	7.75215	8.17349	8.19129	7.20506
KCNH7	potassium voltage-gated channel subfamily H member 7 [Source:VGNC Symbol;Acc:VGNC:73854]	protein_coding	0.624129	0.0132085	0.0865097	-0.516643	0.0989265	0.694979	0.107485	0.730627	0.873529	0.365807	0.123664	0.309455	180	151	112	104	39	170	65	9	25	67	2.90999	2.95788	2.49715	3.00986	3.0119	3.68817	3.29009	2.48945	2.85897	3.03323
TCP11L2	t-complex 11 like 2 [Source:VGNC Symbol;Acc:VGNC:79729]	protein_coding	0.623743	0.0270915	0.135565	0.0257623	0.930135	0.988446	0.649506	0.0454044	0.19373	0.636624	0.0165219	0.0855409	115	94	135	75	42	96	69	18	45	55	2.28211	2.29324	2.75913	2.55007	3.11663	2.87846	3.37478	3.46726	3.69173	2.75508
QSOX2	quiescin sulfhydryl oxidase 2 [Source:VGNC Symbol;Acc:VGNC:76568]	protein_coding	0.62358	0.023692	0.123833	-0.994933	0.0190228	0.633921	-0.371352	0.366019	0.630635	0.126114	0.649791	0.808966	79	80	105	52	25	80	50	4	10	27	1.76339	2.06939	2.40696	2.04025	2.38743	2.62213	2.91915	1.37356	1.5873	1.76611
FADS2	fatty acid desaturase 2 [Source:VGNC Symbol;Acc:VGNC:72472]	protein_coding	0.623215	0.0131854	0.0865097	-0.504969	0.0713098	0.681836	0.118246	0.654032	0.831188	0.37073	0.0880898	0.248598	1165	576	835	482	308	887	322	49	107	448	5.57615	4.86572	5.35698	5.19803	5.96625	6.05597	5.57832	4.89782	4.93021	5.74856
COL6A1	collagen type VI alpha 1 chain [Source:VGNC Symbol;Acc:VGNC:82084]	protein_coding	0.622836	0.0939198	0.281251	0.108396	0.784043	0.960638	0.731232	0.0814069	0.277386	0.677034	0.0484611	0.170466	354	220	299	192	37	366	198	36	100	168	3.86947	3.49082	3.88613	3.88024	2.93761	4.78416	4.88	4.45603	4.83317	4.34117
RPL37A	ribosomal protein L37a [Source:VGNC Symbol;Acc:VGNC:97820]	protein_coding	0.622442	0.119579	0.322263	-0.0282396	0.943021	0.989972	0.594203	0.12416	0.35413	0.608322	0.0732623	0.221219	35827	40518	69332	28232	17910	40608	22325	7508	14586	13686	10.5138	10.9937	11.7266	11.0635	11.824	11.569	11.6887	12.1491	12.013	10.6772
SGF29	SAGA complex associated factor 29 [Source:VGNC Symbol;Acc:VGNC:97827]	protein_coding	0.622432	0.00109149	0.0196106	0.202572	0.240812	0.788135	0.825004	0.000342648	0.010111	0.723718	0.000151648	0.00389794	456	360	376	265	182	387	159	49	113	290	4.23097	4.19273	4.21329	4.34049	5.21	4.86417	4.56558	4.89782	5.00849	5.12362
DEFB123	defensin beta 123 [Source:HGNC Symbol;Acc:HGNC:18103]	protein_coding	0.621636	0.189235	0.417892	-0.268896	0.595669	0.927174	0.352741	0.476357	0.716925	0.487189	0.23819	0.459791	2266	1210	1811	392	313	1854	646	146	419	459	6.53345	5.93213	6.47067	4.90139	5.98942	7.11766	6.58019	6.46741	6.8935	5.78345
ENSMMUG00000049388		protein_coding	0.621053	0.194928	0.424856	0.460263	0.37477	0.855614	1.08132	0.0455095	0.193781	0.851185	0.053093	0.180149	53	68	83	97	34	51	62	23	38	47	1.22284	1.84529	2.08007	2.91155	2.81847	1.9953	3.22315	3.81602	3.45133	2.53453
USP31	ubiquitin specific peptidase 31 [Source:VGNC Symbol;Acc:VGNC:99626]	protein_coding	0.620242	0.0550978	0.206053	-0.442379	0.267394	0.798171	0.177862	0.663664	0.835746	0.399052	0.198794	0.415258	73	77	105	54	26	66	64	11	15	33	1.65541	2.01654	2.40696	2.09247	2.44219	2.3531	3.26812	2.77093	2.14456	2.04233
CKMT2	creatine kinase, mitochondrial 2 [Source:VGNC Symbol;Acc:VGNC:71231]	protein_coding	0.620162	0.00310449	0.0358776	-0.735437	0.00831422	0.572071	-0.115275	0.647287	0.827834	0.252443	0.175786	0.384475	150	152	135	95	50	149	64	11	23	50	2.65352	2.9672	2.75913	2.88219	3.36359	3.50065	3.26812	2.77093	2.74164	2.62123
ENPP2	ectonucleotide pyrophosphatase/phosphodiesterase 2 [Source:VGNC Symbol;Acc:VGNC:72223]	protein_coding	0.620139	0.00577938	0.0519004	-0.346238	0.136796	0.716439	0.2739	0.234622	0.504237	0.44702	0.0228182	0.10444	797	603	511	514	233	778	259	49	123	350	5.03086	4.93143	4.65235	5.29034	5.56492	5.86733	5.26547	4.89782	5.13021	5.39371
AGA	aspartylglucosaminidase [Source:VGNC Symbol;Acc:VGNC:69742]	protein_coding	0.619432	0.00448048	0.0441948	-0.0362734	0.850301	0.974655	0.583159	0.00710083	0.0648643	0.601296	0.00189425	0.0204309	3135	2698	2937	2251	1151	3517	1204	444	768	1486	7.00102	7.08678	7.16715	7.41618	7.86524	8.04053	7.47722	8.07013	7.76671	7.47521
ENSMMUG00000060860		lncRNA	0.619154	0.147116	0.359911	-0.583552	0.316704	0.821117	0.0356025	0.953395	0.982178	0.327378	0.454989	0.668858	53	84	109	31	15	73	42	3	9	36	1.22284	2.13697	2.45919	1.33418	1.68164	2.49388	2.67383	0.990004	1.44442	2.16285
ENSMMUG00000041076		protein_coding	0.618415	0.229155	0.466165	0.833829	0.141177	0.719385	1.45224	0.0152967	0.103568	1.03533	0.0317635	0.129936	843	607	454	138	95	441	424	113	322	385	5.1114	4.94091	4.48296	3.41036	4.27816	5.05157	5.97408	6.09858	6.51424	5.53068
ARHGEF1	Rho guanine nucleotide exchange factor 1 [Source:VGNC Symbol;Acc:VGNC:70012]	protein_coding	0.618219	0.0392732	0.169223	0.184147	0.556933	0.917998	0.802365	0.0223012	0.128159	0.710292	0.0128823	0.0728114	766	388	321	237	229	421	157	54	107	337	4.97393	4.29981	3.98741	4.18083	5.54003	4.98497	4.54745	5.03723	4.93021	5.33933
CTBS	chitobiase [Source:VGNC Symbol;Acc:VGNC:71540]	protein_coding	0.617844	0.0171966	0.10189	0.472487	0.0779194	0.681836	1.09033	0.000682373	0.0155539	0.854087	0.00097376	0.0135309	747	536	380	245	178	554	198	99	207	346	4.9379	4.76252	4.22842	4.22828	5.17809	5.37916	4.88	5.90827	5.87831	5.37719
ENSMMUG00000060105		protein_coding	0.617196	0.114485	0.315318	0.0448101	0.920074	0.985967	0.662006	0.165876	0.416029	0.639601	0.0879438	0.24848	113	252	209	124	98	145	85	17	68	99	2.2577	3.68394	3.37668	3.25866	4.32263	3.46199	3.67116	3.38611	4.28086	3.58669
TRA2A	transformer 2 alpha homolog [Source:VGNC Symbol;Acc:VGNC:79040]	protein_coding	0.616633	0.00624986	0.0543151	-0.340927	0.116869	0.706096	0.275707	0.177817	0.43285	0.44617	0.0166812	0.0860687	2949	2254	2266	1150	755	1704	1518	231	460	1022	6.91291	6.82774	6.79347	6.44863	7.25745	6.99611	7.81127	7.12831	7.028	6.9358
RBIS	ribosomal biosis factor [Source:VGNC Symbol;Acc:VGNC:104492]	protein_coding	0.615441	0.036852	0.163208	-0.142655	0.620961	0.931433	0.472786	0.104178	0.320213	0.544114	0.0325557	0.13174	1931	2580	2814	1481	942	2237	1080	346	701	839	6.30311	7.02234	7.10551	6.81294	7.57638	7.38828	7.32058	7.7106	7.63513	6.65159
ZNF597	zinc finger protein 597 [Source:HGNC Symbol;Acc:HGNC:26573]	protein_coding	0.615402	0.0184819	0.106269	-0.387085	0.232122	0.782746	0.228317	0.498306	0.729678	0.421859	0.0982826	0.266716	101	79	77	49	29	68	57	6	13	43	2.10186	2.05199	1.97636	1.9582	2.59502	2.39474	3.10416	1.92635	1.94669	2.41017
EDRF1	erythroid differentiation regulatory factor 1 [Source:VGNC Symbol;Acc:VGNC:72101]	protein_coding	0.615192	0.000600252	0.0137508	-0.135959	0.380649	0.857339	0.479233	0.00767943	0.0675513	0.547212	0.000676129	0.010617	820	796	710	539	273	696	433	72	169	479	5.0717	5.33007	5.12409	5.35856	5.79273	5.70714	6.0043	5.45038	5.58665	5.84479
TNRC6B	trinucleotide repeat containing adaptor 6B [Source:VGNC Symbol;Acc:VGNC:79786]	protein_coding	0.614855	0.0231532	0.122155	-0.249963	0.353698	0.841832	0.364892	0.171408	0.423529	0.489873	0.035191	0.139292	1350	1237	2043	1069	582	1124	948	186	368	645	5.78807	5.96388	6.64425	6.34348	6.88248	6.39682	7.13272	6.81615	6.70654	6.27296
PCGF1	polycomb group ring finger 1 [Source:VGNC Symbol;Acc:VGNC:75640]	protein_coding	0.61484	0.00723405	0.0584567	-0.158421	0.504197	0.897271	0.456419	0.0783774	0.270662	0.535629	0.0121932	0.0702633	285	238	265	114	76	270	101	19	70	124	3.56078	3.60261	3.71413	3.13962	3.95942	4.34847	3.9169	3.54408	4.32231	3.90738
FAM156A	NA	NA	0.613524	0.121312	0.324829	-0.809526	0.142158	0.719385	-0.196002	0.726158	0.872229	0.208761	0.600637	0.776769	316	425	400	381	195	334	203	33	16	239	3.70768	4.43012	4.30176	4.86057	5.30909	4.65303	4.91577	4.33152	2.23417	4.84609
NGFR	nerve growth factor receptor [Source:VGNC Symbol;Acc:VGNC:75346]	protein_coding	0.612888	0.0363484	0.162419	0.00332928	0.991599	0.997677	0.616217	0.0753387	0.263109	0.614553	0.0273819	0.118123	278	167	326	184	65	274	131	31	42	184	3.52543	3.10013	4.00947	3.81957	3.73655	4.36951	4.28835	4.24212	3.59357	4.47136
HERPUD2	HERPUD family member 2 [Source:VGNC Symbol;Acc:VGNC:73216]	protein_coding	0.612713	0.00313549	0.0361609	-0.134846	0.484772	0.891082	0.477867	0.0249682	0.136752	0.54529	0.00340341	0.0299063	920	771	783	658	354	720	436	75	168	575	5.23691	5.28423	5.26462	5.64528	6.16656	5.7559	6.01423	5.50905	5.57811	6.10761
SUSD6	sushi domain containing 6 [Source:HGNC Symbol;Acc:HGNC:19956]	protein_coding	0.612529	0.0024004	0.0308575	0.104453	0.585887	0.924542	0.716983	0.00286366	0.0370934	0.664756	0.000811816	0.0120795	345	273	256	138	106	233	147	30	65	192	3.83276	3.79794	3.66494	3.41036	4.43491	4.13776	4.45322	4.19525	4.21635	4.53229
MYPOP	Myb related transcription factor, partner of profilin [Source:HGNC Symbol;Acc:HGNC:20178]	protein_coding	0.612116	0.0122015	0.0821118	-0.0169244	0.949093	0.990026	0.595192	0.0490998	0.202988	0.603654	0.0119556	0.0693088	325	224	196	154	118	216	104	15	49	178	3.74767	3.51642	3.28561	3.5662	4.58846	4.02957	3.95865	3.20869	3.81303	4.4239
FAM107A	family with sequence similarity 107 member A [Source:VGNC Symbol;Acc:VGNC:72416]	protein_coding	0.611867	0.0214296	0.116924	0.222367	0.414703	0.865923	0.834234	0.0082565	0.0712212	0.72305	0.00493273	0.038384	331	231	390	308	132	294	177	51	88	248	3.77373	3.56016	4.26555	4.55572	4.74912	4.47033	4.71924	4.95521	4.64993	4.89911
AFTPH	aftiphilin [Source:VGNC Symbol;Acc:VGNC:69701]	protein_coding	0.611532	0.00104076	0.0190805	-0.0602579	0.723137	0.946601	0.551274	0.00726571	0.0655605	0.581403	0.000925586	0.0130164	485	381	378	292	153	366	228	34	93	274	4.31913	4.27378	4.22087	4.47934	4.96086	4.78416	5.08242	4.37423	4.72913	5.04216
GCLM	glutamate-cysteine ligase modifier subunit [Source:VGNC Symbol;Acc:VGNC:72924]	protein_coding	0.611424	0.00971518	0.0716196	0.233105	0.318873	0.823493	0.844529	0.00273541	0.0359643	0.727976	0.00163558	0.0187369	489	334	307	239	91	399	201	39	149	237	4.33088	4.08563	3.92379	4.19284	4.21666	4.90797	4.90157	4.57064	5.40563	4.83404
ENSMMUG00000053137		pseudogene	0.611161	0.392654	0.630226	-1.03206	0.302994	0.818731	-0.420896	0.687112	0.847457	0.0951326	0.897974	0.949798	222	104	88	14	14	78	124	10	18	20	3.20631	2.43423	2.16113	0.301812	1.5876	2.58664	4.20984	2.63704	2.39824	1.35838
ZHX1	zinc fingers and homeoboxes 1 [Source:VGNC Symbol;Acc:VGNC:78828]	protein_coding	0.611049	0.0122413	0.0822485	-0.354981	0.192238	0.752237	0.256068	0.353385	0.62027	0.433559	0.0515839	0.176766	457	418	520	232	121	388	288	26	72	246	4.2341	4.40636	4.67737	4.15036	4.62443	4.86787	5.41794	3.99087	4.36261	4.8875
LMAN2L	lectin, mannose binding 2 like [Source:VGNC Symbol;Acc:VGNC:82175]	protein_coding	0.610611	0.00303891	0.0355499	0.0795736	0.669967	0.941658	0.690184	0.00250342	0.0342428	0.650397	0.000839437	0.012382	860	698	629	655	321	679	376	104	213	479	5.14007	5.14139	4.95024	5.63871	6.02573	5.67159	5.80125	5.97916	5.91941	5.84479
ETHE1	ETHE1 persulfide dioxygenase [Source:VGNC Symbol;Acc:VGNC:72320]	protein_coding	0.609278	0.184346	0.411275	0.515646	0.295472	0.815339	1.12492	0.0315857	0.158004	0.867101	0.0418701	0.155732	1851	973	917	255	219	1310	397	136	348	799	6.2422	5.61862	5.49159	4.28548	5.47586	6.61733	5.87942	6.36526	6.62606	6.58124
RGS14	regulator of G protein signaling 14 [Source:VGNC Symbol;Acc:VGNC:76918]	protein_coding	0.608176	0.00105331	0.0191769	-0.182273	0.3036	0.818731	0.425903	0.031485	0.15765	0.51704	0.00236755	0.0236643	315	271	275	206	125	278	123	30	63	156	3.70317	3.78746	3.76688	3.98064	4.67103	4.39024	4.19827	4.19525	4.17168	4.2352
SPATA20	spermatosis associated 20 [Source:VGNC Symbol;Acc:VGNC:77993]	protein_coding	0.608148	0.0094982	0.0704154	0.282281	0.234601	0.784898	0.890429	0.00211578	0.031059	0.749289	0.00136944	0.0168061	114	105	106	66	35	106	50	19	23	85	2.26995	2.4476	2.4202	2.37139	2.85928	3.01824	2.91915	3.54408	2.74164	3.37012
COQ8A	coenzyme Q8A [Source:VGNC Symbol;Acc:VGNC:71187]	protein_coding	0.60797	0.0016223	0.0243113	-0.021942	0.902753	0.982691	0.586028	0.00710698	0.0648643	0.596999	0.0011558	0.0149344	245	214	253	159	88	245	98	28	60	138	3.34601	3.45154	3.64816	3.61164	4.16875	4.20953	3.8739	4.09668	4.10198	4.06003
SLC12A6	solute carrier family 12 member 6 [Source:VGNC Symbol;Acc:VGNC:77389]	protein_coding	0.607625	0.0314118	0.148538	0.138034	0.652563	0.938298	0.745659	0.0320109	0.159523	0.676642	0.0143526	0.0782768	241	194	281	184	93	173	180	22	64	177	3.32267	3.31232	3.79763	3.81957	4.24774	3.71307	4.74333	3.75269	4.19419	4.41584
MAP3K3	mitogen-activated protein kinase kinase kinase 3 [Source:VGNC Symbol;Acc:VGNC:81462]	protein_coding	0.607553	0.00124782	0.0208276	-0.241993	0.195182	0.752382	0.36556	0.0682586	0.247517	0.486557	0.00442929	0.0358472	344	257	309	188	117	250	164	24	73	148	3.82862	3.71191	3.93305	3.85023	4.57627	4.23841	4.60993	3.87669	4.38234	4.15996
ZNHIT2	zinc finger HIT-type containing 2 [Source:VGNC Symbol;Acc:VGNC:78561]	protein_coding	0.606833	0.0031532	0.0363206	0.17634	0.360753	0.847458	0.783173	0.00127742	0.0229782	0.695003	0.00057173	0.00951254	604	546	460	245	154	483	258	58	117	386	4.63325	4.78902	4.50175	4.22828	4.9702	5.18217	5.25991	5.13981	5.05842	5.5344
MTRFR	mitochondrial translation release factor in rescue [Source:VGNC Symbol;Acc:VGNC:99902]	protein_coding	0.60646	0.00319303	0.0366742	-0.184727	0.34614	0.838834	0.421733	0.045486	0.193781	0.514096	0.00508702	0.0390922	528	619	676	415	193	640	292	66	144	307	4.44067	4.969	5.05365	4.98319	5.29428	5.58654	5.43776	5.32537	5.35659	5.20541
ATMIN	ATM interactor [Source:VGNC Symbol;Acc:VGNC:70146]	protein_coding	0.60625	0.0491635	0.193189	-0.430183	0.242859	0.788634	0.176067	0.636885	0.821388	0.391159	0.175586	0.384278	305	251	334	126	62	232	217	18	77	105	3.65725	3.67828	4.04408	3.28133	3.66928	4.13162	5.01145	3.46726	4.45869	3.67041
NAB1	NGFI-A binding protein 1 [Source:VGNC Symbol;Acc:VGNC:99386]	protein_coding	0.605825	0.000355934	0.00976264	0.114308	0.4233	0.871368	0.720133	0.000255435	0.00842505	0.662979	7.3e-05	0.0024279	519	402	448	318	169	473	198	54	123	310	4.41607	4.35051	4.46391	4.60149	5.10359	5.15213	4.88	5.03723	5.13021	5.21938
NRIP1	nuclear receptor interacting protein 1 [Source:VGNC Symbol;Acc:VGNC:75529]	protein_coding	0.60565	0.0384434	0.166879	-0.414392	0.190171	0.752237	0.191258	0.529524	0.751452	0.398454	0.116142	0.297171	1182	1003	1232	679	306	853	867	66	171	666	5.59698	5.66228	5.91619	5.69045	5.95688	5.99973	7.00403	5.32537	5.60356	6.31908
CCDC71	coiled-coil domain containing 71 [Source:VGNC Symbol;Acc:VGNC:70862]	protein_coding	0.605412	0.0365695	0.162574	-0.0993079	0.752489	0.954402	0.506104	0.133641	0.369448	0.555758	0.040943	0.153117	343	234	258	81	91	243	95	28	56	129	3.82447	3.57851	3.67602	2.65797	4.21666	4.19781	3.82957	4.09668	4.00347	3.96377
TCTN1	tectonic family member 1 [Source:VGNC Symbol;Acc:VGNC:100111]	protein_coding	0.605367	0.00333299	0.0377204	0.44657	0.0308246	0.63958	1.05194	8.47e-05	0.00409104	0.828652	0.000114861	0.00321413	681	457	398	288	185	528	188	79	181	376	4.80523	4.53405	4.29459	4.45959	5.23347	5.3101	4.80567	5.58374	5.68527	5.49668
ENSMMUG00000058037		protein_coding	0.604671	0.311663	0.554781	0.0836676	0.90655	0.982691	0.688339	0.356511	0.622737	0.646505	0.260512	0.484796	154	138	69	44	190	71	29	14	43	54	2.69047	2.831	1.82537	1.81014	5.27178	2.45504	2.15676	3.11106	3.62704	2.72928
OSBPL10	oxysterol binding protein like 10 [Source:VGNC Symbol;Acc:VGNC:75629]	protein_coding	0.604058	0.0572512	0.210509	-0.142477	0.697445	0.945315	0.46158	0.23756	0.507369	0.532819	0.0809447	0.23548	108	132	179	74	38	108	93	16	23	75	2.1948	2.76845	3.15712	2.53127	2.97523	3.04464	3.79925	3.30013	2.74164	3.19273
WDR44	WD repeat domain 44 [Source:VGNC Symbol;Acc:VGNC:79853]	protein_coding	0.603381	0.00316415	0.0364068	0.116018	0.563701	0.919999	0.7194	0.00402216	0.044902	0.66139	0.00115891	0.0149562	240	215	244	138	83	202	121	22	48	174	3.31677	3.45816	3.59664	3.41036	4.08519	3.93394	4.17484	3.75269	3.78365	4.39138
CLBA1	clathrin binding box of aftiphilin containing 1 [Source:VGNC Symbol;Acc:VGNC:84325]	protein_coding	0.603114	0.00435465	0.0436705	0.30464	0.151581	0.723051	0.907754	0.000781254	0.0167313	0.755434	0.000493213	0.00853576	264	250	221	161	92	217	126	20	98	180	3.45202	3.6726	3.45593	3.62943	4.23229	4.03617	4.23271	3.61702	4.8042	4.4399
SIMC1	SUMO interacting motifs containing 1 [Source:VGNC Symbol;Acc:VGNC:77304]	protein_coding	0.603003	0.0499014	0.194377	-0.715892	0.100419	0.695531	-0.112889	0.798102	0.907268	0.245057	0.432389	0.64917	195	137	135	64	31	123	115	6	23	55	3.02293	2.82076	2.75913	2.32849	2.68859	3.22861	4.10218	1.92635	2.74164	2.75508
ISYNA1	inositol-3-phosphate synthase 1 [Source:VGNC Symbol;Acc:VGNC:73685]	protein_coding	0.602904	0.00367641	0.0396356	-0.002498	0.988849	0.997633	0.600406	0.00351319	0.0413096	0.601655	0.00113373	0.014764	9861	5859	5380	3847	2068	6947	3225	841	1386	4302	8.65297	8.20456	8.03963	8.18875	8.71011	9.02211	8.89782	8.99124	8.61795	9.00787
C1GALT1C1	C1GALT1 specific chaperone 1 [Source:VGNC Symbol;Acc:VGNC:70374]	protein_coding	0.602876	0.00864197	0.066169	-0.0659411	0.755303	0.954501	0.536935	0.019492	0.118473	0.569905	0.00498989	0.0386217	3277	2150	1876	973	742	2207	933	207	611	1116	7.06485	6.75969	6.52144	6.20803	7.23242	7.36883	7.10974	6.97025	7.43707	7.06257
LINGO1	leucine rich repeat and Ig domain containing 1 [Source:VGNC Symbol;Acc:VGNC:74094]	protein_coding	0.602874	0.0641827	0.225122	-0.643973	0.119889	0.706096	-0.0410986	0.920052	0.966998	0.280888	0.360259	0.585906	598	248	627	213	185	422	163	22	71	171	4.61895	3.66117	4.94567	4.02833	5.23347	4.98837	4.60117	3.75269	4.3426	4.36649
TRADD	TNFRSF1A associated via death domain [Source:VGNC Symbol;Acc:VGNC:78640]	protein_coding	0.602587	0.00128817	0.0211441	0.00594269	0.971805	0.993365	0.608529	0.00347145	0.0409831	0.605558	0.000654286	0.0103562	411	432	372	301	131	412	208	45	105	254	4.08251	4.45351	4.198	4.5228	4.73822	4.95396	4.95068	4.7757	4.90315	4.9334
ENSMMUG00000061679		protein_coding	0.601856	0.0337213	0.155143	0.0672133	0.824953	0.970068	0.669069	0.0477985	0.19981	0.635462	0.0193637	0.0942044	99	65	62	67	35	69	37	12	23	44	2.07417	1.78337	1.6789	2.39237	2.85928	2.41512	2.49619	2.89343	2.74164	2.44228
ENSMMUG00000012777		protein_coding	0.600577	0.0532327	0.202177	0.782381	0.0266661	0.633921	1.38296	0.00064944	0.015192	0.991767	0.00174102	0.019477	115	92	61	70	28	78	57	17	27	108	2.28211	2.26331	1.65671	2.45355	2.54585	2.58664	3.10416	3.38611	2.96748	3.71051
FAM118A	family with sequence similarity 118 member A [Source:VGNC Symbol;Acc:VGNC:72265]	protein_coding	0.59969	0.00474337	0.0457147	0.256724	0.212685	0.76314	0.856414	0.000928848	0.0186213	0.728052	0.000581748	0.00957877	517	537	378	288	206	372	234	54	150	335	4.41054	4.76519	4.22087	4.45959	5.38792	4.80748	5.11971	5.03723	5.41524	5.33078
FAM174A	family with sequence similarity 174 member A [Source:HGNC Symbol;Acc:HGNC:24943]	protein_coding	0.599473	0.00661647	0.0558701	-0.0293127	0.890298	0.982207	0.570161	0.0184423	0.114986	0.584817	0.00429236	0.0350878	692	539	405	226	180	466	222	65	119	272	4.8282	4.77052	4.31952	4.11293	5.19413	5.13072	5.04415	5.30344	5.08275	5.03165
ATP5F1B	NA	NA	0.599279	0.351322	0.592874	-0.107878	0.877119	0.979391	0.4914	0.474193	0.715834	0.54534	0.335539	0.562893	606	1369	998	1397	1045	644	406	195	309	459	4.63798	6.10978	5.61326	6.72883	7.72596	5.5955	5.91166	6.88422	6.4549	5.78345
PCMTD1	protein-L-isoaspartate (D-aspartate) O-methyltransferase domain containing 1 [Source:VGNC Symbol;Acc:VGNC:84099]	protein_coding	0.598645	0.000172601	0.00636001	-0.118405	0.346591	0.838834	0.480241	0.00171355	0.0272327	0.539443	0.000141186	0.00368029	1391	1301	1382	774	478	1184	655	127	306	762	5.8311	6.03646	6.0815	5.87878	6.59892	6.4717	6.60012	6.26669	6.44085	6.51296
TNS3	tensin 3 [Source:VGNC Symbol;Acc:VGNC:79324]	protein_coding	0.597759	0.14474	0.356673	-0.286301	0.567632	0.921301	0.311458	0.551109	0.766423	0.454609	0.252546	0.475499	106	171	182	114	41	105	150	13	44	64	2.16885	3.1336	3.18064	3.13962	3.08256	3.00485	4.48214	3.00635	3.65975	2.96855
LSAMP	limbic system associated membrane protein [Source:VGNC Symbol;Acc:VGNC:74450]	protein_coding	0.597547	0.0981812	0.287697	0.224552	0.553229	0.917998	0.822099	0.0409524	0.182832	0.709823	0.0323367	0.13138	207	165	284	84	37	250	83	35	76	110	3.10732	3.0831	3.81276	2.70903	2.93761	4.23841	3.63727	4.41571	4.43998	3.73664
TMEM176B	transmembrane protein 176B [Source:VGNC Symbol;Acc:VGNC:79817]	protein_coding	0.597368	0.340371	0.581573	0.370059	0.58384	0.924542	0.967426	0.156738	0.403166	0.782397	0.163581	0.368721	1051	1767	413	891	187	943	888	192	186	1096	5.42815	6.47715	4.3475	6.08132	5.24892	6.14407	7.03851	6.86188	5.72446	7.03652
ENSMMUG00000054572		lncRNA	0.597341	0.055936	0.207708	-0.449045	0.238192	0.788135	0.148296	0.701091	0.856789	0.372819	0.207518	0.424864	212	204	227	116	34	262	102	10	58	83	3.14108	3.38361	3.49398	3.16422	2.81847	4.30545	3.93095	2.63704	4.05357	3.33634
ARHGEF25	Rho guanine nucleotide exchange factor 25 [Source:VGNC Symbol;Acc:VGNC:69929]	protein_coding	0.596845	0.100821	0.291656	-0.0376131	0.922041	0.985967	0.559231	0.157383	0.404233	0.578038	0.0775393	0.228742	319	192	416	176	63	355	133	65	96	122	3.72113	3.29763	4.35786	3.75624	3.69205	4.74042	4.31002	5.30344	4.77464	3.88419
UBE2O	ubiquitin conjugating enzyme E2 O [Source:VGNC Symbol;Acc:VGNC:79813]	protein_coding	0.596824	0.0783306	0.252489	-0.124066	0.758764	0.954501	0.472758	0.274556	0.547183	0.534791	0.107225	0.282144	64	92	90	62	19	76	54	6	17	49	1.47659	2.26331	2.19232	2.28427	2.00635	2.55025	3.02776	1.92635	2.31854	2.59291
RP2	RP2 activator of ARL3 GTPase [Source:VGNC Symbol;Acc:VGNC:76720]	protein_coding	0.596316	0.00996587	0.0728035	-0.0234919	0.923116	0.985967	0.572825	0.0392776	0.178465	0.58457	0.00911115	0.0579023	236	187	141	101	85	152	83	16	47	106	3.29295	3.26023	2.82031	2.96855	4.1192	3.52898	3.63727	3.30013	3.75366	3.6839
EP300	E1A binding protein p300 [Source:VGNC Symbol;Acc:VGNC:72228]	protein_coding	0.59553	0.00875037	0.066592	-0.247956	0.256007	0.793737	0.347574	0.108997	0.327989	0.471552	0.014789	0.079794	2544	1845	1839	904	631	1596	1029	128	385	1166	6.70011	6.53935	6.49276	6.10217	6.99893	6.90177	7.25087	6.27798	6.77159	7.12572
ERCC4	ERCC excision repair 4, endonuclease catalytic subunit [Source:VGNC Symbol;Acc:VGNC:72424]	protein_coding	0.595199	0.001211	0.0205526	-0.183886	0.299555	0.815894	0.411313	0.0367355	0.17162	0.503256	0.00282949	0.026706	337	265	292	229	113	274	156	31	59	171	3.79932	3.75557	3.85236	4.13177	4.52646	4.36951	4.5383	4.24212	4.07798	4.36649
MORN4	MORN repeat containing 4 [Source:VGNC Symbol;Acc:VGNC:74815]	protein_coding	0.594838	0.00636287	0.0548335	-0.0947546	0.67507	0.942845	0.500083	0.0496736	0.204506	0.547461	0.00847241	0.0547709	147	157	131	103	47	143	70	15	29	87	2.62518	3.01288	2.71685	2.99622	3.27586	3.44227	3.3952	3.20869	3.06839	3.40312
SERPINE2	serpin family E member 2 [Source:VGNC Symbol;Acc:VGNC:77369]	protein_coding	0.594651	0.0301138	0.14456	0.0222376	0.931905	0.988486	0.616888	0.0248579	0.136504	0.605769	0.0119379	0.0692478	7830	5084	5701	2464	2219	6455	1783	648	1161	3869	8.32041	8	8.12319	7.54649	8.81175	8.91617	8.04324	8.61527	8.36251	8.85488
TMEM123	transmembrane protein 123 [Source:VGNC Symbol;Acc:VGNC:101409]	protein_coding	0.593649	0.000184772	0.00665608	-0.106368	0.37493	0.855614	0.48728	0.000826617	0.0173326	0.540464	9.53e-05	0.00291828	7397	5629	5101	3538	1991	5310	3001	672	1294	3209	8.23839	8.14682	7.96286	8.06802	8.65539	8.63458	8.794	8.66772	8.51891	8.58515
RAB3IP	RAB3A interacting protein [Source:HGNC Symbol;Acc:HGNC:16508]	protein_coding	0.593646	0.00310064	0.0358776	-0.170605	0.387462	0.857958	0.423041	0.0504326	0.206628	0.508343	0.0056251	0.041497	457	390	368	308	130	356	255	33	100	225	4.2341	4.30716	4.18255	4.55572	4.72724	4.74445	5.24311	4.33152	4.83317	4.75954
NUDT9	nudix hydrolase 9 [Source:VGNC Symbol;Acc:VGNC:75555]	protein_coding	0.592934	0.000304772	0.00904414	0.296136	0.0382556	0.63958	0.889071	1.38e-05	0.00139873	0.741003	1.25e-05	0.000850828	1288	1323	1064	716	426	1069	596	172	378	843	5.72046	6.06059	5.70534	5.76675	6.43308	6.32459	6.46419	6.70343	6.74516	6.65844
ENSMMUG00000055145		lncRNA	0.59262	0.00437305	0.0437133	-0.181187	0.414245	0.865796	0.411433	0.0922186	0.297804	0.502026	0.011211	0.0664915	186	141	140	116	67	140	75	12	35	87	2.95623	2.86129	2.81029	3.16422	3.77972	3.41217	3.49317	2.89343	3.33462	3.40312
FITM2	fat storage inducing transmembrane protein 2 [Source:VGNC Symbol;Acc:VGNC:84768]	protein_coding	0.592618	0.0191468	0.108899	-0.235704	0.38449	0.857634	0.356914	0.204453	0.464988	0.474766	0.0396671	0.150434	682	476	426	349	286	404	224	45	82	319	4.80733	4.59239	4.39185	4.73479	5.85964	4.92583	5.05702	4.7757	4.54877	5.26048
CLK1	CDC like kinase 1 [Source:VGNC Symbol;Acc:VGNC:71258]	protein_coding	0.592526	0.0149945	0.0937603	-0.37467	0.129057	0.709686	0.217855	0.344724	0.611607	0.40519	0.0460503	0.165049	2092	1327	1374	1631	716	1630	754	169	379	714	6.4184	6.06494	6.07315	6.95192	7.18102	6.93214	6.80285	6.67809	6.74897	6.41927
GAMT	guanidinoacetate N-methyltransferase [Source:VGNC Symbol;Acc:VGNC:72877]	protein_coding	0.592132	0.00977555	0.0719126	-0.523865	0.024998	0.633921	0.0682662	0.72357	0.870895	0.330199	0.063082	0.200872	8127	5749	5039	4701	2381	6592	2736	517	874	3510	8.37409	8.17723	7.94523	8.47783	8.91337	8.94646	8.66068	8.2896	7.9531	8.71444
STX2	syntaxin 2 [Source:VGNC Symbol;Acc:VGNC:78259]	protein_coding	0.591771	0.0292338	0.141914	-0.256388	0.382779	0.857634	0.335383	0.264925	0.537265	0.463577	0.0596913	0.193716	458	393	471	161	93	383	237	39	100	172	4.23722	4.31812	4.53559	3.62943	4.24774	4.84926	5.138	4.57064	4.83317	4.37484
NT5C2	5'-nucleotidase, cytosolic II [Source:VGNC Symbol;Acc:VGNC:82199]	protein_coding	0.590836	0.00125633	0.0208276	-0.273204	0.109212	0.7016	0.317632	0.0643	0.238094	0.454234	0.00362067	0.0311998	1112	998	1019	700	366	864	592	93	185	597	5.50922	5.6551	5.6432	5.73425	6.21454	6.01817	6.45449	5.81834	5.7167	6.16165
MAMU-A	major histocompatibility complex, class I, A [Source:NCBI gene (formerly Entrezgene);Acc:711832]	protein_coding	0.590435	0.159385	0.377359	0.303178	0.492369	0.891784	0.893612	0.0543863	0.215514	0.742024	0.052873	0.179751	792	1212	2035	587	557	886	518	207	230	1083	5.02183	5.93451	6.6386	5.48115	6.81923	6.05435	6.26225	6.97025	6.02989	7.01933
CDKN2C	cyclin dependent kinase inhibitor 2C [Source:VGNC Symbol;Acc:VGNC:97747]	protein_coding	0.589943	0.0395155	0.16971	-0.0592368	0.845932	0.973416	0.530707	0.103844	0.319813	0.560325	0.0352776	0.139425	202	160	192	84	56	197	61	18	75	76	3.07276	3.03961	3.25639	2.70903	3.52452	3.8982	3.20012	3.46726	4.42102	3.21148
MGST2	microsomal glutathione S-transferase 2 [Source:VGNC Symbol;Acc:VGNC:74719]	protein_coding	0.589729	0.000689039	0.0150799	0.239942	0.106381	0.698392	0.829672	4.67e-05	0.00281851	0.709701	3.9e-05	0.00168634	3520	2562	2232	1640	846	2916	1233	345	839	1861	7.16792	7.01226	6.77169	6.95985	7.42146	7.77037	7.51153	7.70643	7.89418	7.79957
IRF9	interferon regulatory factor 9 [Source:VGNC Symbol;Acc:VGNC:84361]	protein_coding	0.588822	0.0203923	0.113067	0.400812	0.126323	0.70798	0.989635	0.00144398	0.0246181	0.789228	0.00167177	0.0189449	971	570	422	397	245	584	264	97	156	572	5.3144	4.8507	4.37835	4.91957	5.63712	5.45493	5.29293	5.87891	5.4716	6.10008
GUCY1B1	guanylate cyclase 1 soluble subunit beta 1 [Source:VGNC Symbol;Acc:VGNC:73328]	protein_coding	0.588779	0.00562586	0.0510286	0.119819	0.542614	0.911592	0.708599	0.00271396	0.0357718	0.648689	0.00122749	0.0155546	1293	909	1152	836	342	1203	572	129	249	938	5.72603	5.52082	5.81962	5.98964	6.11692	6.49462	6.40501	6.28918	6.14411	6.81225
MYL9	myosin light chain 9 [Source:VGNC Symbol;Acc:VGNC:107805]	protein_coding	0.588512	0.240722	0.47867	0.182644	0.736825	0.94998	0.771157	0.164178	0.414164	0.679834	0.13362	0.325151	342	187	121	40	40	160	92	35	65	84	3.82031	3.26023	2.6054	1.67967	3.04766	3.6019	3.78385	4.41571	4.21635	3.35333
CLIP1	CAP-Gly domain containing linker protein 1 [Source:VGNC Symbol;Acc:VGNC:71166]	protein_coding	0.588428	0.0874142	0.270302	-0.271389	0.48573	0.89124	0.317039	0.425017	0.677769	0.452733	0.153132	0.3543	497	446	672	344	148	345	489	40	100	288	4.35409	4.49916	5.04513	4.7141	4.91319	4.69946	6.17932	4.60691	4.83317	5.11369
CALY	calcyon neuron specific vesicular protein [Source:VGNC Symbol;Acc:VGNC:70575]	protein_coding	0.586257	0.302347	0.545184	0.209439	0.743776	0.951201	0.795697	0.230436	0.499288	0.690977	0.190668	0.403906	424	272	863	193	61	509	280	43	60	444	4.12699	3.79271	5.40437	3.88765	3.64613	5.25746	5.37746	4.71053	4.10198	5.73567
ENSMMUG00000031947		protein_coding	0.585648	0.0801698	0.255595	-0.364529	0.31289	0.820086	0.221119	0.527725	0.750169	0.403383	0.166152	0.372158	707	953	1286	747	393	777	527	105	299	317	4.85896	5.58877	5.97791	5.82771	6.31699	5.86548	6.28704	5.99293	6.40753	5.25145
ENSMMUG00000062590		protein_coding	0.585033	0.0156553	0.0961748	-0.12308	0.620771	0.931433	0.461954	0.0839871	0.28188	0.523493	0.0185191	0.0915496	569	520	479	392	279	366	279	48	125	303	4.54774	4.71908	4.55971	4.90139	5.824	4.78416	5.37232	4.86825	5.15336	5.18658
MITD1	microtubule interacting and trafficking domain containing 1 [Source:VGNC Symbol;Acc:VGNC:74824]	protein_coding	0.584389	0.0562515	0.208365	-0.408922	0.230919	0.782107	0.175467	0.599044	0.799512	0.379928	0.161496	0.36547	953	737	817	247	186	633	431	54	169	273	5.28752	5.21946	5.32568	4.2399	5.24122	5.57073	5.99763	5.03723	5.58665	5.03691
URGCP	upregulator of cell proliferation [Source:VGNC Symbol;Acc:VGNC:108451]	protein_coding	0.584154	0.00102725	0.018932	-0.0892173	0.542066	0.911442	0.494937	0.00334744	0.0401223	0.539546	0.000535873	0.00906498	4683	4191	3910	2318	1480	4483	1611	415	948	2420	7.57935	7.72154	7.57955	7.45845	8.22771	8.39044	7.89699	7.97274	8.07027	8.17825
ELL	elongation factor for RNA polymerase II [Source:VGNC Symbol;Acc:VGNC:72088]	protein_coding	0.584095	0.00235971	0.0306034	0.228209	0.217343	0.766892	0.812304	0.000702498	0.0157687	0.6982	0.000341029	0.00674522	286	218	216	167	92	223	111	32	54	189	3.56576	3.47784	3.42343	3.6815	4.23229	4.07511	4.05162	4.28751	3.95158	4.50974
TBC1D4	TBC1 domain family member 4 [Source:VGNC Symbol;Acc:VGNC:78166]	protein_coding	0.583806	0.0775865	0.251302	0.0293856	0.939494	0.989972	0.613192	0.146834	0.388635	0.598499	0.0664707	0.207607	223	277	202	127	96	137	181	15	54	152	3.21267	3.81867	3.32835	3.29254	4.29314	3.38142	4.75127	3.20869	3.95158	4.19807
PIM3	Pim-3 proto-onco, serine/threonine kinase [Source:VGNC Symbol;Acc:VGNC:107916]	protein_coding	0.583659	0.0922571	0.278388	-0.0489061	0.898007	0.982691	0.534753	0.181741	0.437386	0.559206	0.082494	0.238404	319	271	220	64	66	204	122	34	60	111	3.72113	3.78746	3.44949	2.32849	3.75829	3.948	4.1866	4.37423	4.10198	3.74953
FAT1	FAT atypical cadherin 1 [Source:VGNC Symbol;Acc:VGNC:72617]	protein_coding	0.582774	0.110295	0.308562	-0.704905	0.102068	0.697311	-0.122131	0.76269	0.888846	0.230321	0.470781	0.683371	814	1177	1385	671	222	970	887	68	149	434	5.06115	5.89235	6.08462	5.67341	5.49541	6.1847	7.03689	5.36825	5.40563	5.70291
C3H21orf91	chromosome 3 C21orf91 homolog [Source:VGNC Symbol;Acc:VGNC:80802]	protein_coding	0.581738	0.00265376	0.0329135	-0.401007	0.0517043	0.65097	0.18073	0.357153	0.623445	0.381234	0.0223088	0.103494	561	378	374	348	180	407	204	44	79	203	4.52746	4.26247	4.20567	4.73067	5.19413	4.93644	4.92282	4.74349	4.4954	4.61209
SAT2	spermidine/spermine N1-acetyltransferase family member 2 [Source:VGNC Symbol;Acc:VGNC:77086]	protein_coding	0.58133	0.00414434	0.042799	-0.00345669	0.98466	0.996943	0.577873	0.00533662	0.054061	0.579602	0.00154175	0.0180358	2535	1971	2224	1266	781	2592	780	230	504	1422	6.695	6.63449	6.76652	6.58702	7.30625	7.60058	6.85169	7.12206	7.15962	7.41176
ENSMMUG00000058405		protein_coding	0.580405	0.011984	0.0811161	-0.355748	0.137292	0.716471	0.224657	0.328843	0.59756	0.402531	0.0417086	0.155317	1170	804	1020	493	325	1126	329	82	228	367	5.58231	5.34444	5.64461	5.23043	6.04355	6.39938	5.60923	5.63732	6.01732	5.46186
GKAP1	G kinase anchoring protein 1 [Source:HGNC Symbol;Acc:HGNC:17496]	protein_coding	0.579794	0.0150649	0.0940875	-0.536225	0.0580173	0.667292	0.0435689	0.871313	0.946257	0.311681	0.141742	0.337258	290	273	315	174	140	227	135	33	68	92	3.58551	3.79794	3.96049	3.73996	4.83349	4.1005	4.33137	4.33152	4.28086	3.48247
CCDC107	coiled-coil domain containing 107 [Source:VGNC Symbol;Acc:VGNC:70656]	protein_coding	0.579581	0.00116093	0.0202921	-0.177825	0.244697	0.790449	0.401756	0.0136644	0.0964681	0.490669	0.001266	0.0158893	3082	2492	2293	2170	993	2599	1294	283	566	1560	6.97646	6.97234	6.81053	7.36336	7.65238	7.60447	7.58113	7.42089	7.32681	7.54526
PLCL2	phospholipase C like 2 [Source:VGNC Symbol;Acc:VGNC:76168]	protein_coding	0.579533	0.199456	0.43042	-0.178351	0.755594	0.954501	0.401182	0.509638	0.737663	0.490358	0.27883	0.50409	129	110	221	61	24	104	144	10	18	89	2.44231	2.51266	3.45593	2.26165	2.3305	2.99134	4.42371	2.63704	2.39824	3.43538
ENSMMUG00000053146		protein_coding	0.579526	0.0315916	0.149155	-0.178162	0.490527	0.891634	0.401364	0.111837	0.332552	0.490445	0.0305162	0.12696	5919	7411	8715	4067	2382	6935	3262	794	2008	2467	7.917	8.5434	8.73517	8.26893	8.91397	9.01961	8.91427	8.9083	9.15259	8.20598
CBX8	chromobox 8 [Source:VGNC Symbol;Acc:VGNC:99128]	protein_coding	0.579518	0.0148078	0.0930361	-0.0872985	0.731778	0.948578	0.49222	0.0801709	0.274331	0.535869	0.0181566	0.0906811	209	178	178	76	63	140	100	16	48	90	3.12092	3.19037	3.14919	2.56862	3.69205	3.41217	3.9027	3.30013	3.78365	3.45125
PIP5K1B	phosphatidylinositol-4-phosphate 5-kinase type 1 beta [Source:VGNC Symbol;Acc:VGNC:76001]	protein_coding	0.579392	0.0164727	0.0993375	-0.992586	0.00454802	0.519627	-0.413194	0.192361	0.45021	0.0830994	0.704997	0.845916	310	402	303	156	91	284	177	26	42	82	3.68039	4.35051	3.90509	3.58455	4.21666	4.4208	4.71924	3.99087	3.59357	3.31915
COX4I2	cytochrome c oxidase subunit 4I2 [Source:VGNC Symbol;Acc:VGNC:107782]	protein_coding	0.578798	0.171381	0.394449	0.187403	0.693598	0.945315	0.766201	0.12704	0.358559	0.6725	0.0915138	0.254723	158	81	123	97	21	192	34	11	22	105	2.72649	2.08658	2.62839	2.91155	2.14487	3.86154	2.37806	2.77093	2.67919	3.67041
PHTF2	putative homeodomain transcription factor 2 [Source:VGNC Symbol;Acc:VGNC:75796]	protein_coding	0.577608	0.0024718	0.0315125	-0.0156279	0.931443	0.988486	0.56198	0.00970103	0.0777215	0.569794	0.00174755	0.0195091	439	311	349	238	117	307	213	30	84	233	4.17666	3.98378	4.10682	4.18685	4.57627	4.53228	4.98476	4.19525	4.58328	4.80963
PWWP3B	PWWP domain containing 3B [Source:VGNC Symbol;Acc:VGNC:76548]	protein_coding	0.576636	0.000886031	0.0173306	-0.162547	0.269388	0.798171	0.414089	0.00995796	0.0789497	0.495362	0.000914692	0.0129849	2422	2090	2357	1407	798	1983	1124	188	487	1401	6.62933	6.71892	6.85019	6.73911	7.33728	7.21459	7.37813	6.83155	7.11018	7.39032
MYC	MYC proto-onco, bHLH transcription factor [Source:VGNC Symbol;Acc:VGNC:109507]	protein_coding	0.576555	0.0480365	0.190352	0.456234	0.140754	0.719385	1.03279	0.00336582	0.0402252	0.804672	0.00456806	0.0366037	293	189	329	94	66	252	103	42	89	173	3.60014	3.27531	4.02255	2.86728	3.75829	4.2498	3.94487	4.67681	4.66612	4.38313
JAK1	Janus kinase 1 [Source:VGNC Symbol;Acc:VGNC:73810]	protein_coding	0.57484	0.000549724	0.0132755	-0.179192	0.200709	0.756396	0.395647	0.00949114	0.0766957	0.485244	0.00068105	0.0106306	2349	1738	1932	1142	620	1865	957	170	389	1174	6.58525	6.45332	6.5638	6.43858	6.9736	7.12619	7.14634	6.68659	6.78648	7.13558
ENSMMUG00000064139		protein_coding	0.574775	0.499831	0.714676	-1.58529	0.145237	0.722401	-1.01051	0.343674	0.610747	-0.217869	0.784542	0.890889	385	2166	1401	752	865	1210	193	207	96	126	3.98922	6.77037	6.10115	5.8373	7.45347	6.50298	4.84331	6.97025	4.77464	3.9302
ABHD13	abhydrolase domain containing 13 [Source:VGNC Symbol;Acc:VGNC:69485]	protein_coding	0.573331	0.00108541	0.0196106	0.0629154	0.689247	0.945307	0.636247	0.00162165	0.0263038	0.604789	0.000381765	0.00727848	493	344	333	243	119	354	199	37	102	241	4.34253	4.12777	4.0398	4.21656	4.60055	4.73637	4.88722	4.49525	4.86157	4.85804
MBNL2	muscleblind like splicing regulator 2 [Source:VGNC Symbol;Acc:VGNC:74519]	protein_coding	0.573288	0.000151859	0.00588828	0.0646967	0.577632	0.923378	0.637984	0.000106617	0.00469721	0.605636	2.89e-05	0.00137969	1567	1193	1175	846	463	1258	581	139	345	833	6.00249	5.91178	5.84805	6.00675	6.55301	6.559	6.42749	6.39667	6.61359	6.64125
SHMT1	serine hydroxymethyltransferase 1 [Source:VGNC Symbol;Acc:VGNC:103864]	protein_coding	0.573155	0.183693	0.41082	0.713289	0.135293	0.714834	1.28644	0.0112424	0.0852855	0.9298	0.0221806	0.103144	55	67	68	43	23	88	12	6	27	66	1.27242	1.82494	1.80534	1.77861	2.27124	2.75598	0.960268	1.92635	2.96748	3.01199
VSIG10	V-set and immunoglobulin domain containing 10 [Source:VGNC Symbol;Acc:VGNC:100118]	protein_coding	0.573	0.0113309	0.0781045	-0.22274	0.363379	0.850103	0.35026	0.176255	0.430594	0.46163	0.0281443	0.120622	183	138	196	104	64	136	95	19	43	75	2.93329	2.831	3.28561	3.00986	3.71447	3.37103	3.82957	3.54408	3.62704	3.19273
ENSMMUG00000055013		protein_coding	0.572657	0.24523	0.4837	0.410977	0.440828	0.876177	0.983634	0.0717952	0.25589	0.778145	0.0815174	0.236517	56	37	47	32	24	27	42	16	29	23	1.29658	1.02383	1.30374	1.37692	2.3305	1.13188	2.67383	3.30013	3.06839	1.54738
ENSMMUG00000058381		lncRNA	0.572561	0.0670239	0.230319	0.352649	0.301839	0.817927	0.92521	0.0154899	0.104042	0.748885	0.0137857	0.0763009	92	63	92	91	30	91	35	12	24	71	1.97284	1.74056	2.22285	2.8216	2.64256	2.80314	2.41852	2.89343	2.8015	3.11518
RASAL2	RAS protein activator like 2 [Source:VGNC Symbol;Acc:VGNC:76670]	protein_coding	0.572533	0.00794905	0.0627384	-0.0474824	0.822097	0.969346	0.525051	0.0269354	0.143325	0.548792	0.00604091	0.0437051	698	620	610	485	253	516	362	51	132	469	4.84058	4.97132	4.90624	5.20694	5.68332	5.27708	5.74667	4.95521	5.2316	5.81445
SENP5	SUMO specific peptidase 5 [Source:VGNC Symbol;Acc:VGNC:77321]	protein_coding	0.572195	0.00692644	0.0572031	-0.129234	0.525395	0.906425	0.442961	0.0433946	0.189626	0.507578	0.00743343	0.0507165	966	741	855	635	287	651	569	83	197	491	5.30698	5.22723	5.39099	5.59412	5.86466	5.61104	6.39744	5.65475	5.80709	5.88038
UNKL	unk like zinc finger [Source:VGNC Symbol;Acc:VGNC:99625]	protein_coding	0.571853	0.0102922	0.0743092	0.184685	0.386215	0.857757	0.756538	0.00274881	0.0360053	0.664196	0.00171955	0.019299	1595	1307	1124	565	453	1304	444	130	336	881	6.02798	6.04308	5.78423	5.42625	6.52157	6.61072	6.04039	6.3003	6.57552	6.72194
NCOA3	nuclear receptor coactivator 3 [Source:VGNC Symbol;Acc:VGNC:75147]	protein_coding	0.571222	0.00298143	0.0351514	-0.0117679	0.946076	0.990026	0.559454	0.00631469	0.0605254	0.565338	0.00143478	0.0173502	1160	719	775	663	335	726	471	103	199	561	5.56997	5.18395	5.24987	5.65616	6.08716	5.76783	6.12535	5.96526	5.82162	6.07214
ZCCHC8	zinc finger CCHC-type containing 8 [Source:VGNC Symbol;Acc:VGNC:79487]	protein_coding	0.569948	0.0224407	0.120057	-0.573285	0.0661915	0.677255	-0.00333692	0.991194	0.997319	0.283306	0.217844	0.436599	240	172	217	107	53	165	138	16	47	66	3.31677	3.14185	3.42999	3.05003	3.4463	3.64568	4.36281	3.30013	3.75366	3.01199
SPINK2	serine peptidase inhibitor, Kazal type 2 [Source:VGNC Symbol;Acc:VGNC:107200]	protein_coding	0.569889	0.0168604	0.100699	0.154392	0.485711	0.89124	0.724281	0.00370153	0.0428245	0.647085	0.00279929	0.0265882	31876	20120	27098	10887	7902	26819	9089	3319	6661	12398	10.3452	9.98387	10.3714	9.689	10.6437	10.9705	10.3923	10.9714	10.8823	10.5346
ANKRD6	ankyrin repeat domain 6 [Source:VGNC Symbol;Acc:VGNC:81023]	protein_coding	0.569529	0.115536	0.316894	-0.811219	0.121003	0.706096	-0.24169	0.651297	0.829922	0.16392	0.661364	0.817785	98	140	230	98	62	125	66	9	24	44	2.06012	2.85126	3.51263	2.92601	3.66928	3.25145	3.31174	2.48945	2.8015	2.44228
RSRP1	arginine and serine rich protein 1 [Source:VGNC Symbol;Acc:VGNC:77099]	protein_coding	0.56924	0.00780835	0.061907	-0.0656899	0.734499	0.949817	0.50355	0.0162015	0.106666	0.536395	0.00419463	0.0345064	4943	3541	2477	2202	1383	3097	1496	459	776	1762	7.65724	7.47861	6.92172	7.38446	8.12997	7.85718	7.79023	8.11803	7.78165	7.72077
USP37	ubiquitin specific peptidase 37 [Source:VGNC Symbol;Acc:VGNC:79220]	protein_coding	0.569054	0.0304533	0.145613	-0.359856	0.201466	0.757055	0.209197	0.44383	0.692167	0.389126	0.088723	0.249541	927	786	826	969	328	762	562	71	177	487	5.24779	5.31191	5.34142	6.2021	6.05678	5.83744	6.37961	5.43029	5.65314	5.86862
GNPTG	N-acetylglucosamine-1-phosphate transferase subunit gamma [Source:VGNC Symbol;Acc:VGNC:99511]	protein_coding	0.568854	0.00400643	0.0418485	-0.0781054	0.66979	0.941658	0.490748	0.0171641	0.110281	0.529801	0.00307734	0.0281109	1287	872	985	466	315	946	430	83	197	619	5.71934	5.4611	5.59441	5.14955	5.99858	6.14864	5.99429	5.65475	5.80709	6.21373
UCN	urocortin [Source:VGNC Symbol;Acc:VGNC:78707]	protein_coding	0.567129	0.0259568	0.13122	0.0854708	0.76317	0.954531	0.6526	0.0435977	0.189803	0.609865	0.0161275	0.0842426	81	78	80	47	35	65	37	7	17	54	1.79766	2.03437	2.02915	1.90078	2.85928	2.33182	2.49619	2.13941	2.31854	2.72928
ATP8B2	ATPase phospholipid transporting 8B2 [Source:VGNC Symbol;Acc:VGNC:70063]	protein_coding	0.567033	0.00839229	0.0649676	-0.0863707	0.686527	0.945307	0.480662	0.0423194	0.186727	0.523848	0.00837802	0.0543517	650	577	503	356	225	410	327	50	106	371	4.73843	4.86821	4.62975	4.76325	5.5147	4.94698	5.60047	4.9268	4.91674	5.47744
SAP25	Sin3A associated protein 25 [Source:VGNC Symbol;Acc:VGNC:81756]	protein_coding	0.566903	0.0726101	0.242147	0.560339	0.0984833	0.694979	1.12724	0.00282338	0.036662	0.847072	0.00538406	0.040483	131	124	107	149	50	126	59	39	51	101	2.46382	2.68059	2.43331	3.51929	3.36359	3.26274	3.15294	4.57064	3.87005	3.61514
CDC42BPB	CDC42 binding protein kinase beta [Source:VGNC Symbol;Acc:VGNC:81369]	protein_coding	0.566872	0.0521604	0.199503	-0.798968	0.0382247	0.63958	-0.232097	0.527603	0.750123	0.167388	0.535282	0.731759	398	476	728	273	141	406	315	32	57	180	4.03662	4.59239	5.16003	4.38304	4.84369	4.93291	5.54672	4.28751	4.02874	4.4399
ENSMMUG00000032410	ribosomal protein S24 [Source:NCBI gene (formerly Entrezgene);Acc:708965]	protein_coding	0.56663	0.0659591	0.228303	0.169793	0.591022	0.925332	0.736423	0.0309727	0.155679	0.651527	0.021598	0.101599	688	858	794	442	173	881	384	155	265	340	4.81989	5.43784	5.28466	5.07365	5.13718	6.0462	5.83153	6.55355	6.23375	5.35206
SELENOK	selenoprotein K [Source:HGNC Symbol;Acc:HGNC:30394]	protein_coding	0.566629	0.00172407	0.0251198	0.00663432	0.964996	0.992878	0.573263	0.00163312	0.0263938	0.569946	0.000482387	0.00847403	4937	4063	4302	2123	1352	4390	1767	490	1111	2108	7.65549	7.67682	7.71727	7.33181	8.09729	8.36022	8.03025	8.21226	8.29904	7.97924
MYO18A	myosin XVIIIA [Source:VGNC Symbol;Acc:VGNC:75058]	protein_coding	0.566042	0.0998619	0.289919	-0.155611	0.697702	0.945315	0.410431	0.329765	0.598525	0.488236	0.136832	0.330138	262	270	412	167	103	196	229	36	37	191	3.44122	3.78219	4.34404	3.6815	4.39382	3.89094	5.08871	4.45603	3.41347	4.52481
GNB4	G protein subunit beta 4 [Source:VGNC Symbol;Acc:VGNC:72975]	protein_coding	0.565999	0.12325	0.328532	0.200378	0.604532	0.928859	0.766377	0.0583512	0.224534	0.666188	0.0462332	0.165648	104	98	154	80	17	129	70	24	37	67	2.14243	2.3513	2.94459	2.64054	1.85311	3.29609	3.3952	3.87669	3.41347	3.03323
ENSMMUG00000063657		protein_coding	0.565899	0.272724	0.513115	0.364233	0.538387	0.910331	0.930132	0.134008	0.36972	0.748015	0.125208	0.312277	161	80	55	30	81	77	17	10	30	59	2.75293	2.06939	1.51587	1.29014	4.05036	2.56856	1.42488	2.63704	3.11631	2.85387
ENSMMUG00000023553		protein_coding	0.565852	0.253891	0.493697	-1.17608	0.158008	0.723241	-0.610224	0.486634	0.723673	-0.0221863	0.96937	0.985125	413	190	179	83	93	182	102	34	2	113	4.08944	3.28278	3.15712	2.69221	4.24774	3.78531	3.93095	4.37423	-0.438026	3.77496
TSC22D4	TSC22 domain family member 4 [Source:VGNC Symbol;Acc:VGNC:81784]	protein_coding	0.564826	0.00114862	0.0201105	-0.360629	0.0289512	0.639346	0.204196	0.168649	0.419425	0.384511	0.00602435	0.0436454	2365	1768	1918	1089	795	1545	870	166	337	949	6.59503	6.47796	6.55333	6.37016	7.33185	6.85499	7.00901	6.65229	6.5798	6.82904
NMI	N-myc and STAT interactor [Source:VGNC Symbol;Acc:VGNC:75359]	protein_coding	0.564041	0.0392532	0.169206	0.356172	0.212946	0.763334	0.920213	0.00480679	0.0501444	0.742127	0.00502873	0.0387674	334	290	272	259	79	364	135	41	157	189	3.78658	3.88405	3.75125	4.30773	4.01467	4.77631	4.33137	4.64228	5.48078	4.50974
NFATC2IP	nuclear factor of activated T cells 2 interacting protein [Source:VGNC Symbol;Acc:VGNC:75261]	protein_coding	0.563252	0.00298893	0.0352003	0.508152	0.0101383	0.601711	1.0714	2.97e-05	0.00220622	0.817328	5.7e-05	0.00209231	873	689	703	534	309	666	340	110	222	774	5.16161	5.12276	5.10987	5.34518	5.97092	5.64379	5.65652	6.05986	5.97895	6.53546
NT5C3A	5'-nucleotidase, cytosolic IIIA [Source:VGNC Symbol;Acc:VGNC:75423]	protein_coding	0.563034	0.000711485	0.0154151	-0.0595881	0.673431	0.942701	0.503446	0.0033353	0.0400885	0.53324	0.000454938	0.00817161	1001	782	765	535	237	794	459	90	201	466	5.35811	5.30458	5.23122	5.34786	5.58939	5.89661	6.0882	5.77118	5.836	5.80522
PTCD1	pentatricopeptide repeat domain 1 [Source:HGNC Symbol;Acc:HGNC:22198]	protein_coding	0.562638	0.051062	0.196919	0.0566659	0.838825	0.972649	0.619303	0.0324615	0.160463	0.59097	0.0192719	0.0939885	9624	8843	10628	3183	2243	7912	4578	1102	2291	3800	8.61789	8.79816	9.02136	7.91558	8.82726	9.2097	9.40308	9.38107	9.34275	8.82893
RRP15	ribosomal RNA processing 15 homolog [Source:VGNC Symbol;Acc:VGNC:100067]	protein_coding	0.562617	0.0456355	0.184102	-0.592535	0.0713737	0.681836	-0.0299183	0.922321	0.967978	0.266349	0.276433	0.501888	602	526	927	351	194	511	389	78	121	195	4.6285	4.73552	5.50718	4.74298	5.3017	5.26309	5.85013	5.56543	5.10667	4.5545
B4GAT1	beta-1,4-glucuronyltransferase 1 [Source:VGNC Symbol;Acc:VGNC:70078]	protein_coding	0.562307	0.00716528	0.0580797	-0.0795964	0.681879	0.944719	0.482711	0.0226515	0.129042	0.522509	0.0049476	0.0384304	1859	1462	1366	1043	690	1424	592	135	332	1049	6.24841	6.20437	6.06475	6.30803	7.12773	6.73751	6.45449	6.35463	6.55828	6.97337
SORL1	sortilin related receptor 1 [Source:VGNC Symbol;Acc:VGNC:101401]	protein_coding	0.56215	0.00346237	0.0386439	-0.265766	0.149569	0.723051	0.296385	0.105551	0.321792	0.429267	0.00882536	0.0564619	1229	987	1351	763	452	1005	549	123	189	654	5.65304	5.63916	6.04886	5.85819	6.51838	6.23572	6.34592	6.22063	5.74746	6.29291
ZNF536	zinc finger protein 536 [Source:HGNC Symbol;Acc:HGNC:29025]	protein_coding	0.560656	0.0149813	0.0937603	-0.0489996	0.834428	0.971722	0.511657	0.0477778	0.199803	0.536156	0.0123932	0.0708712	828	507	571	408	233	614	253	44	108	473	5.08563	4.68279	4.81149	4.95878	5.56492	5.52693	5.23181	4.74349	4.94356	5.82666
MPPED2	metallophosphoesterase domain containing 2 [Source:VGNC Symbol;Acc:VGNC:74727]	protein_coding	0.560154	0.0128269	0.0848559	0.0756544	0.731074	0.948257	0.635808	0.0117421	0.0881671	0.597981	0.00463746	0.0369344	999	603	823	461	332	667	323	81	148	605	5.35524	4.93143	5.33619	5.13407	6.07422	5.64595	5.58277	5.61968	5.39595	6.18081
GSPT2	G1 to S phase transition 2 [Source:HGNC Symbol;Acc:HGNC:4622]	protein_coding	0.559558	0.0619198	0.220872	-0.655694	0.0888078	0.683038	-0.0961363	0.799041	0.907647	0.231711	0.410457	0.631212	382	433	460	155	85	328	261	24	58	140	3.97805	4.45682	4.50175	3.57541	4.1192	4.62705	5.27652	3.87669	4.05357	4.08058
ENSMMUG00000052792		protein_coding	0.559427	0.410812	0.645304	-0.446876	0.550039	0.916644	0.11255	0.875038	0.947755	0.335988	0.568837	0.755634	2216	1383	3814	542	231	1997	1704	198	421	510	6.50132	6.12442	7.54372	5.36654	5.55253	7.22473	7.97791	6.90621	6.90036	5.935
FICD	FIC domain protein adenylyltransferase [Source:VGNC Symbol;Acc:VGNC:82081]	protein_coding	0.558997	0.010161	0.0736869	-0.660122	0.0271252	0.633921	-0.101125	0.723776	0.870895	0.228936	0.267322	0.492572	130	110	120	60	44	105	49	7	15	45	2.45311	2.51266	2.59377	2.23866	3.18244	3.00485	2.89067	2.13941	2.14456	2.47369
MRPS36	NA	NA	0.558688	0.00428337	0.0432246	-0.0150189	0.932036	0.988486	0.543669	0.00727225	0.0655605	0.551178	0.00188644	0.0204089	1750	1466	1580	772	449	1565	684	155	455	730	6.16144	6.2083	6.27421	5.87506	6.50879	6.87352	6.66251	6.55355	7.01225	6.45118
CFB	complement factor B [Source:HGNC Symbol;Acc:HGNC:1037]	protein_coding	0.557551	0.562392	0.762313	2.33277	0.0305952	0.63958	2.89032	0.00395441	0.0444289	1.72394	0.0383852	0.147452	138	193	43	90	26	60	182	81	348	164	2.53664	3.30499	1.18471	2.80605	2.44219	2.22043	4.75917	5.61968	6.62606	4.30671
HIST1H2AC	NA	NA	0.556454	0.103635	0.297051	-0.3201	0.392971	0.85855	0.236354	0.52175	0.746017	0.396404	0.190083	0.403318	735	1128	1228	365	212	972	451	69	229	353	4.91467	5.83119	5.91151	4.79905	5.42918	6.18767	6.0629	5.38923	6.02362	5.40597
LRTOMT	transmembrane O-methyltransferase [Source:HGNC Symbol;Acc:HGNC:55527]	protein_coding	0.556099	0.0707422	0.238296	0.931819	0.00876708	0.576816	1.48792	0.000183315	0.0068776	1.02201	0.0010382	0.0140942	103	57	50	46	20	68	30	13	37	72	2.12903	1.60394	1.38699	1.8712	2.07727	2.39474	2.20382	3.00635	3.41347	3.13496
CMC4	NA	NA	0.555785	0.00470843	0.0454197	0.00196831	0.99116	0.997677	0.557753	0.00655905	0.0619073	0.556769	0.00187144	0.0203094	1678	1440	1443	982	615	1580	534	157	432	817	6.10098	6.18255	6.14366	6.22128	6.96193	6.88726	6.30604	6.57201	6.93752	6.61332
COX19	NA	NA	0.554212	0.0358828	0.161191	-0.0404759	0.874948	0.978955	0.513736	0.0543578	0.215514	0.533974	0.0212433	0.100387	3277	2108	3361	1053	693	2691	1195	317	638	1152	7.06485	6.73127	7.36148	6.32177	7.13398	7.65461	7.46641	7.58442	7.49939	7.10832
CABYR	calcium binding tyrosine phosphorylation regulated [Source:VGNC Symbol;Acc:VGNC:70560]	protein_coding	0.554168	0.0309593	0.147362	-0.359253	0.264747	0.796529	0.194915	0.560937	0.77455	0.374542	0.137209	0.330896	98	103	104	48	44	78	45	6	19	44	2.06012	2.42074	2.3936	1.92978	3.18244	2.58664	2.77078	1.92635	2.47377	2.44228
ENSMMUG00000062288		protein_coding	0.553776	0.0691834	0.234696	-0.525291	0.217869	0.767941	0.0284859	0.948822	0.980016	0.291131	0.356574	0.583097	119	91	74	42	47	81	29	3	14	42	2.32972	2.24811	1.92158	1.74638	3.27586	2.63956	2.15676	0.990004	2.04901	2.37733
ELOVL2	ELOVL fatty acid elongase 2 [Source:VGNC Symbol;Acc:VGNC:72045]	protein_coding	0.55343	0.0194549	0.109538	-0.255001	0.305976	0.819551	0.298429	0.236217	0.506559	0.425929	0.043185	0.158567	585	556	619	263	124	615	263	58	119	241	4.58746	4.81504	4.92725	4.32966	4.65952	5.52927	5.28748	5.13981	5.08275	4.85804
EPG5	ectopic P-granules 5 autophagy tethering factor [Source:VGNC Symbol;Acc:VGNC:104221]	protein_coding	0.553115	0.129985	0.337075	-0.547702	0.261689	0.795105	0.00541314	0.991433	0.997319	0.279264	0.446243	0.660733	76	75	92	79	28	57	78	10	13	31	1.71041	1.9802	2.22285	2.62289	2.54585	2.14922	3.54891	2.63704	1.94669	1.956
ZNF280B	zinc finger protein 280B [Source:VGNC Symbol;Acc:VGNC:79369]	protein_coding	0.552927	0.0752827	0.24683	0.0863508	0.804746	0.965206	0.639278	0.0930008	0.299043	0.596103	0.0468917	0.167266	92	92	118	69	23	88	67	15	15	72	1.97284	2.26331	2.57021	2.43344	2.27124	2.75598	3.33306	3.20869	2.14456	3.13496
GNE	glucosamine (UDP-N-acetyl)-2-epimerase/N-acetylmannosamine kinase [Source:VGNC Symbol;Acc:VGNC:103269]	protein_coding	0.552778	0.00739791	0.0595062	-0.131166	0.529722	0.908548	0.421612	0.0640916	0.237573	0.487195	0.010465	0.0638786	400	269	352	202	154	275	141	46	61	178	4.04377	3.77691	4.11904	3.95266	4.9702	4.37472	4.39358	4.80722	4.12559	4.4239
AS3MT	arsenite methyltransferase [Source:VGNC Symbol;Acc:VGNC:69856]	protein_coding	0.552432	0.0420487	0.175983	0.456361	0.115435	0.703648	1.00879	0.00249175	0.0341721	0.780613	0.00350967	0.0305805	621	717	773	259	251	478	304	75	261	453	4.67302	5.17995	5.24616	4.30773	5.67191	5.16722	5.49563	5.50905	6.21186	5.76452
PTBP3	polypyrimidine tract binding protein 3 [Source:VGNC Symbol;Acc:VGNC:76244]	protein_coding	0.551715	0.00294717	0.0349656	-0.248302	0.146287	0.722835	0.303413	0.0706883	0.253441	0.427564	0.00583783	0.0427064	2518	2313	2095	1639	802	1947	1234	201	420	1407	6.68531	6.86496	6.68045	6.95897	7.34448	7.18819	7.5127	6.92788	6.89693	7.39648
LRRFIP2	LRR binding FLII interacting protein 2 [Source:VGNC Symbol;Acc:VGNC:74449]	protein_coding	0.551436	0.00169782	0.0249616	-0.0775365	0.624233	0.931433	0.4739	0.00989047	0.0785926	0.512668	0.00139314	0.0169586	812	747	834	405	236	684	383	67	164	453	5.05762	5.23881	5.35526	4.94819	5.58331	5.68214	5.82778	5.34697	5.54348	5.76452
PHF13	PHD finger protein 13 [Source:VGNC Symbol;Acc:VGNC:104232]	protein_coding	0.551301	0.015574	0.0958996	-0.326149	0.17746	0.743011	0.225151	0.342694	0.610137	0.388226	0.0514233	0.176537	902	668	805	669	382	673	354	57	139	463	5.20853	5.07833	5.30442	5.66911	6.27613	5.65882	5.71454	5.11484	5.30582	5.79593
CCDC80	coiled-coil domain containing 80 [Source:VGNC Symbol;Acc:VGNC:70917]	protein_coding	0.551158	0.361231	0.601575	1.25875	0.070369	0.681836	1.80991	0.0118001	0.0883537	1.18053	0.0379063	0.146269	971	690	1115	515	161	716	818	283	1117	529	5.3144	5.12484	5.77266	5.29313	5.03399	5.74788	6.92021	7.42089	8.30681	5.98763
SETD3	SET domain containing 3, actin histidine methyltransferase [Source:VGNC Symbol;Acc:VGNC:77285]	protein_coding	0.550971	0.00342442	0.0383513	-0.337662	0.0730413	0.681836	0.213309	0.232188	0.501519	0.38214	0.0157992	0.0833112	1223	1100	948	659	321	911	608	82	174	578	5.646	5.79503	5.53938	5.64746	6.02573	6.09439	6.49289	5.63732	5.62856	6.1151
ABCA2	ATP binding cassette subfamily A member 2 [Source:VGNC Symbol;Acc:VGNC:69557]	protein_coding	0.550862	0.0139385	0.0895717	0.329593	0.153456	0.723051	0.880455	0.0015847	0.026093	0.715658	0.00141251	0.0171344	436	296	251	230	156	289	124	48	96	239	4.16686	3.91325	3.63687	4.13799	4.98872	4.44578	4.20984	4.86825	4.77464	4.84609
SPATA13	spermatogenesis associated 13 [Source:HGNC Symbol;Acc:HGNC:23222]	protein_coding	0.550752	0.0391779	0.169102	0.394602	0.172037	0.734725	0.945354	0.00464859	0.0489804	0.748053	0.0047965	0.0377972	306	431	385	276	153	321	174	42	88	367	3.66191	4.45019	4.2471	4.39868	4.96086	4.59615	4.69474	4.67681	4.64993	5.46186
ELF1	E74 like ETS transcription factor 1 [Source:VGNC Symbol;Acc:VGNC:72205]	protein_coding	0.550512	0.00277716	0.0338598	-0.0826113	0.631418	0.933181	0.467901	0.0173007	0.110708	0.509207	0.00258955	0.0252349	593	550	599	335	164	479	333	55	128	317	4.60692	4.79948	4.88014	4.67611	5.06049	5.17023	5.62661	5.06357	5.18741	5.25145
CACNA2D1	calcium voltage-gated channel auxiliary subunit alpha2delta 1 [Source:VGNC Symbol;Acc:VGNC:80803]	protein_coding	0.54981	0.117079	0.319128	-0.397538	0.331698	0.832402	0.152272	0.71014	0.862792	0.351041	0.275619	0.501208	143	168	237	91	33	165	103	23	49	55	2.5865	3.10857	3.55525	2.8216	2.77646	3.64568	3.94487	3.81602	3.81303	2.75508
TMEM184C	transmembrane protein 184C [Source:VGNC Symbol;Acc:VGNC:79515]	protein_coding	0.549663	0.00192768	0.0270364	-0.0696909	0.666813	0.941417	0.479972	0.0108246	0.083245	0.514818	0.00158896	0.0183626	638	573	557	399	243	457	296	61	149	315	4.71173	4.85823	4.7759	4.92678	5.62534	5.10272	5.45731	5.21222	5.40563	5.24236
DEAF1	DEAF1 transcription factor [Source:VGNC Symbol;Acc:VGNC:71624]	protein_coding	0.549531	0.00621659	0.0541503	0.0384085	0.833393	0.971722	0.587939	0.00538279	0.0542658	0.568735	0.00194452	0.0206813	2129	1654	1696	1226	809	1613	699	199	394	1300	6.44365	6.382	6.37621	6.54078	7.35701	6.91704	6.69375	6.91347	6.80488	7.28249
LURAP1	leucine rich adaptor protein 1 [Source:VGNC Symbol;Acc:VGNC:74413]	protein_coding	0.549527	0.0247678	0.12773	-0.0134445	0.959578	0.991395	0.536082	0.0687438	0.248487	0.542805	0.0212188	0.100317	155	141	150	138	71	134	69	21	30	95	2.69956	2.86129	2.90747	3.41036	3.86236	3.35001	3.37478	3.68645	3.11631	3.52806
KNOP1	lysine rich nucleolar protein 1 [Source:VGNC Symbol;Acc:VGNC:99521]	protein_coding	0.549305	0.00416882	0.0428089	-0.376222	0.0461198	0.63958	0.173083	0.303584	0.572351	0.361194	0.0195398	0.0946797	2741	1896	2830	1404	720	2044	1326	186	429	1168	6.80754	6.57862	7.11368	6.73603	7.18905	7.25825	7.61634	6.81615	6.92748	7.12819
EVI5	ecotropic viral integration site 5 [Source:VGNC Symbol;Acc:VGNC:99919]	protein_coding	0.549151	0.00719307	0.0582436	-0.608209	0.00993074	0.596128	-0.0590581	0.76907	0.891378	0.245046	0.139091	0.333596	1154	988	1203	779	357	928	643	64	149	529	5.56251	5.64062	5.88193	5.88804	6.1787	6.121	6.57349	5.28117	5.40563	5.98763
EIF4E3	eukaryotic translation initiation factor 4E family member 3 [Source:HGNC Symbol;Acc:HGNC:31837]	protein_coding	0.549132	0.0106057	0.0751815	-0.0570616	0.797726	0.964227	0.492071	0.0485424	0.201796	0.520602	0.0106789	0.064845	176	173	175	143	67	173	74	23	37	102	2.87831	3.15005	3.12515	3.46089	3.77972	3.71307	3.4741	3.81602	3.41347	3.62916
SESN2	sestrin 2 [Source:VGNC Symbol;Acc:VGNC:77286]	protein_coding	0.548524	0.045004	0.182606	0.0557422	0.855218	0.975478	0.604266	0.0741786	0.260792	0.576395	0.0306462	0.127267	149	145	91	61	35	111	59	13	20	84	2.64413	2.9007	2.20767	2.26165	2.85928	3.08336	3.15294	3.00635	2.54554	3.35333
BBOF1	basal body orientation factor 1 [Source:VGNC Symbol;Acc:VGNC:84312]	protein_coding	0.548333	0.0146792	0.0923934	0.345463	0.132898	0.713385	0.893796	0.00123152	0.0224993	0.721064	0.00126021	0.0158355	436	284	354	192	103	273	212	75	87	246	4.16686	3.85424	4.12714	3.88024	4.39382	4.36428	4.978	5.50905	4.63355	4.8875
MTCL1	microtubule crosslinking factor 1 [Source:VGNC Symbol;Acc:VGNC:74852]	protein_coding	0.547529	0.132691	0.340705	-0.211263	0.63674	0.933831	0.336265	0.475397	0.716475	0.441897	0.215538	0.434093	149	195	237	75	42	126	147	13	33	91	2.64413	3.31961	3.55525	2.55007	3.11663	3.26274	4.45322	3.00635	3.25122	3.46694
AP4E1	adaptor related protein complex 4 subunit epsilon 1 [Source:VGNC Symbol;Acc:VGNC:69973]	protein_coding	0.54715	0.322953	0.566382	-0.551257	0.448718	0.87731	-0.00410696	0.995671	0.998141	0.271521	0.624314	0.792845	104	92	241	94	30	78	185	16	25	44	2.14243	2.26331	3.57904	2.86728	2.64256	2.58664	4.78261	3.30013	2.85897	2.44228
SETD4	SET domain containing 4 [Source:VGNC Symbol;Acc:VGNC:77224]	protein_coding	0.54706	0.0131396	0.0863239	0.225236	0.326827	0.829103	0.772296	0.00503429	0.051697	0.659678	0.00276349	0.0263694	129	99	124	77	38	97	67	14	32	80	2.44231	2.36546	2.63975	2.58694	2.97523	2.89306	3.33306	3.11106	3.20764	3.28415
ENSMMUG00000060950		protein_coding	0.546948	0.565111	0.764617	-1.43659	0.288386	0.812368	-0.889638	0.528632	0.750968	-0.171345	0.863307	0.934158	180	781	2008	157	125	308	560	31	69	85	2.90999	5.30274	6.61937	3.59364	4.67103	4.53694	6.37448	4.24212	4.30173	3.37012
GADD45G	growth arrest and DNA damage inducible gamma [Source:VGNC Symbol;Acc:VGNC:103268]	protein_coding	0.546919	0.017449	0.102518	-0.170399	0.435172	0.874088	0.37652	0.0833402	0.281153	0.46172	0.0179837	0.0901329	4869	3822	4111	1954	1138	2875	2576	392	768	2169	7.6355	7.58868	7.65181	7.21227	7.84886	7.74995	8.57378	7.89054	7.76671	8.02037
NANOS3	nanos C2HC-type zinc finger 3 [Source:VGNC Symbol;Acc:VGNC:75004]	protein_coding	0.546857	0.0167125	0.100151	-0.189932	0.439355	0.875476	0.356925	0.168508	0.419302	0.451891	0.0324704	0.131497	148	128	152	83	37	147	58	14	38	62	2.63469	2.72519	2.92615	2.69221	2.93761	3.48145	3.12876	3.11106	3.45133	2.92377
SNIP1	Smad nuclear interacting protein 1 [Source:VGNC Symbol;Acc:VGNC:106499]	protein_coding	0.54678	0.00595381	0.0526471	-0.336371	0.123023	0.707364	0.210409	0.33408	0.601884	0.378594	0.034074	0.136153	350	323	362	158	94	287	172	26	62	147	3.85327	4.03781	4.15906	3.60267	4.26303	4.43584	4.67817	3.99087	4.14882	4.15027
CHCHD7	coiled-coil-helix-coiled-coil-helix domain containing 7 [Source:VGNC Symbol;Acc:VGNC:83989]	protein_coding	0.546752	0.0483185	0.190893	-0.45096	0.160559	0.724301	0.0957927	0.760383	0.888227	0.321273	0.19723	0.413142	225	188	238	119	65	187	107	30	70	59	3.22532	3.26779	3.56123	3.20037	3.73655	3.82393	3.99923	4.19525	4.32231	2.85387
MRTFA	myocardin related transcription factor A [Source:VGNC Symbol;Acc:VGNC:74753]	protein_coding	0.546711	0.0105088	0.0749454	-0.420812	0.0968237	0.694979	0.125899	0.615298	0.809652	0.336305	0.0867071	0.246377	440	311	318	219	142	259	192	23	45	182	4.17991	3.98378	3.97402	4.06799	4.85383	4.28898	4.83586	3.81602	3.69173	4.45571
ENSMMUG00000062066		protein_coding	0.546533	0.115349	0.316627	0.427583	0.258757	0.795105	0.974116	0.0178225	0.113059	0.760324	0.0211911	0.100231	131	84	161	123	33	154	46	19	35	110	2.46382	2.13697	3.00732	3.24719	2.77646	3.54756	2.8017	3.54408	3.33462	3.73664
PATL1	PAT1 homolog 1, processing body mRNA decay factor [Source:VGNC Symbol;Acc:VGNC:75684]	protein_coding	0.546409	0.00178365	0.0256675	-0.156333	0.339673	0.837436	0.390075	0.0302839	0.153719	0.468242	0.00289014	0.0270356	663	497	497	266	169	492	231	51	132	242	4.76682	4.65424	4.61255	4.34588	5.10359	5.20868	5.10119	4.95521	5.2316	4.86398
SLC43A3	solute carrier family 43 member 3 [Source:VGNC Symbol;Acc:VGNC:108151]	protein_coding	0.546209	0.0096012	0.0710286	-0.149184	0.472774	0.88419	0.397025	0.0710275	0.25405	0.471617	0.0123448	0.0707061	701	688	753	429	325	534	310	97	133	358	4.84673	5.12068	5.20852	5.0308	6.04355	5.32633	5.52373	5.87891	5.24244	5.42618
UBALD2	UBA like domain containing 2 [Source:VGNC Symbol;Acc:VGNC:104670]	protein_coding	0.546108	0.544049	0.74801	0.207738	0.829853	0.970403	0.753846	0.418321	0.672245	0.649977	0.403437	0.624906	217	131	69	7	14	111	33	14	49	40	3.17406	2.75775	1.82537	-0.510299	1.5876	3.08336	2.33644	3.11106	3.81303	2.30932
NECTIN3	nectin cell adhesion molecule 3 [Source:VGNC Symbol;Acc:VGNC:83928]	protein_coding	0.545009	0.00829532	0.0644544	-0.345564	0.0981246	0.694979	0.199445	0.308803	0.576605	0.372227	0.031188	0.128512	1697	1363	1154	1009	474	1332	666	124	197	835	6.11718	6.10346	5.82211	6.26032	6.58682	6.64132	6.6241	6.23228	5.80709	6.64471
TPMT	thiopurine S-methyltransferase [Source:VGNC Symbol;Acc:VGNC:83512]	protein_coding	0.544429	0.212063	0.445428	0.429832	0.347779	0.839895	0.974262	0.0362884	0.170716	0.759345	0.0507562	0.174855	110	69	87	60	18	75	68	24	65	43	2.22029	1.86535	2.14528	2.23866	1.93177	2.5317	3.35407	3.87669	4.21635	2.41017
TNIK	TRAF2 and NCK interacting kinase [Source:VGNC Symbol;Acc:VGNC:81595]	protein_coding	0.544217	0.101467	0.292914	0.246858	0.501492	0.8961	0.791075	0.0486528	0.201855	0.667646	0.0362982	0.142069	620	281	307	419	155	377	195	34	90	386	4.67071	3.8391	3.92379	4.99696	4.97949	4.82662	4.8581	4.37423	4.68213	5.5344
ENSMMUG00000049996		protein_coding	0.544074	0.358908	0.599912	0.601024	0.346793	0.838834	1.1451	0.0728779	0.257685	0.844586	0.109117	0.285284	154	60	43	70	33	48	77	26	66	44	2.69047	1.67386	1.18471	2.45355	2.77646	1.91171	3.53057	3.99087	4.23817	2.44228
PPP1R13L	protein phosphatase 1 regulatory subunit 13 like [Source:HGNC Symbol;Acc:HGNC:18838]	protein_coding	0.543888	0.200524	0.432079	0.503636	0.298585	0.815894	1.04752	0.0445305	0.191896	0.795706	0.0518711	0.177551	418	243	123	176	172	173	94	27	78	218	4.10663	3.63219	2.62839	3.75624	5.12885	3.71307	3.81449	4.04475	4.47716	4.71424
LRCH1	leucine rich repeats and calponin homology domain containing 1 [Source:VGNC Symbol;Acc:VGNC:74317]	protein_coding	0.543503	0.00773728	0.0616604	0.000104487	0.999587	0.999828	0.543608	0.0193421	0.118165	0.543556	0.00487242	0.0381458	263	167	206	138	82	179	98	34	56	106	3.44663	3.10013	3.35617	3.41036	4.06788	3.76163	3.8739	4.37423	4.00347	3.6839
TASOR2	transcription activation suppressor family member 2 [Source:VGNC Symbol;Acc:VGNC:78196]	protein_coding	0.543498	0.0371116	0.164151	-0.448447	0.137021	0.716439	0.0950511	0.745927	0.880298	0.319275	0.171559	0.379374	500	531	634	405	147	444	400	44	83	266	4.3627	4.74908	4.9616	4.94819	4.90346	5.0613	5.89025	4.74349	4.56613	4.99964
UIMC1	ubiquitin interaction motif containing 1 [Source:VGNC Symbol;Acc:VGNC:79842]	protein_coding	0.543162	0.00715828	0.0580677	0.0719562	0.711499	0.946601	0.615118	0.00735778	0.0657201	0.57914	0.00254109	0.0248549	647	555	642	375	208	446	362	65	130	415	4.7318	4.81246	4.9796	4.8378	5.40181	5.06775	5.74667	5.30344	5.20968	5.63854
RNF13	ring finger protein 13 [Source:VGNC Symbol;Acc:VGNC:81557]	protein_coding	0.542621	0.00264417	0.0328333	0.0303438	0.849253	0.974591	0.572965	0.00290485	0.0374369	0.557793	0.00084866	0.0124514	1540	1329	1036	938	460	1310	552	139	300	872	5.97749	6.0671	5.66699	6.1553	6.54365	6.61733	6.35377	6.39667	6.41234	6.70715
DUSP16	dual specificity phosphatase 16 [Source:VGNC Symbol;Acc:VGNC:71855]	protein_coding	0.542354	0.00558143	0.0509477	-0.357414	0.0814484	0.681836	0.18494	0.34528	0.612179	0.363647	0.0301717	0.125825	765	719	803	533	286	583	419	59	124	398	4.97206	5.18395	5.30085	5.34248	5.85964	5.45247	5.95701	5.16435	5.14183	5.57841
ENSMMUG00000057973		lncRNA	0.542092	0.149156	0.362602	-0.0329137	0.936654	0.989397	0.509178	0.232462	0.501749	0.525635	0.12684	0.31522	100	98	133	62	27	150	24	13	31	52	2.08808	2.3513	2.73815	2.28427	2.49495	3.51015	1.89526	3.00635	3.1627	2.67627
CWF19L2	CWF19 like cell cycle control factor 2 [Source:VGNC Symbol;Acc:VGNC:71590]	protein_coding	0.540816	0.0437914	0.179769	-0.287522	0.32926	0.829987	0.253294	0.391786	0.650128	0.397055	0.099599	0.268666	361	401	614	267	133	360	253	59	91	181	3.89739	4.34695	4.91562	4.35125	4.75994	4.76047	5.23181	5.16435	4.69797	4.44783
FBXO24	F-box protein 24 [Source:VGNC Symbol;Acc:VGNC:72495]	protein_coding	0.54051	0.361973	0.602427	0.500522	0.434854	0.873783	1.04103	0.106555	0.323641	0.790771	0.13592	0.32892	542	215	190	42	60	236	86	48	101	139	4.47813	3.45816	3.24155	1.74638	3.62262	4.15604	3.6878	4.86825	4.84744	4.07034
VIL1	villin 1 [Source:VGNC Symbol;Acc:VGNC:78768]	protein_coding	0.539875	0.0460857	0.185065	-0.129096	0.663773	0.940834	0.410779	0.189477	0.446391	0.475327	0.0593129	0.193117	243	224	144	194	60	209	102	26	55	101	3.33439	3.51642	2.84995	3.89502	3.62262	3.98255	3.93095	3.99087	3.97776	3.61514
FMOD	fibromodulin [Source:VGNC Symbol;Acc:VGNC:72686]	protein_coding	0.538128	0.139296	0.349236	0.120441	0.754408	0.954501	0.658569	0.0973604	0.307394	0.598348	0.0685081	0.211841	100	126	82	68	15	120	48	18	35	51	2.08808	2.70306	2.06329	2.41305	1.68164	3.19364	2.86162	3.46726	3.33462	2.64901
RANGRF	RAN guanine nucleotide release factor [Source:VGNC Symbol;Acc:VGNC:76503]	protein_coding	0.537342	0.00897674	0.0677935	0.175501	0.384262	0.857634	0.712843	0.00328637	0.0398043	0.625093	0.00175424	0.019558	539	303	333	222	126	387	141	55	103	228	4.47019	3.94659	4.0398	4.08742	4.68245	4.86417	4.39358	5.06357	4.87556	4.77853
SP1	Sp1 transcription factor [Source:VGNC Symbol;Acc:VGNC:77844]	protein_coding	0.536935	0.166948	0.388092	-0.335156	0.509382	0.897335	0.201779	0.70629	0.860784	0.369357	0.347249	0.572931	53	73	115	56	33	56	44	7	11	37	1.22284	1.94293	2.53414	2.14286	2.77646	2.12468	2.73918	2.13941	1.7173	2.20089
C20H16orf87	chromosome 20 C16orf87 homolog [Source:VGNC Symbol;Acc:VGNC:70455]	protein_coding	0.53647	0.00179119	0.0257407	-0.358602	0.0346367	0.63958	0.177868	0.249217	0.521416	0.357169	0.0111332	0.0662254	1419	1241	1198	679	332	1176	650	114	222	542	5.85977	5.96853	5.87593	5.69045	6.07422	6.46194	6.58908	6.11126	5.97895	6.02256
PDK3	pyruvate dehydrogenase kinase 3 [Source:VGNC Symbol;Acc:VGNC:75934]	protein_coding	0.536429	0.000281049	0.00861028	-0.128523	0.276888	0.804029	0.407906	0.00292206	0.0374369	0.472168	0.000242044	0.00535601	2513	1825	1908	1342	749	1800	930	236	438	1043	6.68245	6.52366	6.5458	6.67098	7.24596	7.07507	7.1051	7.15917	6.95739	6.9651
ZSWIM3	zinc finger SWIM-type containing 3 [Source:VGNC Symbol;Acc:VGNC:108083]	protein_coding	0.536113	0.00401816	0.0419174	-0.000606398	0.997367	0.999079	0.535507	0.0138508	0.097354	0.53581	0.00284094	0.0267659	245	233	224	155	98	198	103	27	49	140	3.34601	3.57242	3.47508	3.57541	4.32263	3.90542	3.94487	4.04475	3.81303	4.08058
ENSMMUG00000007657		protein_coding	0.535255	0.0979568	0.28744	0.00762481	0.981034	0.996943	0.54288	0.0910396	0.295605	0.539068	0.0535259	0.180408	5374	6197	6775	5398	3169	5114	2485	1023	1731	2527	7.77775	8.28543	8.37206	8.6772	9.3257	8.58034	8.52192	9.27378	8.9385	8.24063
NTN4	netrin 4 [Source:VGNC Symbol;Acc:VGNC:75399]	protein_coding	0.534437	0.165727	0.386107	0.319444	0.468489	0.88292	0.85388	0.0727828	0.257645	0.694159	0.0624717	0.199616	299	475	173	121	93	200	159	24	62	231	3.62898	4.58938	3.10889	3.22397	4.24774	3.91975	4.56558	3.87669	4.14882	4.79727
FAM135A	family with sequence similarity 135 member A [Source:VGNC Symbol;Acc:VGNC:72310]	protein_coding	0.534049	0.0328929	0.152624	-0.0744441	0.783003	0.960467	0.459604	0.114532	0.337617	0.496826	0.0346797	0.138048	316	331	469	308	131	317	203	31	84	226	3.70768	4.07275	4.5295	4.55572	4.73822	4.57819	4.91577	4.24212	4.58328	4.7659
ENSMMUG00000039070		protein_coding	0.533808	0.00139097	0.0222745	-0.0521503	0.703756	0.946359	0.481657	0.00250744	0.0342532	0.507732	0.000540951	0.00913615	11879	7639	7948	5395	3209	8589	3504	950	2070	4793	8.92148	8.5871	8.60232	8.67639	9.34379	9.32812	9.01748	9.16701	9.19645	9.16374
NSMF	NMDA receptor synaptonuclear signaling and neuronal migration factor [Source:VGNC Symbol;Acc:VGNC:75487]	protein_coding	0.533641	0.116412	0.318283	-0.369365	0.360375	0.847445	0.164276	0.687903	0.847464	0.348959	0.27159	0.496356	89	80	78	42	48	60	33	18	20	24	1.92713	2.06939	1.99417	1.74638	3.3057	2.22043	2.33644	3.46726	2.54554	1.60525
WBP4	WW domain binding protein 4 [Source:VGNC Symbol;Acc:VGNC:78787]	protein_coding	0.533451	0.00659107	0.055838	-0.36076	0.0680808	0.679024	0.17269	0.340257	0.607891	0.353071	0.0290445	0.123029	1652	1416	2054	859	485	1419	822	164	273	696	6.0785	6.15836	6.65199	6.02869	6.61986	6.73244	6.92724	6.63483	6.27656	6.38251
ENSMMUG00000056722		protein_coding	0.533279	0.10934	0.306951	-0.238219	0.554316	0.917998	0.295061	0.483553	0.72237	0.41417	0.198274	0.41442	196	114	95	39	47	99	49	12	22	54	3.03016	2.56266	2.26747	1.64512	3.27586	2.92183	2.89067	2.89343	2.67919	2.72928
GNRHR	gonadotropin releasing hormone receptor [Source:VGNC Symbol;Acc:VGNC:73104]	protein_coding	0.533086	0.057415	0.21083	-0.271803	0.397575	0.860089	0.261283	0.427414	0.679786	0.397184	0.127331	0.315844	525	494	468	197	253	318	185	27	110	206	4.43252	4.64557	4.52644	3.9169	5.68332	4.5827	4.78261	4.04475	4.96988	4.6331
ADK	adenosine kinase [Source:VGNC Symbol;Acc:VGNC:69698]	protein_coding	0.533078	0.00502062	0.0472465	0.0285055	0.87772	0.979391	0.561584	0.0105198	0.081799	0.547331	0.00265046	0.0257325	495	339	428	232	129	401	169	28	112	245	4.34832	4.10685	4.39855	4.15036	4.71617	4.91514	4.65296	4.09668	4.99574	4.88165
NOP10	NOP10 ribonucleoprotein [Source:HGNC Symbol;Acc:HGNC:14378]	protein_coding	0.533025	0.628788	0.8077	0.540823	0.651201	0.938162	1.07385	0.354349	0.621131	0.803436	0.402821	0.624519	2794	1301	921	70	94	1124	569	205	490	344	6.83513	6.03646	5.49785	2.45355	4.26303	6.39682	6.39744	6.95626	7.11903	5.36886
LIMK2	LIM domain kinase 2 [Source:VGNC Symbol;Acc:VGNC:74270]	protein_coding	0.532847	0.00199714	0.0277146	0.0127014	0.932721	0.988643	0.545548	0.00273956	0.0359738	0.539198	0.000704391	0.01093	1564	1180	1202	910	533	1020	622	137	307	832	5.99974	5.89602	5.88073	6.11169	6.75579	6.25705	6.52567	6.3758	6.44555	6.63952
ENSMMUG00000020721		protein_coding	0.532746	0.0641231	0.225122	-0.518176	0.119901	0.706096	0.0145702	0.963354	0.98565	0.273658	0.27982	0.50481	1015	754	579	256	166	646	348	64	133	220	5.37807	5.25221	4.83144	4.29107	5.07788	5.59996	5.68996	5.28117	5.24244	4.72733
PRKCE	protein kinase C epsilon [Source:VGNC Symbol;Acc:VGNC:76412]	protein_coding	0.532736	0.0157641	0.0965606	-0.319852	0.223136	0.77474	0.212884	0.43264	0.683712	0.37281	0.0761239	0.226001	125	95	123	72	38	107	47	9	17	57	2.39833	2.30798	2.62839	2.49293	2.97523	3.0315	2.83197	2.48945	2.31854	2.80532
RABGEF1	RAB guanine nucleotide exchange factor 1 [Source:HGNC Symbol;Acc:HGNC:17676]	protein_coding	0.53225	0.00887863	0.0672944	-0.252047	0.224313	0.775846	0.280204	0.179955	0.435082	0.406227	0.0229041	0.104528	745	571	634	345	188	468	388	76	122	276	4.93405	4.85322	4.9616	4.71826	5.25658	5.13687	5.84643	5.52809	5.11849	5.0526
SLC2A13	solute carrier family 2 member 13 [Source:VGNC Symbol;Acc:VGNC:77491]	protein_coding	0.532216	0.0316528	0.149232	-0.500693	0.116976	0.706096	0.0315226	0.921552	0.967607	0.281869	0.236467	0.458002	136	138	140	116	66	120	61	15	17	62	2.51621	2.831	2.81029	3.16422	3.75829	3.19364	3.20012	3.20869	2.31854	2.92377
CKB	creatine kinase B [Source:VGNC Symbol;Acc:VGNC:108291]	protein_coding	0.532152	0.0650446	0.226481	-0.946641	0.00544283	0.524559	-0.414489	0.128807	0.361119	0.0588312	0.790475	0.893092	11031	11420	9328	7890	4823	11190	3456	716	980	4146	8.81467	9.16699	8.8332	9.2246	9.93147	9.70967	8.99759	8.75918	8.11814	8.9546
MRPL18	NA	NA	0.531912	0.00978231	0.0719126	0.0187046	0.924662	0.98625	0.550617	0.0143304	0.0993666	0.541265	0.00451099	0.036342	992	855	547	446	286	706	301	91	192	411	5.34514	5.4328	4.74992	5.08658	5.85964	5.72766	5.48138	5.78707	5.77011	5.62462
DSC2	desmocollin 2 [Source:VGNC Symbol;Acc:VGNC:71997]	protein_coding	0.53159	0.0771056	0.250385	-0.124217	0.687105	0.945307	0.407373	0.187878	0.444618	0.469482	0.074288	0.222487	2685	1191	1349	715	432	1256	833	200	415	544	6.7778	5.90936	6.04673	5.76474	6.45322	6.55671	6.94639	6.92069	6.87968	6.02786
ENSMMUG00000047496		protein_coding	0.531492	0.246925	0.48594	-0.019101	0.96966	0.99288	0.512391	0.311662	0.580807	0.521942	0.206143	0.423618	199	278	385	141	79	226	140	48	155	82	3.05161	3.8238	4.2471	3.44089	4.01467	4.09419	4.3834	4.86825	5.46236	3.31915
TP73	tumor protein p73 [Source:VGNC Symbol;Acc:VGNC:78630]	protein_coding	0.53119	0.426871	0.658871	-2.05113	0.0838778	0.682742	-1.51994	0.22194	0.488166	-0.494374	0.53793	0.733509	379	66	311	283	73	201	126	49	8	25	3.9668	1.8043	3.94226	4.43453	3.90197	3.92687	4.23271	4.89782	1.28581	1.66089
TRUB1	TruB pseudouridine synthase family member 1 [Source:VGNC Symbol;Acc:VGNC:79005]	protein_coding	0.530998	0.186167	0.41355	-0.87231	0.112994	0.703648	-0.341312	0.537852	0.758349	0.0948432	0.811556	0.904551	108	104	141	30	22	92	57	10	22	21	2.1948	2.43423	2.82031	1.29014	2.20944	2.81852	3.10416	2.63704	2.67919	1.42417
CCDC186	coiled-coil domain containing 186 [Source:VGNC Symbol;Acc:VGNC:70847]	protein_coding	0.530607	0.010364	0.0747249	0.0796636	0.682977	0.944719	0.61027	0.00658871	0.0620757	0.570438	0.00291011	0.0271499	1226	1358	1374	1036	378	1232	789	152	362	843	5.64952	6.09817	6.07315	6.29834	6.26097	6.52892	6.86821	6.52541	6.68287	6.65844
ERLIN1	ER lipid raft associated 1 [Source:VGNC Symbol;Acc:VGNC:103813]	protein_coding	0.530585	0.106313	0.301486	-0.264759	0.502247	0.896111	0.265825	0.516347	0.742028	0.398205	0.205705	0.423213	188	247	344	101	53	211	130	17	46	110	2.97132	3.65542	4.08621	2.96855	3.4463	3.99614	4.27739	3.38611	3.72303	3.73664
TSTD1	thiosulfate sulfurtransferase like domain containing 1 [Source:VGNC Symbol;Acc:VGNC:79952]	protein_coding	0.530455	0.0991924	0.289107	-0.165732	0.616501	0.931433	0.364723	0.262086	0.533983	0.447589	0.107225	0.282144	2582	2430	2195	680	471	2222	976	241	386	923	6.72146	6.93605	6.74761	5.69256	6.57768	7.37859	7.17466	7.18938	6.77533	6.78903
NR0B1	nuclear receptor subfamily 0 group B member 1 [Source:VGNC Symbol;Acc:VGNC:103838]	protein_coding	0.53039	0.00419896	0.0429065	-0.372293	0.0556588	0.659928	0.158098	0.385971	0.645846	0.344244	0.0283945	0.12138	1065	842	795	427	260	770	398	54	132	435	5.44716	5.41079	5.28647	5.0241	5.72256	5.85246	5.88304	5.03723	5.2316	5.70622
ENSMMUG00000063288		pseudogene	0.53001	0.286025	0.52751	0.114116	0.84124	0.973035	0.644126	0.275367	0.547865	0.587068	0.207038	0.424461	188	147	111	109	205	96	45	32	55	70	2.97132	2.92002	2.48461	3.0762	5.38093	2.87846	2.77078	4.28751	3.97776	3.09513
RNF19A	ring finger protein 19A, RBR E3 ubiquitin protein ligase [Source:VGNC Symbol;Acc:VGNC:82224]	protein_coding	0.529479	0.00286124	0.0343002	-0.381595	0.0340052	0.63958	0.147884	0.360903	0.626578	0.338682	0.0197235	0.0953499	1526	1149	1318	787	378	1161	688	85	293	543	5.96435	5.85772	6.01327	5.90274	6.26097	6.44345	6.67091	5.68898	6.37834	6.02521
ZBTB41	zinc finger and BTB domain containing 41 [Source:HGNC Symbol;Acc:HGNC:24819]	protein_coding	0.528731	0.0912673	0.276699	-0.576171	0.16752	0.730091	-0.0474403	0.910987	0.963356	0.240645	0.436481	0.652332	192	210	238	137	44	163	178	17	23	91	3.00104	3.42475	3.56123	3.40004	3.18244	3.62833	4.72732	3.38611	2.74164	3.46694
NDEL1	nudE neurodevelopment protein 1 like 1 [Source:VGNC Symbol;Acc:VGNC:74982]	protein_coding	0.528616	0.00384957	0.0409309	-0.316321	0.103572	0.697627	0.212295	0.270469	0.542644	0.370456	0.0219404	0.102541	514	409	441	237	184	331	206	34	82	203	4.40221	4.37521	4.44137	4.18083	5.22569	4.6401	4.93681	4.37423	4.54877	4.61209
GTF2F2	ral transcription factor IIF subunit 2 [Source:VGNC Symbol;Acc:VGNC:73310]	protein_coding	0.528447	0.000724882	0.015445	0.191196	0.153978	0.723051	0.719643	8.38e-05	0.00407786	0.624045	5.55e-05	0.00205291	1597	1535	1506	1044	518	1354	762	203	475	915	6.02978	6.27451	6.20517	6.30941	6.71467	6.66491	6.81806	6.94214	7.07423	6.77649
NCK1	NCK adaptor protein 1 [Source:HGNC Symbol;Acc:HGNC:7664]	protein_coding	0.527308	0.00419254	0.0428847	-0.0744102	0.663952	0.940834	0.452898	0.0183982	0.114975	0.490103	0.00329521	0.0294582	1127	743	801	408	235	745	415	91	195	411	5.52848	5.2311	5.29727	4.95878	5.57721	5.80499	5.94321	5.78707	5.79241	5.62462
RIOK1	RIO kinase 1 [Source:VGNC Symbol;Acc:VGNC:76767]	protein_coding	0.527181	0.00278362	0.033884	0.117575	0.462974	0.882122	0.644756	0.00129783	0.0232657	0.585968	0.000543639	0.00916682	1099	825	820	613	261	808	500	87	241	616	5.49232	5.38148	5.33094	5.54344	5.72808	5.92175	6.21134	5.72243	6.09712	6.20674
CYP39A1	cytochrome P450 family 39 subfamily A member 1 [Source:VGNC Symbol;Acc:VGNC:103626]	protein_coding	0.526796	0.000719267	0.015445	0.233409	0.0995415	0.694979	0.760205	9.61e-05	0.00448526	0.6435	5.78e-05	0.00210311	532	403	484	287	146	420	223	52	134	317	4.45147	4.35407	4.57459	4.45461	4.89367	4.98155	5.0506	4.98307	5.2532	5.25145
TTLL12	tubulin tyrosine ligase like 12 [Source:VGNC Symbol;Acc:VGNC:79757]	protein_coding	0.526478	0.014184	0.0905792	0.15409	0.476304	0.88548	0.680568	0.0073303	0.0657201	0.603523	0.0036595	0.0313709	600	339	436	245	191	332	197	58	94	296	4.62373	4.10685	4.42505	4.22828	5.27932	4.64442	4.87273	5.13981	4.74446	5.15302
SEPTIN6	septin 6 [Source:VGNC Symbol;Acc:VGNC:77238]	protein_coding	0.526242	0.03807	0.166242	0.0485841	0.845395	0.97332	0.574826	0.0308138	0.155251	0.550534	0.0155548	0.0826103	2024	1461	1842	1756	672	1803	872	256	343	1456	6.37083	6.20339	6.49511	7.05832	7.08964	7.07747	7.01232	7.27639	6.60522	7.44581
C2H3orf18	chromosome 2 C3orf18 homolog [Source:VGNC Symbol;Acc:VGNC:70622]	protein_coding	0.525748	0.0647056	0.225844	-0.359897	0.325143	0.828804	0.165851	0.664009	0.835911	0.345799	0.221884	0.440615	89	100	98	86	49	87	37	6	20	45	1.92713	2.37948	2.31075	2.7421	3.33494	2.73991	2.49619	1.92635	2.54554	2.47369
IFIT3	interferon induced protein with tetratricopeptide repeats 3 [Source:VGNC Symbol;Acc:VGNC:73565]	protein_coding	0.52569	0.0143581	0.0911924	0.431574	0.0558305	0.660348	0.957264	0.000477172	0.0125947	0.741477	0.000696294	0.0108204	342	246	335	212	72	334	140	50	93	239	3.82031	3.64965	4.04835	4.02161	3.8823	4.65303	4.3834	4.9268	4.72913	4.84609
C11H12orf29	chromosome 11 C12orf29 homolog [Source:VGNC Symbol;Acc:VGNC:70381]	protein_coding	0.525546	0.00590599	0.0523564	0.000324775	0.998589	0.99954	0.525871	0.01345	0.095403	0.525708	0.00332977	0.0295933	437	341	368	191	105	320	188	45	109	175	4.17014	4.11526	4.18255	3.8728	4.42134	4.59168	4.80567	4.7757	4.95678	4.39958
DTNB	dystrobrevin beta [Source:VGNC Symbol;Acc:VGNC:82136]	protein_coding	0.525375	0.00338103	0.0380275	-0.292034	0.122705	0.707011	0.233341	0.220826	0.487143	0.379358	0.0176156	0.0890099	481	381	435	320	166	362	213	29	80	228	4.30728	4.27378	4.42176	4.61047	5.07788	4.76841	4.98476	4.1468	4.51341	4.77853
BMPR1B	bone morphotic protein receptor type 1B [Source:VGNC Symbol;Acc:VGNC:70267]	protein_coding	0.525331	0.0317693	0.149457	0.0625241	0.813852	0.967055	0.587856	0.0480889	0.200614	0.556594	0.0189177	0.0928927	201	183	181	200	76	184	89	21	46	130	3.06574	3.2296	3.17284	3.93846	3.95942	3.80088	3.73662	3.68645	3.72303	3.97479
DOCK5	dedicator of cytokinesis 5 [Source:VGNC Symbol;Acc:VGNC:83995]	protein_coding	0.525143	0.0681546	0.231911	-0.425619	0.237669	0.788073	0.0995234	0.786478	0.900898	0.312333	0.259293	0.483299	164	199	213	126	51	140	143	19	27	83	2.77889	3.3484	3.40358	3.28133	3.39169	3.41217	4.41374	3.54408	2.96748	3.33634
TRIT1	tRNA isopentenyltransferase 1 [Source:VGNC Symbol;Acc:VGNC:79239]	protein_coding	0.524984	0.0957988	0.284011	0.110288	0.754097	0.954433	0.635273	0.094518	0.302072	0.580128	0.0539836	0.181471	142	222	153	179	76	147	87	24	49	107	2.57666	3.50368	2.9354	3.78031	3.95942	3.48145	3.70426	3.87669	3.81303	3.69726
TXNDC16	thioredoxin domain containing 16 [Source:VGNC Symbol;Acc:VGNC:79214]	protein_coding	0.524555	0.201639	0.433587	-0.297777	0.575545	0.922119	0.226778	0.685712	0.84706	0.375667	0.363304	0.588674	80	61	139	39	19	62	68	4	22	36	1.78063	1.69644	2.8002	1.64512	2.00635	2.26602	3.35407	1.37356	2.67919	2.16285
IRF2	interferon regulatory factor 2 [Source:VGNC Symbol;Acc:VGNC:73760]	protein_coding	0.524457	0.00253401	0.0319182	-0.216365	0.185817	0.748549	0.308092	0.0655559	0.241637	0.416275	0.00544999	0.0407778	1243	952	1174	537	318	1014	474	106	187	542	5.66932	5.58726	5.84683	5.35322	6.01222	6.24856	6.13448	6.00656	5.73217	6.02256
SYNE2	spectrin repeat containing nuclear envelope protein 2 [Source:HGNC Symbol;Acc:HGNC:17084]	protein_coding	0.524406	0.120759	0.323863	-0.365839	0.290607	0.81349	0.158567	0.613319	0.808802	0.341486	0.216925	0.435935	7998	5903	8619	8391	2749	7250	4400	583	1280	6228	8.35102	8.21535	8.7192	9.3134	9.12064	9.08368	9.34588	8.46284	8.50322	9.54149
PDE6D	phosphodiesterase 6D [Source:VGNC Symbol;Acc:VGNC:104548]	protein_coding	0.523983	0.0182883	0.105737	-0.0140922	0.95064	0.990132	0.509891	0.0432768	0.189347	0.516937	0.0129435	0.0729068	417	398	419	164	142	316	165	38	111	186	4.10321	4.33621	4.36814	3.6557	4.85383	4.57366	4.61864	4.53344	4.98287	4.48683
UBXN8	UBX domain protein 8 [Source:VGNC Symbol;Acc:VGNC:79844]	protein_coding	0.523624	0.00251081	0.0317874	0.191855	0.234909	0.784898	0.715479	0.00057318	0.0141292	0.619552	0.000315249	0.0063809	600	423	409	279	141	472	191	64	138	275	4.62373	4.42337	4.33358	4.41415	4.84369	5.14909	4.82838	5.28117	5.29545	5.04739
RNF2	ring finger protein 2 [Source:VGNC Symbol;Acc:VGNC:100060]	protein_coding	0.523095	0.00137211	0.0220841	-0.27489	0.0756789	0.681836	0.248206	0.0994439	0.311188	0.38565	0.00502724	0.0387674	1345	894	961	714	343	1032	463	111	179	527	5.78273	5.4969	5.55895	5.76273	6.12113	6.27388	6.10069	6.07289	5.6693	5.98218
NR3C1	nuclear receptor subfamily 3 group C member 1 [Source:VGNC Symbol;Acc:VGNC:75515]	protein_coding	0.522895	0.00290271	0.0345931	0.253579	0.130506	0.711451	0.776475	0.000335577	0.0099865	0.649685	0.000245794	0.00541313	485	329	431	264	142	390	168	67	121	254	4.31913	4.06409	4.40854	4.33508	4.85383	4.87524	4.64446	5.34697	5.10667	4.9334
ENSMMUG00000018879		protein_coding	0.522817	0.586809	0.778141	-1.00961	0.407851	0.863458	-0.486793	0.695083	0.852257	0.0180116	0.98452	0.993062	723	233	107	23	33	230	78	32	42	32	4.89105	3.57242	2.43331	0.937277	2.77646	4.11925	3.54891	4.28751	3.59357	1.99981
MED26	mediator complex subunit 26 [Source:HGNC Symbol;Acc:HGNC:2376]	protein_coding	0.522288	0.0168428	0.100699	-0.0988096	0.677792	0.943964	0.423479	0.104175	0.320213	0.472884	0.0235266	0.106713	328	244	289	222	132	216	149	22	60	173	3.76076	3.63803	3.83764	4.08742	4.74912	4.02957	4.47257	3.75269	4.10198	4.38313
ABTB1	ankyrin repeat and BTB domain containing 1 [Source:VGNC Symbol;Acc:VGNC:69459]	protein_coding	0.522059	0.0307173	0.146542	0.639593	0.0196031	0.633921	1.16165	0.000331659	0.00995452	0.841856	0.000824723	0.0122196	148	121	147	110	70	107	69	29	53	121	2.63469	2.64621	2.879	3.08911	3.84214	3.0315	3.37478	4.1468	3.92491	3.87245
HSPB1	heat shock protein family B (small) member 1 [Source:VGNC Symbol;Acc:VGNC:81328]	protein_coding	0.521795	0.143093	0.354082	0.561312	0.144807	0.722352	1.08311	0.00908021	0.0748725	0.802451	0.0169844	0.087174	1988	1626	2196	871	427	2272	756	279	1041	922	6.34499	6.35742	6.74827	6.04865	6.43645	7.41066	6.80667	7.40038	8.2052	6.78746
HID1	HID1 domain containing [Source:VGNC Symbol;Acc:VGNC:73394]	protein_coding	0.521788	0.0434831	0.179252	-0.179406	0.501709	0.896111	0.342382	0.203395	0.463685	0.432085	0.0575688	0.189507	1433	890	1025	841	606	815	438	110	200	655	5.87389	5.49046	5.65164	5.99822	6.94069	5.93416	6.02082	6.05986	5.82883	6.2951
ENSMMUG00000049722		protein_coding	0.521334	0.00923469	0.069145	-0.0326179	0.85891	0.976922	0.488716	0.014905	0.101872	0.505025	0.00441134	0.035822	2422	2675	2969	1903	972	2560	1154	339	725	1229	6.62933	7.07444	7.18277	7.17416	7.62157	7.58268	7.41609	7.68114	7.68365	7.20155
RAB5A	RAB5A, member RAS oncogene family [Source:HGNC Symbol;Acc:HGNC:9783]	protein_coding	0.521053	0.0792371	0.254008	-0.710409	0.0771462	0.681836	-0.189356	0.633984	0.820352	0.165848	0.564317	0.752366	163	179	185	76	35	133	117	13	31	47	2.77029	3.19831	3.20379	2.56862	2.85928	3.33939	4.12681	3.00635	3.1627	2.53453
TSFM	Ts translation elongation factor, mitochondrial [Source:VGNC Symbol;Acc:VGNC:78660]	protein_coding	0.520691	0.0169762	0.101269	0.114204	0.593537	0.926593	0.634894	0.00941065	0.0765251	0.577792	0.00473333	0.0374967	1116	994	705	397	265	889	331	113	201	513	5.51438	5.64932	5.11394	4.91957	5.74996	6.05921	5.61795	6.09858	5.836	5.94344
CLN3	CLN3 lysosomal/endosomal transmembrane protein, battenin [Source:HGNC Symbol;Acc:HGNC:2074]	protein_coding	0.520265	0.0128871	0.0851438	0.376398	0.0847776	0.682742	0.896664	0.000757961	0.0164853	0.708464	0.000861769	0.012556	571	515	429	316	212	455	183	60	122	442	4.55277	4.70523	4.40189	4.59245	5.42918	5.09643	4.76703	5.18848	5.11849	5.72917
PLXNC1	plexin C1 [Source:VGNC Symbol;Acc:VGNC:76190]	protein_coding	0.519683	0.144005	0.355569	-0.0430585	0.910198	0.983706	0.476625	0.221732	0.487912	0.498154	0.120199	0.303677	1373	589	1543	410	244	1051	433	72	214	604	5.81237	4.89773	6.2401	4.9658	5.63124	6.30015	6.0043	5.45038	5.92615	6.17842
NR1H2	nuclear receptor subfamily 1 group H member 2 [Source:VGNC Symbol;Acc:VGNC:75504]	protein_coding	0.519331	0.000797285	0.0161377	0.134838	0.308252	0.819698	0.654169	0.00022784	0.0078814	0.58675	0.000103283	0.00306494	1297	1186	1021	651	415	916	519	133	286	719	5.73047	5.90331	5.64602	5.6299	6.39541	6.10227	6.26502	6.33314	6.34353	6.42932
TENM3	teneurin transmembrane protein 3 [Source:VGNC Symbol;Acc:VGNC:100277]	protein_coding	0.51872	0.00868031	0.0663659	-0.205984	0.303826	0.818731	0.312736	0.130575	0.364295	0.415728	0.0181061	0.0905304	773	727	723	418	248	545	387	61	111	429	4.98699	5.19984	5.15014	4.99353	5.65462	5.35562	5.84272	5.21222	4.98287	5.68625
ENSMMUG00000061959		protein_coding	0.518294	0.0211756	0.115935	-0.0859424	0.683754	0.944842	0.432352	0.0449799	0.192942	0.475323	0.0137238	0.0760785	6800	5437	6182	4817	1833	6041	3340	875	1498	2527	8.11705	8.09678	8.23998	8.51298	8.53616	8.82058	8.94835	9.0484	8.73001	8.24063
CHSY1	chondroitin sulfate synthase 1 [Source:VGNC Symbol;Acc:VGNC:70962]	protein_coding	0.518261	0.117513	0.31987	-0.752384	0.103251	0.697627	-0.234123	0.614994	0.809652	0.142069	0.668124	0.821855	132	146	194	71	26	127	104	10	23	44	2.47445	2.91039	3.27107	2.47337	2.44219	3.27394	3.95865	2.63704	2.74164	2.44228
GAB1	GRB2 associated binding protein 1 [Source:VGNC Symbol;Acc:VGNC:72842]	protein_coding	0.518178	0.120241	0.323307	-0.425926	0.297279	0.81539	0.0922517	0.823738	0.921154	0.305215	0.333905	0.561317	202	205	311	108	44	176	171	25	37	86	3.07276	3.39055	3.94226	3.06317	3.18244	3.73755	4.66982	3.93491	3.41347	3.38671
MED21	mediator complex subunit 21 [Source:VGNC Symbol;Acc:VGNC:74501]	protein_coding	0.518065	0.0466232	0.186937	0.0185508	0.942655	0.989972	0.536615	0.0475877	0.199167	0.52734	0.0228614	0.104447	2987	2125	1413	1160	807	2191	624	204	496	1189	6.93135	6.74284	6.11343	6.4611	7.35344	7.35834	6.53029	6.94922	7.13657	7.15387
MORN2	MORN repeat containing 2 [Source:VGNC Symbol;Acc:VGNC:74866]	protein_coding	0.518032	0.126311	0.333558	0.0613851	0.86444	0.977823	0.579417	0.120676	0.34788	0.548724	0.074383	0.222556	696	691	578	213	137	644	237	87	209	231	4.83647	5.12692	4.82896	4.02833	4.80243	5.5955	5.138	5.72243	5.89214	4.79727
TRNP1	TMF1 regulated nuclear protein 1 [Source:VGNC Symbol;Acc:VGNC:79946]	protein_coding	0.518	0.429685	0.660787	1.398	0.0477095	0.641726	1.916	0.00413316	0.0456922	1.217	0.0310019	0.128219	53	57	18	46	11	30	36	17	61	42	1.22284	1.60394	0.072107	1.8712	1.26195	1.27255	2.45788	3.38611	4.12559	2.37733
APOE	apolipoprotein E [Source:VGNC Symbol;Acc:VGNC:108468]	protein_coding	0.517825	0.121259	0.324829	0.652591	0.0734843	0.681836	1.17042	0.00320514	0.0392883	0.84412	0.00829977	0.0541211	6487	5955	5242	2447	1016	7265	2797	754	2419	4573	8.04911	8.228	8.00217	7.53651	7.68539	9.08666	8.69248	8.83375	9.42117	9.09598
NUP98	nucleoporin 98 and 96 [Source:VGNC Symbol;Acc:VGNC:75563]	protein_coding	0.517777	0.0117881	0.080412	-0.0644493	0.75694	0.954501	0.453328	0.0485865	0.201855	0.485553	0.0110505	0.0659088	646	497	576	263	181	395	298	41	116	313	4.72959	4.65424	4.82399	4.32966	5.20208	4.89351	5.46699	4.64228	5.0461	5.23321
MOSPD1	NA	NA	0.517513	0.00075299	0.0156327	-0.0545816	0.680198	0.944643	0.462931	0.00394392	0.0443585	0.490222	0.000521744	0.00884021	779	538	603	418	223	560	284	81	140	333	4.99808	4.76786	4.88969	4.99353	5.50187	5.39463	5.39784	5.61968	5.31612	5.32217
GPR137	G protein-coupled receptor 137 [Source:VGNC Symbol;Acc:VGNC:72994]	protein_coding	0.517424	0.0276623	0.137022	0.264994	0.269736	0.798171	0.782418	0.00468074	0.0492204	0.649921	0.00406183	0.0337309	954	833	808	721	406	726	374	88	225	799	5.28903	5.39535	5.30977	5.77676	6.36385	5.76783	5.79358	5.73886	5.99827	6.58124
BAG3	BAG cochaperone 3 [Source:VGNC Symbol;Acc:VGNC:70219]	protein_coding	0.516922	0.00953062	0.0706059	-0.0251235	0.899442	0.982691	0.491798	0.0284414	0.147638	0.50436	0.00694867	0.0481821	550	425	428	301	216	391	176	51	86	289	4.49911	4.43012	4.39855	4.5228	5.45604	4.87891	4.71112	4.95521	4.61699	5.11866
MPHOSPH6	M-phase phosphoprotein 6 [Source:VGNC Symbol;Acc:VGNC:74917]	protein_coding	0.516405	0.00630036	0.0546084	-0.190576	0.285502	0.810243	0.325829	0.0718344	0.25589	0.421117	0.00935476	0.058916	1825	2180	1442	1016	614	1391	836	160	373	856	6.22184	6.77965	6.14266	6.27027	6.95959	6.70374	6.95157	6.59927	6.72598	6.68048
GAS6	growth arrest specific 6 [Source:VGNC Symbol;Acc:VGNC:72885]	protein_coding	0.51614	0.0195819	0.109864	0.144981	0.484446	0.890818	0.661121	0.00443921	0.0475371	0.58863	0.00338316	0.0298156	17781	9657	9007	6119	4255	8415	4905	1459	2431	7505	9.50323	8.92515	8.7827	8.858	9.75073	9.2986	9.50259	9.78584	9.4283	9.81051
MUS81	MUS81 structure-specific endonuclease subunit [Source:VGNC Symbol;Acc:VGNC:75041]	protein_coding	0.515654	0.00727742	0.0587619	0.0388775	0.832876	0.971722	0.554532	0.00974746	0.0778093	0.535093	0.00304213	0.0279106	634	580	541	382	233	443	283	87	110	363	4.70271	4.87564	4.73411	4.86433	5.56492	5.05806	5.39277	5.72243	4.96988	5.44611
DNAJC27	DnaJ heat shock protein family (Hsp40) member C27 [Source:VGNC Symbol;Acc:VGNC:106148]	protein_coding	0.515628	0.0068166	0.0567475	-0.101358	0.60958	0.931121	0.41427	0.0611954	0.231661	0.464949	0.0101112	0.0622978	209	196	220	139	77	181	92	22	37	118	3.12092	3.32686	3.44949	3.42061	3.97807	3.77746	3.78385	3.75269	3.41347	3.83666
DUSP1	dual specificity phosphatase 1 [Source:HGNC Symbol;Acc:HGNC:3064]	protein_coding	0.515433	0.197148	0.427459	-1.10925	0.0272693	0.633921	-0.593815	0.190345	0.447569	-0.039191	0.909383	0.956838	2028	2497	2542	914	808	1141	1302	79	424	386	6.37367	6.97523	6.95904	6.118	7.35523	6.41844	7.59001	5.58374	6.91059	5.5344
ENSMMUG00000064773		protein_coding	0.515231	0.458761	0.683684	-0.646314	0.401861	0.860212	-0.131084	0.856843	0.9384	0.192074	0.74793	0.871511	3346	1962	5167	622	337	2738	1940	255	495	510	7.09487	6.6279	7.98139	5.56439	6.09573	7.67957	8.16492	7.27075	7.13366	5.935
FRMD4A	FERM domain containing 4A [Source:VGNC Symbol;Acc:VGNC:72786]	protein_coding	0.515173	0.0622446	0.221429	-0.732934	0.0835492	0.682742	-0.217761	0.614099	0.80922	0.148706	0.613373	0.785504	89	77	100	59	28	76	44	2	9	44	1.92713	2.01654	2.3389	2.2153	2.54585	2.55025	2.73918	0.466007	1.44442	2.44228
GLMP	glycosylated lysosomal membrane protein [Source:VGNC Symbol;Acc:VGNC:73030]	protein_coding	0.514822	0.0948098	0.282627	-0.177356	0.588108	0.925332	0.337466	0.302996	0.572169	0.426144	0.118044	0.299529	695	1005	1102	972	459	806	420	105	232	480	4.83441	5.66515	5.7558	6.20655	6.54051	5.91819	5.96044	5.99293	6.04235	5.84779
MT3	metallothionein 3 [Source:HGNC Symbol;Acc:HGNC:7408]	protein_coding	0.514776	0.232415	0.469753	-0.630536	0.173178	0.735582	-0.11576	0.776977	0.895998	0.199508	0.569193	0.755925	14317	7305	11159	2299	2025	7902	4291	405	1311	3685	9.19071	8.52263	9.09168	7.44659	8.67981	9.20788	9.3097	7.93758	8.53773	8.78461
COA6	cytochrome c oxidase assembly factor 6 [Source:VGNC Symbol;Acc:VGNC:71200]	protein_coding	0.514586	0.541619	0.746093	0.11232	0.903009	0.982691	0.626907	0.486801	0.723673	0.570747	0.441245	0.656462	971	615	424	63	49	549	260	86	199	156	5.3144	4.9597	4.38511	2.30655	3.33494	5.36613	5.271	5.7058	5.82162	4.2352
POLR2A	RNA polymerase II subunit A [Source:VGNC Symbol;Acc:VGNC:99209]	protein_coding	0.514579	0.00499594	0.0471116	-0.339137	0.0596262	0.669968	0.175442	0.281018	0.552489	0.345011	0.020498	0.0978777	2718	2035	2611	1422	827	1993	1102	180	377	1336	6.7954	6.68051	6.99763	6.75438	7.38872	7.22184	7.34964	6.76891	6.74134	7.32185
FAM171B	family with sequence similarity 171 member B [Source:VGNC Symbol;Acc:VGNC:72404]	protein_coding	0.514288	0.199189	0.430349	-0.569954	0.277742	0.804029	-0.0556656	0.91773	0.966686	0.229311	0.562256	0.750699	75	84	154	43	24	104	29	9	11	35	1.69231	2.13697	2.94459	1.77861	2.3305	2.99134	2.15676	2.48945	1.7173	2.12379
BICC1	BicC family RNA binding protein 1 [Source:VGNC Symbol;Acc:VGNC:70348]	protein_coding	0.514169	0.123723	0.32925	-0.827677	0.0754005	0.681836	-0.313508	0.499223	0.730317	0.10033	0.761306	0.87818	115	165	133	62	32	98	90	12	27	29	2.28211	3.0831	2.73815	2.28427	2.73319	2.90752	3.75254	2.89343	2.96748	1.86418
ENSMMUG00000045559		protein_coding	0.514029	0.00819011	0.0639681	-0.0827648	0.677571	0.943964	0.431264	0.0516821	0.209137	0.472647	0.00969471	0.060463	451	413	427	213	154	372	160	25	96	234	4.21521	4.38914	4.3952	4.02833	4.9702	4.80748	4.57456	3.93491	4.77464	4.81577
KDM6A	lysine demethylase 6A [Source:VGNC Symbol;Acc:VGNC:73820]	protein_coding	0.513644	0.0079028	0.0624202	0.0795107	0.678121	0.943964	0.593155	0.00892	0.0744014	0.553399	0.00302923	0.0278781	508	333	355	303	151	319	205	40	92	265	4.38541	4.08135	4.13117	4.53229	4.94198	4.5872	4.92983	4.60691	4.71363	4.99423
GCC2	GRIP and coiled-coil domain containing 2 [Source:VGNC Symbol;Acc:VGNC:72765]	protein_coding	0.513544	0.0437078	0.179712	-0.273808	0.296715	0.815339	0.239736	0.342391	0.610044	0.37664	0.0828857	0.239273	1596	1635	2321	1117	510	1334	1158	133	337	975	6.02888	6.36536	6.82801	6.40671	6.69225	6.64348	7.42108	6.33314	6.5798	6.86798
ENSMMUG00000007970		protein_coding	0.512894	0.0352062	0.15913	0.169724	0.483812	0.890407	0.682618	0.0111356	0.0849274	0.597756	0.00800346	0.0531057	1095	1772	1688	1120	497	1302	772	177	412	1026	5.48708	6.48122	6.3694	6.41058	6.65506	6.60851	6.83684	6.7447	6.86923	6.94143
METTL16	methyltransferase 16, N6-methyladenosine [Source:VGNC Symbol;Acc:VGNC:74603]	protein_coding	0.512682	0.00400758	0.0418485	0.0286159	0.867615	0.978273	0.541298	0.00839745	0.0717197	0.52699	0.00204565	0.0214359	328	351	318	215	96	300	163	33	77	197	3.76076	4.15655	3.97402	4.04167	4.29314	4.49926	4.60117	4.33152	4.45869	4.56911
CST6	cystatin E/M [Source:VGNC Symbol;Acc:VGNC:71531]	protein_coding	0.512076	0.816797	0.914587	4.10834	0.0693241	0.680241	4.62041	0.00802034	0.0696888	2.56624	0.120786	0.304646	202	2	4	144	10	37	3	11	63	398	3.07276	-1.87778	-1.44626	3.47079	1.13473	1.55561	-0.701308	2.77093	4.17168	5.57841
DNAAF4	dynein axonemal assembly factor 4 [Source:VGNC Symbol;Acc:VGNC:71881]	protein_coding	0.511958	0.171353	0.394449	-0.0215161	0.961201	0.99159	0.490442	0.294262	0.564608	0.5012	0.165124	0.371109	132	171	312	175	71	171	95	15	55	111	2.47445	3.1336	3.94684	3.74812	3.86236	3.69652	3.82957	3.20869	3.97776	3.74953
ENSMMUG00000056309		protein_coding	0.511326	0.0327776	0.152358	0.216686	0.397253	0.860089	0.728012	0.0131876	0.0941776	0.619669	0.00829484	0.0541211	129	115	95	56	34	109	38	12	28	72	2.44231	2.5749	2.26747	2.14286	2.81847	3.05766	2.53351	2.89343	3.01881	3.13496
TSEN34	tRNA splicing endonuclease subunit 34 [Source:VGNC Symbol;Acc:VGNC:78974]	protein_coding	0.511289	0.00367869	0.0396356	-0.043117	0.779609	0.959779	0.468172	0.0070408	0.0645971	0.48973	0.00168532	0.0190166	4040	3141	3084	1814	1234	2955	1251	299	725	2038	7.36648	7.30586	7.23753	7.10514	7.96562	7.78952	7.53242	7.50016	7.68365	7.93055
ADAM10	ADAM metallopeptidase domain 10 [Source:VGNC Symbol;Acc:VGNC:69465]	protein_coding	0.511084	0.00120801	0.0205526	0.0229668	0.862473	0.97747	0.534051	0.00121521	0.0222494	0.522568	0.000336391	0.00669277	2140	1710	1736	1222	731	1645	729	195	458	1088	6.45107	6.42994	6.40977	6.53608	7.2109	6.94534	6.75428	6.88422	7.02172	7.02596
TEX30	testis expressed 30 [Source:VGNC Symbol;Acc:VGNC:79481]	protein_coding	0.510967	0.00892148	0.0674731	0.152666	0.417117	0.868202	0.663633	0.00314472	0.0386829	0.5873	0.00171229	0.0192637	1032	858	550	465	252	706	344	99	201	474	5.40193	5.43784	4.75776	5.14647	5.67762	5.72766	5.67333	5.90827	5.836	5.8297
APOD	apolipoprotein D [Source:VGNC Symbol;Acc:VGNC:69988]	protein_coding	0.510203	0.400966	0.637265	1.58392	0.0176244	0.633921	2.09412	0.000837016	0.0174808	1.30216	0.0134086	0.0747648	67	23	69	12	14	49	10	30	32	57	1.53869	0.410156	1.82537	0.112483	1.5876	1.94011	0.72244	4.19525	3.20764	2.80532
FBXO34	F-box protein 34 [Source:VGNC Symbol;Acc:VGNC:82143]	protein_coding	0.509655	0.0115136	0.0790528	-0.259952	0.225444	0.775846	0.249703	0.250049	0.522115	0.379679	0.0353702	0.139686	505	475	519	295	147	371	297	48	78	250	4.37694	4.58938	4.67461	4.49397	4.90346	4.80362	5.46216	4.86825	4.47716	4.91063
KCTD1	potassium channel tetramerization domain containing 1 [Source:VGNC Symbol;Acc:VGNC:73850]	protein_coding	0.509593	0.0377528	0.165523	0.221536	0.400523	0.860212	0.73113	0.0150047	0.102287	0.620362	0.00973007	0.0605536	177	156	180	69	39	138	87	17	43	104	2.8863	3.00386	3.165	2.43344	3.0119	3.39174	3.70426	3.38611	3.62704	3.65679
ANGPTL1	angiopoietin like 1 [Source:VGNC Symbol;Acc:VGNC:69813]	protein_coding	0.508722	0.135037	0.343696	-0.550359	0.184938	0.748549	-0.0416369	0.918876	0.966998	0.233542	0.456825	0.670712	443	265	317	345	217	335	104	56	56	124	4.18962	3.75557	3.96952	4.71826	5.46267	4.65731	3.95865	5.08943	4.00347	3.90738
CMTR2	cap methyltransferase 2 [Source:VGNC Symbol;Acc:VGNC:71350]	protein_coding	0.508276	0.00479583	0.0460291	-0.583759	0.0103139	0.605099	-0.0754829	0.711388	0.863184	0.216397	0.165752	0.371667	436	319	312	241	115	365	133	22	52	141	4.16686	4.02003	3.94684	4.20475	4.55158	4.78024	4.31002	3.75269	3.89774	4.09074
SMCO4	single-pass membrane protein with coiled-coil domains 4 [Source:VGNC Symbol;Acc:VGNC:101399]	protein_coding	0.508188	0.581491	0.775198	0.216217	0.830042	0.970403	0.724405	0.461291	0.705796	0.616297	0.446254	0.660733	3772	1655	871	125	180	1337	556	176	431	419	7.26756	6.38287	5.41763	3.27004	5.19413	6.64671	6.36416	6.73654	6.93418	5.65233
ZC3H6	zinc finger CCCH-type containing 6 [Source:VGNC Symbol;Acc:VGNC:79458]	protein_coding	0.507194	0.102944	0.296039	-0.646294	0.1403	0.719385	-0.1391	0.756169	0.885444	0.184047	0.562049	0.750518	141	144	257	110	53	130	106	9	27	62	2.56676	2.89095	3.67049	3.08911	3.4463	3.30704	3.98583	2.48945	2.96748	2.92377
ENSMMUG00000063761		protein_coding	0.506999	0.228618	0.465571	0.83758	0.0838175	0.682742	1.34458	0.00937688	0.0765251	0.925788	0.0226821	0.104316	206	333	197	279	124	157	176	35	161	241	3.10047	4.08135	3.29282	4.41415	4.65952	3.57499	4.71112	4.41571	5.51694	4.85804
ENSMMUG00000053817		protein_coding	0.506122	0.0500912	0.19482	-0.121054	0.631948	0.933307	0.385068	0.12223	0.350443	0.445595	0.0426659	0.15732	3791	5339	4890	3675	1827	4629	1857	572	1254	1858	7.2748	8.07056	7.90196	8.1228	8.53143	8.43666	8.10187	8.43538	8.47363	7.79725
VANGL1	VANGL planar cell polarity protein 1 [Source:VGNC Symbol;Acc:VGNC:78976]	protein_coding	0.506077	0.0314654	0.148693	-0.113137	0.663929	0.940834	0.39294	0.159594	0.408106	0.449509	0.0437549	0.159932	149	128	116	68	33	118	59	9	42	57	2.64413	2.72519	2.54627	2.41305	2.77646	3.16985	3.15294	2.48945	3.59357	2.80532
SIPA1	signal-induced proliferation-associated 1 [Source:VGNC Symbol;Acc:VGNC:77218]	protein_coding	0.50604	0.222034	0.457885	0.21776	0.645681	0.937526	0.723799	0.146815	0.388635	0.614919	0.117212	0.298814	280	177	164	47	43	204	51	12	48	119	3.53562	3.1824	3.03339	1.90078	3.14991	3.948	2.94708	2.89343	3.78365	3.84869
BICRAL	BICRA like chromatin remodeling complex associated protein [Source:VGNC Symbol;Acc:VGNC:70359]	protein_coding	0.505826	0.00216617	0.0289512	-0.260833	0.124067	0.70798	0.244993	0.156101	0.402416	0.37541	0.0105476	0.0642333	364	313	338	245	122	288	163	32	64	164	3.9092	3.99292	4.06108	4.22828	4.63622	4.44082	4.60117	4.28751	4.19419	4.30671
SLMAP	sarcolemma associated protein [Source:VGNC Symbol;Acc:VGNC:77723]	protein_coding	0.505381	0.0100788	0.0733225	0.0991349	0.603781	0.928859	0.604516	0.00692978	0.0638013	0.554948	0.0029448	0.0273662	690	595	656	507	226	496	381	77	151	440	4.82405	4.91227	5.01055	5.27065	5.52108	5.2203	5.82025	5.54688	5.42479	5.72265
DSTN	destrin, actin depolymerizing factor [Source:VGNC Symbol;Acc:VGNC:71841]	protein_coding	0.505344	0.0104887	0.0748676	-0.128685	0.476761	0.885885	0.376659	0.0407353	0.182173	0.441001	0.00852049	0.0549128	7283	6445	6810	4048	1979	6074	3337	810	1601	2536	8.21599	8.34201	8.37949	8.26218	8.64668	8.82843	8.94705	8.93707	8.82591	8.24575
LZTS1	leucine zipper tumor suppressor 1 [Source:VGNC Symbol;Acc:VGNC:74283]	protein_coding	0.504877	0.428419	0.660388	-1.17953	0.296794	0.815339	-0.674656	0.580236	0.787211	-0.0848896	0.914665	0.959467	46	82	164	100	42	46	98	2	10	26	1.03452	2.10357	3.03339	2.95451	3.11663	1.85316	3.8739	0.466007	1.5873	1.71446
ITPKB	inositol-trisphosphate 3-kinase B [Source:VGNC Symbol;Acc:VGNC:106392]	protein_coding	0.504801	0.0149655	0.0937603	-0.182086	0.433477	0.873276	0.322715	0.194247	0.451852	0.413758	0.0360932	0.141583	205	150	206	118	66	152	89	18	27	103	3.0936	2.94851	3.35617	3.18842	3.75829	3.52898	3.73662	3.46726	2.96748	3.64304
GATAD2A	GATA zinc finger domain containing 2A [Source:HGNC Symbol;Acc:HGNC:29989]	protein_coding	0.50453	0.00575562	0.0518608	-0.186967	0.313434	0.820455	0.317563	0.10451	0.320296	0.411047	0.0127848	0.0724405	417	299	367	232	119	276	198	43	75	165	4.10321	3.92763	4.17867	4.15036	4.60055	4.37991	4.88	4.71053	4.42102	4.3154
TRA2B	transformer 2 beta homolog [Source:VGNC Symbol;Acc:VGNC:78554]	protein_coding	0.504507	0.0536449	0.203063	-0.300481	0.257275	0.793737	0.204027	0.407819	0.66431	0.354267	0.10246	0.273322	5069	3424	4273	1789	908	3285	2391	348	861	1402	7.69352	7.43019	7.70752	7.08514	7.5234	7.94214	8.46631	7.71891	7.93149	7.39134
DDIT3	DNA damage inducible transcript 3 [Source:VGNC Symbol;Acc:VGNC:71756]	protein_coding	0.504256	0.0118791	0.080666	-0.339175	0.115745	0.703648	0.16508	0.427547	0.679895	0.334668	0.0547334	0.18288	610	727	680	313	194	521	316	56	123	261	4.64741	5.19984	5.06212	4.57879	5.3017	5.29093	5.55128	5.08943	5.13021	4.97241
CPVL	carboxypeptidase vitellogenic like [Source:VGNC Symbol;Acc:VGNC:71406]	protein_coding	0.503911	0.0459948	0.184841	0.504986	0.0614329	0.672367	1.0089	0.00108741	0.0205453	0.756404	0.00231356	0.0234434	2599	2384	1366	794	688	1481	758	273	610	1426	6.73091	6.90851	6.06475	5.91548	7.12354	6.79404	6.81047	7.36905	7.43471	7.41581
ENPP5	ectonucleotide pyrophosphatase/phosphodiesterase family member 5 [Source:VGNC Symbol;Acc:VGNC:104375]	protein_coding	0.503332	0.0345647	0.157304	-0.167376	0.495141	0.893241	0.335956	0.177587	0.432542	0.419644	0.0462489	0.165648	962	766	666	493	195	899	333	104	214	292	5.30102	5.27489	5.03226	5.23043	5.30909	6.07531	5.62661	5.97916	5.92615	5.13349
CEP57L1	centrosomal protein 57 like 1 [Source:VGNC Symbol;Acc:VGNC:71072]	protein_coding	0.502522	0.0739103	0.244899	-0.355545	0.262817	0.795105	0.146977	0.637956	0.821592	0.32475	0.196622	0.412525	516	898	479	333	197	435	319	68	101	240	4.40777	5.50332	4.55971	4.66753	5.32374	5.03191	5.56486	5.36825	4.84744	4.85208
PABIR2	PABIR family member 2 [Source:VGNC Symbol;Acc:VGNC:72411]	protein_coding	0.502405	0.017521	0.102825	0.461613	0.0404634	0.63958	0.964019	0.000379226	0.010787	0.733212	0.000678586	0.0106306	986	611	615	641	314	640	319	112	251	607	5.33642	4.95034	4.91795	5.60764	5.99401	5.58654	5.56486	6.08579	6.15563	6.18556
MARCHF8	membrane associated ring-CH-type finger 8 [Source:VGNC Symbol;Acc:VGNC:106070]	protein_coding	0.502356	0.00504669	0.0473775	-0.101669	0.560587	0.919408	0.400687	0.0381456	0.175356	0.451522	0.00594459	0.0432166	568	500	582	348	216	434	244	55	96	320	4.54522	4.66287	4.83885	4.73067	5.45604	5.02861	5.17979	5.06357	4.77464	5.26498
MAP7	microtubule associated protein 7 [Source:VGNC Symbol;Acc:VGNC:97788]	protein_coding	0.501907	0.171485	0.394449	0.114307	0.782488	0.960252	0.616213	0.157296	0.404205	0.55906	0.105502	0.27917	71	105	99	77	20	75	68	18	17	57	1.61754	2.4476	2.3249	2.58694	2.07727	2.5317	3.35407	3.46726	2.31854	2.80532
FAM20C	FAM20C golgi associated secretory pathway kinase [Source:VGNC Symbol;Acc:VGNC:108406]	protein_coding	0.501899	0.0915538	0.277168	0.00789703	0.979238	0.996309	0.509796	0.101169	0.314991	0.505848	0.0548157	0.18302	3461	1657	1772	691	681	1498	775	184	375	1199	7.14357	6.38461	6.43932	5.71564	7.10881	6.81048	6.84242	6.80057	6.73368	7.16594
RASSF2	Ras association domain family member 2 [Source:VGNC Symbol;Acc:VGNC:76674]	protein_coding	0.501886	0.0410825	0.173652	-0.200256	0.442222	0.876734	0.301631	0.252896	0.525005	0.401759	0.0667787	0.20804	816	415	696	519	215	646	263	91	105	329	5.06468	4.39605	5.0955	5.30425	5.44937	5.59996	5.28748	5.78707	4.90315	5.30482
MPHOSPH8	M-phase phosphoprotein 8 [Source:VGNC Symbol;Acc:VGNC:74864]	protein_coding	0.501142	0.00801167	0.0630432	-0.356154	0.0572357	0.665434	0.144988	0.380222	0.640512	0.323065	0.0330047	0.133045	3449	3434	4535	1959	1104	3125	1742	305	597	1707	7.13856	7.43439	7.79331	7.21595	7.80513	7.87016	8.0097	7.5288	7.40366	7.67506
PCED1B	PC-esterase domain containing 1B [Source:VGNC Symbol;Acc:VGNC:75689]	protein_coding	0.501012	0.043422	0.179133	-0.00066879	0.998016	0.999253	0.500344	0.0872129	0.28779	0.500678	0.033222	0.133664	716	515	520	331	225	432	258	32	89	453	4.8771	4.70523	4.67737	4.65889	5.5147	5.02198	5.25991	4.28751	4.66612	5.76452
ENSMMUG00000063806		lncRNA	0.500814	0.0524876	0.200357	-0.820832	0.0416311	0.63958	-0.320018	0.426702	0.679373	0.0903979	0.739092	0.866923	304	208	226	102	111	158	108	8	23	86	3.65257	3.41117	3.4877	2.98245	4.50089	3.58401	4.01251	2.32502	2.74164	3.38671
NAT9	N-acetyltransferase 9 (putative) [Source:VGNC Symbol;Acc:VGNC:99177]	protein_coding	0.500654	0.0127243	0.0844934	-0.118677	0.574522	0.922119	0.381976	0.095584	0.303723	0.441315	0.0186788	0.0922091	238	255	181	148	72	190	108	26	50	108	3.30491	3.70079	3.17284	3.50972	3.8823	3.84661	4.01251	3.99087	3.84182	3.71051
CAMK2B	calcium/calmodulin dependent protein kinase II beta [Source:VGNC Symbol;Acc:VGNC:70524]	protein_coding	0.500237	0.0193663	0.109496	-0.22842	0.310432	0.819698	0.271817	0.233529	0.502848	0.386027	0.0427952	0.157686	664	608	788	408	269	483	327	68	100	367	4.76898	4.94327	5.27376	4.95878	5.7715	5.18217	5.60047	5.36825	4.83317	5.46186
CTSL	cathepsin L [Source:VGNC Symbol;Acc:VGNC:71560]	protein_coding	0.50021	0.0208922	0.114806	0.0265374	0.898442	0.982691	0.526747	0.0200858	0.120023	0.513479	0.00844257	0.0546452	2237	2379	1867	924	654	1931	762	170	555	1097	6.5149	6.90549	6.51452	6.13366	7.05052	7.1763	6.81806	6.68659	7.29853	7.03783
CHORDC1	cysteine and histidine rich domain containing 1 [Source:VGNC Symbol;Acc:VGNC:100912]	protein_coding	0.499129	0.00216048	0.0289512	-0.196124	0.198825	0.756396	0.303005	0.0555806	0.218126	0.401067	0.00452934	0.0364185	989	887	804	465	252	798	387	91	194	365	5.34079	5.48561	5.30264	5.14647	5.67762	5.90384	5.84272	5.78707	5.78502	5.45401
CPNE2	copine 2 [Source:VGNC Symbol;Acc:VGNC:71464]	protein_coding	0.498981	0.0822432	0.258878	-0.259963	0.441796	0.876666	0.239019	0.492482	0.727013	0.369	0.173177	0.381889	388	210	293	208	105	356	76	22	55	145	4.0003	3.42475	3.85723	3.99443	4.42134	4.74445	3.51199	3.75269	3.97776	4.1307
LMBR1	limb development membrane protein 1 [Source:VGNC Symbol;Acc:VGNC:74276]	protein_coding	0.498941	0.0751841	0.246673	-0.319383	0.349031	0.839997	0.179558	0.609113	0.806597	0.33925	0.206222	0.423696	127	103	144	59	22	110	68	9	23	51	2.42049	2.42074	2.84995	2.2153	2.20944	3.07057	3.35407	2.48945	2.74164	2.64901
TMCO1	transmembrane and coiled-coil domains 1 [Source:VGNC Symbol;Acc:VGNC:79118]	protein_coding	0.498451	0.0132091	0.0865097	-0.0242929	0.897144	0.982691	0.474158	0.0198944	0.119364	0.486305	0.0064378	0.0456029	3024	2110	2964	1208	679	2463	1131	310	547	1209	6.94909	6.73264	7.18034	6.51949	7.10457	7.527	7.38708	7.55223	7.2776	7.17791
HIVEP1	HIVEP zinc finger 1 [Source:VGNC Symbol;Acc:VGNC:83426]	protein_coding	0.498046	0.0776033	0.251302	-0.233572	0.487266	0.89124	0.264474	0.450428	0.697589	0.38126	0.158337	0.360967	237	228	323	178	56	214	183	20	42	139	3.29894	3.54158	3.99628	3.77233	3.52452	4.01629	4.76703	3.61702	3.59357	4.07034
FAM210A	NA	NA	0.497951	0.0022442	0.0296172	-0.244043	0.129983	0.709702	0.253908	0.119377	0.345661	0.375929	0.00820854	0.0537598	586	581	565	312	160	491	276	51	111	257	4.58991	4.87812	4.79634	4.57421	5.02505	5.20575	5.35679	4.95521	4.98287	4.95025
CRIM1	cysteine rich transmembrane BMP regulator 1 [Source:VGNC Symbol;Acc:VGNC:106144]	protein_coding	0.497443	0.210102	0.443642	-0.0773665	0.869252	0.978273	0.420076	0.39179	0.650128	0.458759	0.22639	0.446196	105	141	100	35	23	70	89	12	25	47	2.1557	2.86129	2.3389	1.49801	2.27124	2.43522	3.73662	2.89343	2.85897	2.53453
ATP11C	ATPase phospholipid transporting 11C [Source:VGNC Symbol;Acc:VGNC:70065]	protein_coding	0.496881	0.0122453	0.0822485	-0.0718838	0.720455	0.946601	0.424997	0.0537367	0.214314	0.460939	0.0120267	0.0695707	535	339	360	265	167	381	139	48	84	214	4.45952	4.10685	4.15115	4.34049	5.08651	4.84176	4.37314	4.86825	4.58328	4.6877
CDC42EP4	CDC42 effector protein 4 [Source:VGNC Symbol;Acc:VGNC:70789]	protein_coding	0.49683	0.0068861	0.0570383	0.0367783	0.830737	0.970403	0.533608	0.0075436	0.0667784	0.515219	0.00251648	0.0247495	1088	927	1096	741	401	953	412	117	208	707	5.47787	5.549	5.74795	5.81611	6.34601	6.15925	5.93277	6.14865	5.88524	6.40509
STAT2	signal transducer and activator of transcription 2 [Source:VGNC Symbol;Acc:VGNC:77905]	protein_coding	0.496298	0.112643	0.311872	-0.173863	0.619214	0.931433	0.322435	0.36677	0.631005	0.409366	0.153234	0.3544	254	298	353	277	140	218	170	51	89	121	3.3972	3.92286	4.12309	4.40386	4.83349	4.04273	4.66141	4.95521	4.66612	3.87245
TXLNG	taxilin gamma [Source:HGNC Symbol;Acc:HGNC:18578]	protein_coding	0.496093	0.0144143	0.0913474	-0.120637	0.562687	0.919999	0.375456	0.0920795	0.297446	0.435774	0.0188879	0.0928792	420	413	535	249	119	375	235	46	92	221	4.11345	4.38914	4.71813	4.25143	4.60055	4.81899	5.12583	4.80722	4.71363	4.73383
ENSMMUG00000062026		protein_coding	0.496047	0.171064	0.394007	0.143584	0.711195	0.946601	0.639631	0.111699	0.332552	0.567839	0.0850662	0.243294	1308	521	463	395	293	480	299	113	248	281	5.74262	4.72183	4.51106	4.91233	5.89442	5.17322	5.4718	6.09858	6.13832	5.07837
STMP1	short transmembrane mitochondrial protein 1 [Source:HGNC Symbol;Acc:HGNC:41909]	protein_coding	0.495701	0.706793	0.855004	-0.0684259	0.960861	0.991467	0.427275	0.742543	0.878989	0.461488	0.677098	0.82795	675	230	152	10	13	233	103	54	107	46	4.79254	3.55399	2.92615	-0.105499	1.48701	4.13776	3.94487	5.03723	4.93021	2.50443
DRAP1	DR1 associated protein 1 [Source:VGNC Symbol;Acc:VGNC:71987]	protein_coding	0.495596	0.00240335	0.0308575	-0.166864	0.243474	0.788978	0.328732	0.0248551	0.136504	0.412164	0.00267995	0.0258997	6471	5024	4226	2870	1755	4714	1936	500	998	2474	8.04555	7.98288	7.69158	7.76635	8.47345	8.46289	8.16194	8.24139	8.14438	8.21007
ARHGAP20	Rho GTPase activating protein 20 [Source:VGNC Symbol;Acc:VGNC:69862]	protein_coding	0.495131	0.0241533	0.125547	-0.202373	0.398933	0.860089	0.292758	0.239857	0.51037	0.393944	0.0511561	0.17583	333	362	473	220	103	350	175	28	85	178	3.78231	4.20065	4.54166	4.0745	4.39382	4.72008	4.70295	4.09668	4.60024	4.4239
ANKRD31	ankyrin repeat domain 31 [Source:VGNC Symbol;Acc:VGNC:84277]	protein_coding	0.494828	0.0848561	0.264201	0.436718	0.172815	0.735582	0.931546	0.00931758	0.0761212	0.713187	0.01154	0.0676118	179	138	125	175	67	147	60	22	48	128	2.90213	2.831	2.65102	3.74812	3.77972	3.48145	3.17672	3.75269	3.78365	3.95267
SFXN2	NA	NA	0.494054	0.00554949	0.050826	0.272212	0.115407	0.703648	0.766266	0.00040774	0.0113315	0.63016	0.000391518	0.0073973	1281	997	894	586	399	718	488	137	271	694	5.71262	5.65366	5.45509	5.4787	6.33881	5.75189	6.17638	6.3758	6.26598	6.37837
ZSCAN12	zinc finger and SCAN domain containing 12 [Source:VGNC Symbol;Acc:VGNC:78910]	protein_coding	0.49401	0.0817796	0.258141	-0.266596	0.441221	0.876177	0.227413	0.528425	0.750962	0.360712	0.189257	0.402052	134	122	171	86	26	126	86	11	21	71	2.49548	2.65776	3.09245	2.7421	2.44219	3.26274	3.6878	2.77093	2.61391	3.11518
CCDC82	coiled-coil domain containing 82 [Source:VGNC Symbol;Acc:VGNC:70869]	protein_coding	0.493534	0.00857328	0.0657389	-0.395272	0.0496365	0.65097	0.098262	0.593227	0.795487	0.295898	0.0596819	0.193716	1095	944	1044	798	321	903	551	66	170	539	5.48708	5.57513	5.67805	5.92271	6.02573	6.0817	6.35116	5.32537	5.59513	6.01457
PRPF18	pre-mRNA processing factor 18 [Source:VGNC Symbol;Acc:VGNC:106092]	protein_coding	0.492882	0.104559	0.298416	-0.155379	0.644142	0.936958	0.337503	0.326553	0.595977	0.415192	0.134535	0.326545	446	588	471	218	78	499	251	45	98	222	4.19927	4.89529	4.53559	4.06146	3.99649	5.22896	5.22041	4.7757	4.8042	4.7403
TSHZ2	teashirt zinc finger homeobox 2 [Source:VGNC Symbol;Acc:VGNC:78875]	protein_coding	0.492789	0.13968	0.349454	0.197826	0.587856	0.925332	0.690614	0.0742232	0.260851	0.591701	0.0574469	0.189297	109	70	136	59	19	115	37	12	27	62	2.2076	1.88514	2.76951	2.2153	2.00635	3.13342	2.49619	2.89343	2.96748	2.92377
LAPTM4A	lysosomal protein transmembrane 4 alpha [Source:VGNC Symbol;Acc:VGNC:74272]	protein_coding	0.492433	0.11814	0.320197	0.363152	0.262197	0.795105	0.855585	0.0122858	0.0902531	0.674009	0.0184639	0.0914784	32250	21574	19404	6698	5096	21226	8633	2913	6328	11043	10.362	10.0845	9.88963	8.98838	10.0109	10.6332	10.3181	10.7832	10.8083	10.3676
TMEM35B	transmembrane protein 35B [Source:VGNC Symbol;Acc:VGNC:100160]	protein_coding	0.492408	0.0183597	0.105855	0.167075	0.410158	0.86418	0.659484	0.00466996	0.0491563	0.575946	0.00327168	0.029349	1938	1698	1357	784	486	1671	561	203	460	801	6.30832	6.4198	6.05523	5.89725	6.62283	6.96793	6.37705	6.94214	7.028	6.58484
FGFR1OP2	FGFR1 onco partner 2 [Source:VGNC Symbol;Acc:VGNC:72551]	protein_coding	0.492368	0.0156396	0.0961347	-0.164573	0.408924	0.864088	0.327795	0.104866	0.320566	0.410081	0.0202495	0.0970441	1786	1594	1357	948	477	1064	946	142	363	711	6.19075	6.3288	6.05523	6.17056	6.59591	6.31784	7.12968	6.42741	6.68684	6.41321
MAOB	monoamine oxidase B [Source:VGNC Symbol;Acc:VGNC:74488]	protein_coding	0.492232	0.21487	0.448392	0.187148	0.654142	0.939278	0.679381	0.106119	0.322691	0.585807	0.0953768	0.261465	97	102	77	52	33	97	23	24	43	37	2.04594	2.40712	1.97636	2.04025	2.77646	2.89306	1.83674	3.87669	3.62704	2.20089
ENSMMUG00000050682		lncRNA	0.491875	0.321496	0.564881	0.894719	0.114016	0.703648	1.38659	0.0181599	0.11396	0.939234	0.0434016	0.159139	31	67	41	38	17	25	43	9	17	48	0.522432	1.82494	1.1213	1.60973	1.85311	1.02985	2.70687	2.48945	2.31854	2.56401
ENSMMUG00000057703		pseudogene	0.49169	0.0564305	0.208628	-0.538701	0.103717	0.697627	-0.0470106	0.885791	0.952665	0.22234	0.362141	0.587444	150	167	156	90	69	148	45	17	23	54	2.65352	3.10013	2.96279	2.80605	3.82163	3.49108	2.77078	3.38611	2.74164	2.72928
PLA2G1B	phospholipase A2 group IB [Source:VGNC Symbol;Acc:VGNC:76154]	protein_coding	0.491046	0.0163888	0.0989448	0.293451	0.138682	0.718475	0.784497	0.00074734	0.0164243	0.637772	0.00107382	0.0143701	19467	17432	16351	9235	5086	20134	6135	2279	4289	12637	9.6339	9.77702	9.6427	9.45163	10.0081	10.557	9.82533	10.4292	10.2472	10.5621
ZNF653	zinc finger protein 653 [Source:VGNC Symbol;Acc:VGNC:97848]	protein_coding	0.490823	0.012043	0.0814626	0.238225	0.242383	0.788135	0.729048	0.00313942	0.0386829	0.609935	0.00196427	0.0208011	319	245	232	186	118	215	110	29	64	192	3.72113	3.64385	3.52494	3.83498	4.58846	4.02295	4.0387	4.1468	4.19419	4.53229
LLPH	LLP homolog, long-term synaptic facilitation factor [Source:HGNC Symbol;Acc:HGNC:28229]	protein_coding	0.49076	0.00729466	0.058856	0.125742	0.449467	0.877446	0.616502	0.0017458	0.0273897	0.553631	0.00111211	0.0146243	4614	3858	4290	2218	1069	3747	2106	522	1094	2089	7.55796	7.6022	7.71325	7.3949	7.75869	8.13186	8.2833	8.30348	8.27681	7.96619
USPL1	ubiquitin specific peptidase like 1 [Source:VGNC Symbol;Acc:VGNC:79240]	protein_coding	0.49066	0.00611671	0.053474	-0.115062	0.533658	0.909575	0.375599	0.0660149	0.242732	0.433129	0.00999236	0.0616743	324	261	280	175	76	253	144	25	48	164	3.74328	3.7339	3.79255	3.74812	3.95942	4.25546	4.42371	3.93491	3.78365	4.30671
TNS1	tensin 1 [Source:VGNC Symbol;Acc:VGNC:78414]	protein_coding	0.490438	0.114928	0.315968	-0.552057	0.188429	0.750414	-0.0616193	0.885876	0.952665	0.214409	0.490331	0.698621	230	132	173	72	35	122	126	9	30	59	3.25645	2.76845	3.10889	2.49293	2.85928	3.21704	4.23271	2.48945	3.11631	2.85387
ACOX1	acyl-CoA oxidase 1 [Source:VGNC Symbol;Acc:VGNC:69380]	protein_coding	0.490134	0.00235699	0.0306034	-0.0310149	0.833662	0.971722	0.459119	0.00837165	0.0716158	0.474626	0.00151497	0.0178817	826	665	616	461	245	558	334	58	153	420	5.08216	5.07187	4.92028	5.13407	5.63712	5.38949	5.63092	5.13981	5.44369	5.65576
CRIP2	cysteine rich protein 2 [Source:VGNC Symbol;Acc:VGNC:71493]	protein_coding	0.489809	0.0364175	0.162419	-0.086392	0.724156	0.946601	0.403417	0.117703	0.342755	0.446613	0.0363981	0.142407	524	440	546	255	96	467	267	57	114	225	4.42979	4.47977	4.7473	4.28548	4.29314	5.1338	5.30916	5.11484	5.02114	4.75954
COG8	component of oligomeric golgi complex 8 [Source:HGNC Symbol;Acc:HGNC:18623]	protein_coding	0.48919	0.100718	0.291489	-0.358206	0.337686	0.835689	0.130984	0.733839	0.874789	0.310087	0.284232	0.510308	100	75	71	50	37	52	52	10	17	29	2.08808	1.9802	1.86463	1.98607	2.93761	2.02212	2.97447	2.63704	2.31854	1.86418
DNAJC30	DnaJ heat shock protein family (Hsp40) member C30 [Source:VGNC Symbol;Acc:VGNC:81307]	protein_coding	0.488578	0.013958	0.0895717	0.0348987	0.859866	0.97717	0.523477	0.0195105	0.118473	0.506027	0.0066709	0.0469691	565	532	553	395	262	428	225	66	128	321	4.53764	4.75178	4.76556	4.91233	5.73358	5.00863	5.06341	5.32537	5.18741	5.26946
ATP5PB	NA	NA	0.488429	0.240644	0.47867	0.378572	0.393839	0.858636	0.867	0.0583171	0.224494	0.677714	0.0723104	0.218974	920	1739	1773	1714	805	1302	574	273	570	960	5.23691	6.45415	6.44013	7.02344	7.34987	6.60851	6.41003	7.36905	7.33696	6.84564
MARK4	microtubule affinity regulating kinase 4 [Source:VGNC Symbol;Acc:VGNC:74508]	protein_coding	0.488343	0.134576	0.343302	-0.384361	0.313257	0.820455	0.103982	0.783729	0.899565	0.296163	0.320324	0.547836	251	212	168	102	34	171	142	31	51	62	3.38034	3.43821	3.06744	2.98245	2.81847	3.69652	4.4037	4.24212	3.87005	2.92377
DIS3L2	DIS3 like 3'-5' exoribonuclease 2 [Source:VGNC Symbol;Acc:VGNC:71793]	protein_coding	0.488281	0.0365445	0.162574	-0.0165651	0.946984	0.990026	0.471716	0.0811166	0.276928	0.479999	0.0286985	0.122204	208	144	137	74	51	120	79	24	39	72	3.11414	2.89095	2.77981	2.53127	3.39169	3.19364	3.56702	3.87669	3.48823	3.13496
PNRC2	proline rich nuclear receptor coactivator 2 [Source:VGNC Symbol;Acc:VGNC:100042]	protein_coding	0.488118	0.00412985	0.042746	-0.378222	0.0246407	0.633921	0.109896	0.438311	0.688147	0.299007	0.02464	0.109878	5415	4165	5254	2318	1320	4102	2212	377	808	1943	7.78871	7.71257	8.00547	7.45845	8.06275	8.26237	8.35411	7.8343	7.8399	7.86173
SCARA3	scavenger receptor class A member 3 [Source:VGNC Symbol;Acc:VGNC:81561]	protein_coding	0.48787	0.0651249	0.226486	0.122819	0.655544	0.939782	0.61069	0.0395548	0.178905	0.54928	0.0246925	0.10996	710	512	387	414	128	473	325	104	143	275	4.86503	4.69685	4.25451	4.97973	4.70502	5.15213	5.59165	5.97916	5.34657	5.04739
DNAJB1	DnaJ heat shock protein family (Hsp40) member B1 [Source:VGNC Symbol;Acc:VGNC:109616]	protein_coding	0.487176	0.0396532	0.170162	-0.299272	0.230305	0.781697	0.187905	0.432572	0.683712	0.337541	0.0965793	0.263387	1382	1557	1506	622	377	982	820	114	245	617	5.82176	6.29499	6.20517	5.56439	6.25716	6.2024	6.92373	6.11126	6.12081	6.20907
SIX5	SIX homeobox 5 [Source:HGNC Symbol;Acc:HGNC:10891]	protein_coding	0.487128	0.0258411	0.130761	-0.0941032	0.676806	0.943859	0.393025	0.100348	0.312899	0.440077	0.0270846	0.117184	715	559	622	321	282	391	280	67	136	290	4.87509	4.82276	4.93419	4.61494	5.83938	4.87891	5.37746	5.34697	5.27448	5.12362
TMEM201	transmembrane protein 201 [Source:HGNC Symbol;Acc:HGNC:33719]	protein_coding	0.487044	0.0218263	0.118371	-0.247816	0.259333	0.795105	0.239228	0.269114	0.541091	0.363136	0.0489365	0.171101	1079	1261	965	762	456	781	519	77	227	561	5.46593	5.99153	5.56492	5.85631	6.53107	5.87286	6.26502	5.54688	6.011	6.07214
RPS25	NA	NA	0.486428	0.628468	0.807493	0.912757	0.402531	0.860212	1.39918	0.1847	0.440472	0.942807	0.281115	0.506272	15621	8830	6633	670	731	7185	4045	1779	3651	2007	9.31643	8.79604	8.34151	5.67126	7.2109	9.07069	9.22455	10.0719	10.0149	7.90845
AMPH	amphiphysin [Source:VGNC Symbol;Acc:VGNC:69809]	protein_coding	0.486206	0.111562	0.31037	-0.413335	0.282538	0.806804	0.0728708	0.852865	0.937372	0.279538	0.343328	0.569144	120	123	209	113	50	115	81	16	26	57	2.34139	2.66922	3.37668	3.12715	3.36359	3.13342	3.60257	3.30013	2.91424	2.80532
PRXL2A	peroxiredoxin like 2A [Source:VGNC Symbol;Acc:VGNC:97812]	protein_coding	0.485735	0.00336812	0.0379462	-0.177552	0.22806	0.778976	0.308183	0.0365877	0.171299	0.396959	0.00407605	0.0337745	6763	5764	5843	4337	1776	5572	3197	600	1430	2749	8.10919	8.18099	8.15866	8.36162	8.49061	8.70403	8.88524	8.50429	8.66302	8.36204
FLYWCH2	NA	NA	0.485604	0.0124962	0.0836128	-0.260263	0.167323	0.730091	0.225341	0.202594	0.462361	0.355473	0.0267318	0.115801	4612	3614	3203	1884	1324	3433	1237	275	690	1812	7.55733	7.50802	7.29209	7.1597	8.06711	8.00567	7.5162	7.37957	7.61233	7.76111
TXNL4B	thioredoxin like 4B [Source:VGNC Symbol;Acc:VGNC:104764]	protein_coding	0.48538	0.0088026	0.0668873	-0.000610816	0.997304	0.999079	0.484769	0.018548	0.115294	0.485075	0.00503267	0.0387674	541	549	383	289	160	412	210	57	129	233	4.47549	4.79687	4.23966	4.46456	5.02505	4.95396	4.9644	5.11484	5.19859	4.80963
METTL25B	methyltransferase like 25B [Source:VGNC Symbol;Acc:VGNC:77094]	protein_coding	0.485177	0.0113133	0.0780341	0.00392083	0.983966	0.996943	0.489098	0.0277219	0.145391	0.487137	0.0075548	0.051202	416	374	297	228	152	272	159	37	72	213	4.09978	4.24726	3.87656	4.12551	4.95145	4.35902	4.56558	4.49525	4.36261	4.68099
SLIRP	SRA stem-loop interacting RNA binding protein [Source:VGNC Symbol;Acc:VGNC:99241]	protein_coding	0.484989	0.208817	0.442173	-0.0839895	0.832115	0.971371	0.401	0.29386	0.564427	0.442994	0.177859	0.387155	3646	3911	6519	2928	1413	3771	2239	692	1330	1219	7.2186	7.62186	8.31652	7.7952	8.16091	8.14107	8.3716	8.71001	8.55848	7.18978
USP4	ubiquitin specific peptidase 4 [Source:VGNC Symbol;Acc:VGNC:78416]	protein_coding	0.48494	0.0269133	0.135081	0.0482437	0.828131	0.970279	0.533184	0.0299129	0.15269	0.509062	0.0125099	0.0713444	815	613	760	628	267	649	349	75	136	569	5.06292	4.95502	5.2218	5.57819	5.76077	5.60662	5.69408	5.50905	5.27448	6.09251
CCDC117	coiled-coil domain containing 117 [Source:VGNC Symbol;Acc:VGNC:107777]	protein_coding	0.484362	0.00509015	0.0477003	-0.329944	0.0704363	0.681836	0.154418	0.372781	0.634501	0.31939	0.0309419	0.128071	884	567	653	344	186	561	329	53	126	280	5.17959	4.84313	5.00397	4.7141	5.24122	5.3972	5.60923	5.01041	5.1648	5.07325
MOSMO	modulator of smoothened [Source:VGNC Symbol;Acc:VGNC:104740]	protein_coding	0.484295	0.00125251	0.0208276	-0.054622	0.685303	0.945307	0.429673	0.00733458	0.0657201	0.456984	0.0010019	0.013758	745	559	561	411	199	535	286	51	138	352	4.93405	4.82276	4.78615	4.96929	5.33826	5.32902	5.40792	4.95521	5.29545	5.40189
RPS28	ribosomal protein S28 [Source:HGNC Symbol;Acc:HGNC:10418]	protein_coding	0.483406	0.0951785	0.283244	0.0440292	0.877392	0.979391	0.527435	0.0647117	0.239449	0.50542	0.0426606	0.15732	45434	38941	62947	26001	13808	42329	21365	6484	13257	15791	10.8565	10.9364	11.5872	10.9448	11.4488	11.6289	11.6253	11.9375	11.8751	10.8835
GOLM2	golgi membrane protein 2 [Source:VGNC Symbol;Acc:VGNC:99200]	protein_coding	0.481918	0.000991622	0.0185557	-0.0463671	0.708936	0.946601	0.435551	0.00341349	0.0406101	0.458735	0.000545488	0.00918325	1577	1232	1185	705	397	1074	595	145	294	622	6.01165	5.95806	5.86024	5.74448	6.33157	6.33131	6.46177	6.45752	6.38325	6.22069
PPP3R1	protein phosphatase 3 regulatory subunit B, alpha [Source:HGNC Symbol;Acc:HGNC:9317]	protein_coding	0.481756	0.2112	0.44462	0.0297611	0.944023	0.989972	0.511517	0.236689	0.506708	0.496637	0.156173	0.358262	66	99	98	51	19	66	57	19	28	34	1.51828	2.36546	2.31075	2.01342	2.00635	2.3531	3.10416	3.54408	3.01881	2.08363
ZNF619	zinc finger protein 619 [Source:VGNC Symbol;Acc:VGNC:82562]	protein_coding	0.48161	0.156756	0.373576	-0.284193	0.517975	0.902529	0.197418	0.669765	0.83981	0.339514	0.320398	0.547836	110	63	100	114	42	78	46	6	23	44	2.22029	1.74056	2.3389	3.13962	3.11663	2.58664	2.8017	1.92635	2.74164	2.44228
IQGAP2	IQ motif containing GTPase activating protein 2 [Source:VGNC Symbol;Acc:VGNC:73756]	protein_coding	0.48159	0.54326	0.747533	-0.295206	0.746702	0.952764	0.186385	0.837795	0.929262	0.333988	0.643081	0.804234	75	504	208	99	27	184	107	35	51	58	1.69231	4.67429	3.36987	2.94033	2.49495	3.80088	3.99923	4.41571	3.87005	2.8298
TF	transferrin [Source:VGNC Symbol;Acc:VGNC:82716]	protein_coding	0.481499	0.0555603	0.207045	0.412733	0.11357	0.703648	0.894232	0.00214252	0.0313035	0.687866	0.0040159	0.0335084	7351	4121	6128	2956	2138	5910	1586	837	1607	3779	8.22939	7.69726	8.22733	7.80892	8.75812	8.78896	7.87445	8.98436	8.83131	8.82094
FBXW4	F-box and WD repeat domain containing 4 [Source:VGNC Symbol;Acc:VGNC:106048]	protein_coding	0.481462	0.0275934	0.136859	-0.365951	0.148729	0.723051	0.115511	0.643886	0.825353	0.298486	0.13196	0.322914	581	536	568	389	229	415	268	32	71	319	4.57763	4.76252	4.80393	4.89037	5.54003	4.96437	5.31453	4.28751	4.3426	5.26048
RIC3	RIC3 acetylcholine receptor chaperone [Source:VGNC Symbol;Acc:VGNC:76872]	protein_coding	0.481349	0.206406	0.438926	-0.168118	0.718119	0.946601	0.313231	0.520216	0.744647	0.39729	0.283115	0.508919	113	86	116	24	21	77	47	6	22	41	2.2577	2.16961	2.54627	0.993285	2.14487	2.56856	2.83197	1.92635	2.67919	2.34373
HSD17B12	hydroxysteroid 17-beta dehydrogenase 12 [Source:VGNC Symbol;Acc:VGNC:73416]	protein_coding	0.481219	0.00185297	0.0263578	-0.00853784	0.947946	0.990026	0.472681	0.00239514	0.033548	0.47695	0.000622562	0.0100307	3928	2509	3158	1858	975	2596	1450	348	761	1505	7.32596	6.98214	7.2717	7.13967	7.62601	7.6028	7.7452	7.71891	7.75351	7.49352
PTGR3	prostaglandin reductase 3 [Source:VGNC Symbol;Acc:VGNC:79735]	protein_coding	0.481057	0.170494	0.393288	-0.217117	0.600668	0.928533	0.26394	0.536264	0.757082	0.372499	0.260693	0.484876	165	157	206	59	32	116	123	20	32	66	2.78745	3.01288	3.35617	2.2153	2.73319	3.14566	4.19827	3.61702	3.20764	3.01199
NDUFB9	NADH:ubiquinone oxidoreductase subunit B9 [Source:VGNC Symbol;Acc:VGNC:75160]	protein_coding	0.48102	0.0153874	0.0950501	-0.609859	0.00570232	0.530114	-0.128838	0.453091	0.700147	0.176091	0.237594	0.458978	10079	7436	6857	4723	2390	7457	3433	445	1108	3764	8.68451	8.54826	8.3894	8.48456	8.91881	9.12428	8.98796	8.07337	8.29514	8.8152
PSD4	pleckstrin and Sec7 domain containing 4 [Source:VGNC Symbol;Acc:VGNC:76287]	protein_coding	0.480359	0.129646	0.336934	-0.285563	0.437148	0.875476	0.194796	0.600148	0.800375	0.337578	0.248588	0.472226	801	406	670	593	315	487	265	39	88	402	5.03805	4.36468	5.04086	5.49576	5.99858	5.19401	5.29836	4.57064	4.64993	5.59279
GEMIN6	gem nuclear organelle associated protein 6 [Source:VGNC Symbol;Acc:VGNC:82083]	protein_coding	0.480091	0.118166	0.320197	-0.240366	0.511177	0.897614	0.239724	0.525891	0.748676	0.359908	0.217641	0.436483	220	120	105	56	29	123	65	13	25	59	3.1935	2.63457	2.40696	2.14286	2.59502	3.22861	3.29009	3.00635	2.85897	2.85387
MOB3A	MOB kinase activator 3A [Source:HGNC Symbol;Acc:HGNC:29802]	protein_coding	0.479509	0.0171757	0.10189	-0.224181	0.316638	0.821117	0.255328	0.272083	0.544507	0.367419	0.0490676	0.171173	225	169	221	100	73	154	89	21	40	85	3.22532	3.11696	3.45593	2.95451	3.90197	3.54756	3.73662	3.68645	3.5242	3.37012
CFAP97	cilia and flagella associated protein 97 [Source:VGNC Symbol;Acc:VGNC:71132]	protein_coding	0.478489	0.0224457	0.120057	-0.234612	0.27913	0.805123	0.243877	0.255759	0.527848	0.361183	0.0478684	0.169426	952	906	964	577	216	795	566	93	195	400	5.28601	5.51607	5.56343	5.45645	5.45604	5.89842	6.38983	5.81834	5.79241	5.58562
ZBTB25	zinc finger and BTB domain containing 25 [Source:VGNC Symbol;Acc:VGNC:78901]	protein_coding	0.478117	0.127021	0.334202	-0.358159	0.350461	0.840738	0.119958	0.759302	0.887359	0.299037	0.3163	0.543908	86	69	89	71	18	78	45	6	28	28	1.87993	1.86535	2.17681	2.47337	1.93177	2.58664	2.77078	1.92635	3.01881	1.81598
FER1L5	fer-1 like family member 5 [Source:VGNC Symbol;Acc:VGNC:72531]	pseudogene	0.478058	0.209262	0.442624	0.62571	0.136	0.715056	1.10377	0.0122548	0.0901261	0.790913	0.0258942	0.113436	153	132	68	45	26	76	76	23	48	73	2.68132	2.76845	1.80534	1.84099	2.44219	2.55025	3.51199	3.81602	3.78365	3.15448
STOX2	storkhead box 2 [Source:VGNC Symbol;Acc:VGNC:78210]	protein_coding	0.477696	0.199111	0.430349	0.0871183	0.837523	0.972193	0.564815	0.205049	0.466141	0.521256	0.13764	0.331641	136	243	194	229	58	175	107	28	43	124	2.51621	3.63219	3.27107	4.13177	3.5744	3.72944	3.99923	4.09668	3.62704	3.90738
EPB41L5	erythrocyte membrane protein band 4.1 like 5 [Source:VGNC Symbol;Acc:VGNC:72072]	protein_coding	0.477591	0.158012	0.375463	-0.863888	0.075102	0.681836	-0.386297	0.428563	0.680533	0.0456473	0.8939	0.948719	114	158	216	77	37	120	87	15	19	38	2.26995	3.02185	3.42343	2.58694	2.93761	3.19364	3.70426	3.20869	2.47377	2.23794
CBX4	chromobox 4 [Source:VGNC Symbol;Acc:VGNC:70558]	protein_coding	0.477248	0.00936762	0.0697427	-0.0497483	0.785228	0.961037	0.4275	0.0355772	0.168959	0.452374	0.00792442	0.0527594	541	598	597	355	224	468	233	47	124	325	4.47549	4.91948	4.87534	4.75922	5.5083	5.13687	5.11356	4.83805	5.14183	5.28724
TMEM108	transmembrane protein 108 [Source:VGNC Symbol;Acc:VGNC:79714]	protein_coding	0.477182	0.0649046	0.226146	-0.283327	0.339164	0.837394	0.193855	0.517564	0.74302	0.335518	0.157835	0.360479	507	396	380	133	137	309	150	39	66	160	4.38259	4.329	4.22842	3.35799	4.80243	4.54158	4.48214	4.57064	4.23817	4.27139
[truncated: 9,230 more rows]

## Sheet: S1B. Overlap_DEGs
UP	DOWN
SLC1A6	PUM1
CA4	G3BP2
DPT	ATG5
MLXIPL	YWHAB
COCH	CAPNS1
ALDH1A3	TBC1D25
DAPL1	CTNNBL1
ESPN	IQGAP1
[truncated: 334 more rows]

## Sheet: S1C. cluster_markers
p_val	avg_log2FC	pct.1	pct.2	p_val_adj	cluster	gene
[truncated: 191 more rows]
