# Supplementary material for: Testicular somatic and germ cell maturation during rhesus macaque development
Source: Proc Natl Acad Sci U S A. 2025 Jun 26;122(26):e2419995122. doi: 10.1073/pnas.2419995122 (PMC12232671; doi:10.1073/pnas.2419995122)
Supplement: Supplementary file 3 — Dataset S02 (XLSX) [file pnas.2419995122.sd02.xlsx]

## Sheet: S2A. Interstitial_DEresults
GeneId	description	gene_biotype	log2FC.D100_vs_D50	pvalue.D100_vs_D50	FDRp.D100_vs_D50	log2FC.D130_vs_D100	pvalue.D130_vs_D100	FDRp.D130_vs_D100	log2FC.D130_vs_D50	pvalue.D130_vs_D50	FDRp.D130_vs_D50	log2FC.later_vs_D50	pvalue.later_vs_D50	FDRp.later_vs_D50	raw_D50_24064	raw_D50_25224	raw_D50_27756	raw_D50_27865	raw_D100_26612	raw_D100_ONPRC014	raw_D100_ONPRC015	raw_D130_24367	raw_D130_26736	raw_D130_ONPRC013	lcpm_D50_24064	lcpm_D50_25224	lcpm_D50_27756	lcpm_D50_27865	lcpm_D100_26612	lcpm_D100_ONPRC014	lcpm_D100_ONPRC015	lcpm_D130_24367	lcpm_D130_26736	lcpm_D130_ONPRC013
A1BG	alpha-1-B glycoprotein [Source:VGNC Symbol;Acc:VGNC:69569]	protein_coding	1.08314	0.0371572	0.124798	0.262699	0.590532	0.894376	1.34583	0.00951982	0.0375904	1.21449	0.00787156	0.0309446	32	7	17	17	14	24	33	20	45	58	-0.392323	-1.74216	-1.03892	-0.574886	0.803191	-0.158843	0.0200158	-0.18086	0.505304	0.574119
A4GALT	alpha 1,4-galactosyltransferase [Source:VGNC Symbol;Acc:VGNC:84538]	protein_coding	1.30594	0.0362445	0.122953	-0.448343	0.448375	0.84614	0.857597	0.130484	0.249888	1.08177	0.0364148	0.0965826	99	96	160	166	32	138	626	126	165	348	1.15301	1.71792	2.01607	2.58428	1.9659	2.27738	4.17713	2.38408	2.3319	3.1067
AAAS	aladin WD repeat nucleoporin [Source:VGNC Symbol;Acc:VGNC:99875]	protein_coding	-0.300011	0.0474015	0.147966	-0.271038	0.0814697	0.620433	-0.571049	0.00108167	0.00828244	-0.43553	0.00250024	0.0134622	1265	699	1125	848	241	631	701	470	625	703	4.78997	4.5578	4.81023	4.92478	4.85825	4.45546	4.33984	4.27038	4.2398	4.11574
AACS	acetoacetyl-CoA synthetase [Source:VGNC Symbol;Acc:VGNC:97730]	protein_coding	-0.580328	0.00376754	0.0278744	-0.236259	0.183429	0.703371	-0.816587	0.000240132	0.00286549	-0.698458	0.000253114	0.00256757	1247	652	933	808	167	525	511	324	426	671	4.76934	4.45766	4.54093	4.85522	4.33047	4.19099	3.88543	3.73585	3.68906	4.04878
AADAT	aminoadipate aminotransferase [Source:VGNC Symbol;Acc:VGNC:69454]	protein_coding	-0.828953	0.0216646	0.0871738	-0.322313	0.341901	0.797966	-1.15127	0.00259813	0.0149183	-0.99011	0.00267318	0.0140753	344	189	272	101	24	81	147	64	101	103	2.92018	2.68139	2.77222	1.87728	1.55869	1.52198	2.10324	1.42376	1.63531	1.37542
AAGAB	alpha and gamma adaptin binding protein [Source:VGNC Symbol;Acc:VGNC:107990]	protein_coding	-0.560064	0.00953731	0.051338	-0.149796	0.437529	0.841532	-0.70986	0.00149892	0.0102597	-0.634962	0.001225	0.00796084	287	175	240	190	37	116	148	85	114	177	2.66123	2.5715	2.59344	2.77715	2.17218	2.03043	2.11288	1.82466	1.80661	2.14164
AAK1	AP2 associated kinase 1 [Source:VGNC Symbol;Acc:VGNC:82094]	protein_coding	-0.156413	0.591507	0.760102	0.287697	0.33686	0.795358	0.131283	0.610528	0.731768	-0.012565	0.956576	0.974199	537	429	577	642	109	311	571	345	763	552	3.55832	3.85594	3.85006	4.52426	3.71737	3.43904	4.04494	3.82604	4.52674	3.76834
AAMDC	adiposis associated Mth938 domain containing [Source:VGNC Symbol;Acc:VGNC:69551]	protein_coding	0.0913633	0.603554	0.767754	-0.429668	0.0365039	0.55816	-0.338305	0.0672215	0.154412	-0.123471	0.405087	0.555158	2477	1466	2188	2122	537	2116	1723	1182	1490	1773	5.7578	5.62428	5.76833	6.24625	6.01239	6.19815	5.63458	5.598	5.49035	5.44714
AAMP	angio associated migratory cell protein [Source:VGNC Symbol;Acc:VGNC:69455]	protein_coding	0.30816	0.0116819	0.0586133	0.0856648	0.446343	0.843916	0.393825	0.00249641	0.0144813	0.350993	0.00180097	0.0106096	4464	2937	3336	2776	1070	3135	4008	2912	4221	5117	6.60679	6.62581	6.37625	6.63355	7.0063	6.76487	6.85148	6.89766	6.9913	6.97487
AAR2	AAR2 splicing factor [Source:VGNC Symbol;Acc:VGNC:69412]	protein_coding	0.114651	0.457554	0.651334	-0.19559	0.235392	0.735376	-0.0809391	0.581087	0.70751	0.016856	0.893551	0.93584	947	520	803	563	183	589	752	368	575	933	4.37338	4.13236	4.32509	4.33538	4.46206	4.35639	4.44085	3.91874	4.11992	4.52279
AARS1	alanyl-tRNA synthetase 1 [Source:VGNC Symbol;Acc:VGNC:69482]	protein_coding	-0.0607207	0.605185	0.768626	0.116678	0.346158	0.799755	0.0559574	0.612711	0.733605	-0.00238164	0.980159	0.988021	1639	972	1418	1156	335	954	1168	917	1186	1599	5.16289	5.03237	5.14349	5.37098	5.33249	5.05039	5.07457	5.23231	5.16167	5.29834
AARS2	alanyl-tRNA synthetase 2, mitochondrial [Source:VGNC Symbol;Acc:VGNC:69489]	protein_coding	-0.184183	0.231446	0.423822	0.0961814	0.535302	0.878481	-0.088002	0.52889	0.663822	-0.136093	0.275806	0.424356	1006	737	891	751	228	645	614	537	797	857	4.46032	4.63397	4.47467	4.74992	4.77843	4.48703	4.1493	4.46204	4.58947	4.40056
AARSD1	alanyl-tRNA synthetase domain containing 1 [Source:HGNC Symbol;Acc:HGNC:28417]	protein_coding	-0.159957	0.43235	0.62889	-0.0406416	0.845982	0.96508	-0.200599	0.303223	0.45305	-0.180278	0.28796	0.436573	1226	839	1086	1192	287	744	892	574	780	1311	4.7449	4.82053	4.75945	5.41515	5.10976	4.69249	4.68649	4.5579	4.55845	5.01235
AASDH	aminoadipate-semialdehyde dehydrogenase [Source:VGNC Symbol;Acc:VGNC:69517]	protein_coding	0.504002	0.00244706	0.020958	-0.165962	0.243983	0.742428	0.33804	0.0192111	0.0629758	0.421021	0.00228715	0.0125201	1158	649	1051	632	317	1066	1039	755	1104	1116	4.66277	4.45103	4.7123	4.50167	5.25294	5.21025	4.90607	4.95239	5.0585	4.78052
AASDHPPT	aminoadipate-semialdehyde dehydrogenase-phosphopantetheinyl transferase [Source:VGNC Symbol;Acc:VGNC:69394]	protein_coding	-0.108598	0.342397	0.545866	-0.113423	0.350243	0.800798	-0.222021	0.0645476	0.149976	-0.16531	0.0996434	0.203436	6386	3672	4884	2915	940	3347	3778	2377	3565	4387	7.12308	6.94784	6.92585	6.70399	6.81952	6.85922	6.76627	6.60496	6.74775	6.75292
AASS	aminoadipate-semialdehyde synthase [Source:VGNC Symbol;Acc:VGNC:80320]	protein_coding	-0.423823	0.112502	0.264668	0.268007	0.307403	0.781691	-0.155816	0.495792	0.635448	-0.28982	0.170102	0.298434	622	581	856	504	130	407	408	255	578	806	3.76925	4.29184	4.41702	4.1762	3.97043	3.82516	3.56225	3.39222	4.1274	4.31232
AATF	apoptosis antagonizing transcription factor [Source:VGNC Symbol;Acc:VGNC:69475]	protein_coding	-0.156021	0.316512	0.519459	-0.250006	0.136947	0.6759	-0.406027	0.0159668	0.05509	-0.281024	0.0434327	0.110186	851	641	831	699	183	540	632	464	541	561	4.21968	4.43319	4.37439	4.64665	4.46206	4.23149	4.19084	4.2519	4.03232	3.79156
ABAT	4-aminobutyrate aminotransferase [Source:VGNC Symbol;Acc:VGNC:99480]	protein_coding	0.506484	0.0194688	0.0813122	-0.175696	0.386505	0.817082	0.330788	0.0921216	0.194385	0.418636	0.020063	0.0617731	2150	1430	2220	943	410	1788	2778	1422	1763	2453	5.5538	5.58846	5.78925	5.07767	5.62353	5.95538	6.323	5.86437	5.73276	5.91491
ABCA1	ATP binding cassette subfamily A member 1 [Source:VGNC Symbol;Acc:VGNC:69545]	protein_coding	-1.34219	0.0974459	0.240102	0.761	0.307916	0.781726	-0.581191	0.322629	0.47228	-0.961691	0.109659	0.21806	56	118	202	90	5	18	79	81	55	59	0.362391	2.01038	2.34762	1.71397	-0.590425	-0.540082	1.22564	1.7564	0.782991	0.597735
ABCA2	ATP binding cassette subfamily A member 2 [Source:VGNC Symbol;Acc:VGNC:69557]	protein_coding	1.60124	5.83337e-08	3.18317e-05	0.462127	0.00417259	0.423862	2.06337	1.95199e-09	4.4024e-06	1.83231	1.70025e-09	2.21169e-06	321	238	307	187	206	611	773	740	979	1301	2.82121	3.01101	2.94532	2.75441	4.6324	4.40913	4.48047	4.9235	4.88549	5.00133
ABCA5	ATP binding cassette subfamily A member 5 [Source:VGNC Symbol;Acc:VGNC:99109]	protein_coding	-0.374909	0.315811	0.518825	0.719377	0.0648566	0.60481	0.344469	0.261228	0.407768	-0.01522	0.956724	0.974219	184	46	111	91	15	60	83	86	137	131	2.02799	0.686568	1.49856	1.7296	0.899211	1.10018	1.295	1.84123	2.06734	1.71475
ABCA6	ATP binding cassette subfamily A member 6 [Source:VGNC Symbol;Acc:VGNC:99110]	protein_coding	5.35087	6.30454e-06	0.000473961	0.225616	0.752026	0.945034	5.57648	2.94776e-06	0.00014839	5.46368	8.37497e-07	5.5554e-05	2	4	3	0	17	88	73	99	61	132	-3.2198	-2.33562	-2.85367	-3.97262	1.07398	1.63902	1.11491	2.04095	0.927106	1.72551
ABCA8	ATP binding cassette subfamily A member 8 [Source:VGNC Symbol;Acc:VGNC:69568]	protein_coding	4.47941	5.2362e-08	3.18317e-05	0.952132	0.0240073	0.532009	5.43154	5.82019e-09	6.36947e-06	4.95547	2.85777e-09	2.41696e-06	58	95	91	72	401	1793	1236	2062	2882	4221	0.41055	1.70311	1.21906	1.39903	5.59155	5.95941	5.15606	6.40001	6.44112	6.69731
ABCA9	ATP binding cassette subfamily A member 9 [Source:VGNC Symbol;Acc:VGNC:99111]	protein_coding	2.78739	0.000490633	0.00676094	0.720681	0.24632	0.744819	3.50807	3.77815e-05	0.000812812	3.14773	3.14346e-05	0.000570971	10	19	16	22	31	155	60	135	188	174	-1.82681	-0.510127	-1.11463	-0.234367	1.92086	2.4429	0.841141	2.48244	2.51793	2.11733
ABCB10	ATP binding cassette subfamily B member 10 [Source:VGNC Symbol;Acc:VGNC:99826]	protein_coding	-0.0421438	0.826734	0.909172	0.424589	0.0473709	0.580582	0.382445	0.0418179	0.110115	0.17015	0.279904	0.428372	599	489	578	295	133	342	464	463	665	602	3.71515	4.04402	3.85255	3.40709	4.00321	3.57535	3.74686	4.2488	4.329	3.89287
ABCB7	ATP binding cassette subfamily B member 7 [Source:VGNC Symbol;Acc:VGNC:81340]	protein_coding	-0.11329	0.349819	0.55382	0.0948775	0.446084	0.843916	-0.0184124	0.86803	0.917312	-0.0658511	0.501672	0.641661	1302	884	1169	996	251	848	912	780	966	1200	4.83147	4.89574	4.86546	5.15641	4.91678	4.88082	4.7184	4.9993	4.86624	4.88498
ABCB8	ATP binding cassette subfamily B member 8 [Source:VGNC Symbol;Acc:VGNC:81284]	protein_coding	-0.600081	0.0316817	0.112318	0.198962	0.439481	0.841758	-0.401119	0.0937649	0.19687	-0.5006	0.0265794	0.0759925	243	189	223	119	36	78	142	84	125	194	2.42376	2.68139	2.48861	2.11009	2.13321	1.46876	2.05407	1.8079	1.93719	2.27212
ABCC1	ATP binding cassette subfamily C member 1 [Source:VGNC Symbol;Acc:VGNC:69570]	protein_coding	-0.169013	0.488783	0.677964	-0.102828	0.678416	0.923346	-0.27184	0.231244	0.373947	-0.220427	0.271658	0.419457	449	313	623	281	53	300	395	239	368	322	3.30164	3.40348	3.96025	3.33738	2.68447	3.3874	3.51579	3.29932	3.47904	2.99554
ABCC10	ATP binding cassette subfamily C member 10 [Source:VGNC Symbol;Acc:VGNC:81005]	protein_coding	-0.391079	0.0228236	0.090333	-0.158933	0.324048	0.789345	-0.550012	0.00237613	0.0140471	-0.470546	0.00263758	0.0139366	683	431	537	428	110	311	367	297	324	352	3.90362	3.86262	3.74688	3.94129	3.73049	3.43904	3.41033	3.61095	3.29645	3.12307
ABCC3	ATP binding cassette subfamily C member 3 [Source:VGNC Symbol;Acc:VGNC:69572]	protein_coding	1.49589	0.0114901	0.0578651	0.519688	0.326311	0.790233	2.01558	0.000951698	0.00753771	1.75574	0.00107783	0.00727804	9	7	30	9	9	27	31	23	49	67	-1.94304	-1.74216	-0.303727	-1.37561	0.194726	-0.000362222	-0.0643467	0.00712193	0.622866	0.773912
ABCC4	ATP binding cassette subfamily C member 4 [Source:VGNC Symbol;Acc:VGNC:69573]	protein_coding	0.25818	0.458212	0.651796	-0.181106	0.615738	0.902776	0.0770741	0.813917	0.881278	0.167627	0.557413	0.690174	36	38	46	28	9	27	55	27	32	47	-0.235862	0.422904	0.27294	0.0902023	0.194726	-0.000362222	0.720266	0.224836	0.0395153	0.285102
ABCC5	ATP binding cassette subfamily C member 5 [Source:VGNC Symbol;Acc:VGNC:69574]	protein_coding	-0.0437196	0.799642	0.891655	0.0964716	0.587735	0.894325	0.0527521	0.738901	0.828465	0.00451625	0.974162	0.984999	553	492	469	381	131	324	462	360	479	501	3.60045	4.05281	3.55254	3.77421	3.98144	3.49778	3.74066	3.88717	3.85745	3.62917
ABCC8	ATP binding cassette subfamily C member 8 [Source:VGNC Symbol;Acc:VGNC:69575]	protein_coding	0.942139	0.0512332	0.15555	0.508118	0.270821	0.759364	1.45026	0.00321502	0.0172368	1.1962	0.00534206	0.0233944	25	26	30	16	14	56	28	64	51	69	-0.715084	-0.0932881	-0.303727	-0.653819	0.803191	1.0037	-0.20093	1.42376	0.678239	0.814789
ABCC9	ATP binding cassette subfamily C member 9 [Source:VGNC Symbol;Acc:VGNC:69576]	protein_coding	0.448765	0.211512	0.399689	-0.0108205	0.975616	0.996086	0.437945	0.182723	0.316474	0.443355	0.133034	0.251005	457	246	355	242	55	368	504	249	260	823	3.32696	3.05834	3.15329	3.12328	2.73739	3.68052	3.86562	3.35808	2.98126	4.34234
ABCD1	ATP binding cassette subfamily D member 1 [Source:VGNC Symbol;Acc:VGNC:69577]	protein_coding	0.0796301	0.591078	0.759661	0.00391984	0.979429	0.996251	0.0835499	0.544686	0.67764	0.08159	0.501233	0.641449	355	229	318	224	81	236	275	228	253	336	2.96521	2.95584	2.99569	3.01262	3.29145	3.0436	2.99687	3.2318	2.94221	3.05646
ABCD3	ATP binding cassette subfamily D member 3 [Source:VGNC Symbol;Acc:VGNC:69579]	protein_coding	-0.0531896	0.799669	0.891655	0.207317	0.346293	0.799755	0.154128	0.431567	0.577565	0.050469	0.767145	0.85195	1116	567	1129	479	221	727	582	595	792	1034	4.60961	4.25677	4.81534	4.10307	4.73355	4.65923	4.07237	4.6096	4.58041	4.67069
ABCD4	ATP binding cassette subfamily D member 4 [Source:VGNC Symbol;Acc:VGNC:69580]	protein_coding	0.443383	0.0830102	0.215314	-0.164994	0.51202	0.870983	0.278389	0.237672	0.381551	0.360886	0.0876442	0.1854	1179	568	1070	572	339	1207	731	730	893	1108	4.68864	4.2593	4.73809	4.35819	5.34958	5.38918	4.40011	4.90392	4.75314	4.77017
ABCE1	ATP binding cassette subfamily E member 1 [Source:VGNC Symbol;Acc:VGNC:69581]	protein_coding	-0.105731	0.232444	0.424604	0.12693	0.180075	0.703371	0.0211992	0.801182	0.872142	-0.0422658	0.55864	0.690934	4778	3041	4025	2832	770	2895	3165	2563	3347	4260	6.70479	6.67598	6.64693	6.66234	6.53189	6.65004	6.51102	6.71358	6.65678	6.71057
ABCF1	ATP binding cassette subfamily F member 1 [Source:VGNC Symbol;Acc:VGNC:69582]	protein_coding	-0.0914814	0.455255	0.649021	-0.435113	0.00531974	0.433866	-0.526594	0.000893361	0.0072389	-0.309038	0.00991518	0.0366982	5531	3272	5593	3186	867	3037	4516	1966	2703	3620	6.91581	6.78154	7.12131	6.83217	6.70296	6.71908	7.02356	6.33128	6.34869	6.47586
ABCF2	ATP binding cassette subfamily F member 2 [Source:VGNC Symbol;Acc:VGNC:81285]	protein_coding	-0.428063	0.0255928	0.0973635	0.0121223	0.94494	0.990186	-0.415941	0.0211936	0.0675281	-0.422002	0.00990136	0.0366698	828	457	596	452	127	332	397	245	370	599	4.18029	3.94677	3.8966	4.01969	3.93688	3.53277	3.52303	3.33486	3.48681	3.8857
ABCF3	ATP binding cassette subfamily F member 3 [Source:VGNC Symbol;Acc:VGNC:69583]	protein_coding	0.058053	0.695927	0.827759	-0.2025	0.20899	0.719	-0.144447	0.321013	0.471143	-0.0431972	0.725415	0.82193	1598	1071	1313	1062	375	1015	1201	688	944	1610	5.12641	5.17204	5.03271	5.24882	5.49497	5.13965	5.1147	4.81861	4.83308	5.30822
ABCG2	ATP binding cassette subfamily G member 2 [Source:VGNC Symbol;Acc:VGNC:100198]	protein_coding	1.20376	1.30381e-05	0.000702912	0.4836	0.0135899	0.482315	1.68736	1.78634e-07	2.778e-05	1.44556	2.65187e-07	2.87081e-05	371	172	293	175	112	498	550	596	760	833	3.0283	2.54683	2.87855	2.65966	3.75636	4.11509	3.9911	4.61202	4.52107	4.35971
ABHD10	abhydrolase domain containing 10, depalmitoylase [Source:VGNC Symbol;Acc:VGNC:69534]	protein_coding	0.160551	0.188641	0.371001	0.0585556	0.631558	0.907824	0.219107	0.0659744	0.152167	0.189829	0.0679847	0.153855	1344	798	920	716	245	895	950	743	997	1246	4.87717	4.74842	4.52074	4.68123	4.88194	4.95847	4.77716	4.92933	4.91172	4.93914
ABHD11	abhydrolase domain containing 11 [Source:VGNC Symbol;Acc:VGNC:69426]	protein_coding	-0.143479	0.468757	0.660578	0.104157	0.608202	0.900158	-0.0393218	0.828679	0.891684	-0.0914003	0.569337	0.700006	1252	663	919	965	210	655	838	546	735	1319	4.7751	4.48173	4.51918	5.11088	4.66007	4.50916	4.59663	4.48595	4.47296	5.02111
ABHD12	abhydrolase domain containing 12, lysophospholipase [Source:VGNC Symbol;Acc:VGNC:69411]	protein_coding	-0.313293	0.0416359	0.135861	0.371097	0.0225284	0.527741	0.0578046	0.653493	0.764508	-0.127744	0.271662	0.419457	1974	1015	1350	1203	263	918	1018	856	1367	1747	5.43076	5.0947	5.07272	5.42839	4.98401	4.99501	4.87667	5.13318	5.36624	5.42586
ABHD13	abhydrolase domain containing 13 [Source:VGNC Symbol;Acc:VGNC:69485]	protein_coding	0.235381	0.119185	0.274801	0.0217125	0.882449	0.975625	0.257093	0.0711215	0.16102	0.246237	0.0524926	0.126897	866	503	549	469	136	557	715	471	667	796	4.2448	4.08459	3.77862	4.07275	4.03527	4.27606	4.36828	4.27343	4.33332	4.29437
ABHD14B	abhydrolase domain containing 14B [Source:VGNC Symbol;Acc:VGNC:69541]	protein_coding	0.253685	0.361277	0.564396	0.402247	0.164479	0.698433	0.655933	0.0182496	0.0606125	0.454809	0.0558701	0.133339	252	139	131	142	62	125	203	166	195	354	2.47562	2.24323	1.73259	2.36157	2.90867	2.13661	2.56299	2.77759	2.5701	3.13119
ABHD16A	abhydrolase domain containing 16A, phospholipase [Source:VGNC Symbol;Acc:VGNC:69393]	protein_coding	0.759231	1.46505e-05	0.000738761	0.101742	0.36753	0.806456	0.860972	3.18966e-06	0.000156636	0.810102	1.33675e-06	7.20675e-05	1550	1128	1371	1054	572	1611	2095	1527	2116	2794	5.08249	5.24672	5.09495	5.23793	6.1034	5.80516	5.91628	5.96704	5.99578	6.10251
ABHD17A	abhydrolase domain containing 17A, depalmitoylase [Source:VGNC Symbol;Acc:VGNC:69543]	protein_coding	0.17691	0.268948	0.46803	-0.134136	0.424134	0.837008	0.0427743	0.781311	0.858314	0.109842	0.408222	0.557479	5725	3119	3828	3221	995	3424	4619	2485	3211	5946	6.96552	6.71249	6.57458	6.84792	6.90151	6.89201	7.05608	6.66902	6.59697	7.19139
ABHD17B	abhydrolase domain containing 17B, depalmitoylase [Source:VGNC Symbol;Acc:VGNC:69527]	protein_coding	0.573067	0.000856762	0.00985859	0.197911	0.158557	0.693169	0.770979	4.40589e-05	0.000893517	0.672023	4.52197e-05	0.000737791	1096	613	709	584	283	815	1107	844	1220	1406	4.58359	4.36895	4.14609	4.38805	5.08955	4.82368	4.99734	5.11285	5.20237	5.11309
ABHD18	abhydrolase domain containing 18 [Source:VGNC Symbol;Acc:VGNC:69537]	protein_coding	-0.148217	0.462381	0.655932	-0.431232	0.0622285	0.60481	-0.579449	0.0124185	0.0460279	-0.363833	0.0488451	0.120621	266	179	280	169	53	131	222	92	165	154	2.55275	2.60376	2.81366	2.60984	2.68447	2.20329	2.69074	1.93686	2.3319	1.94392
ABHD2	abhydrolase domain containing 2, acylglycerol lipase [Source:VGNC Symbol;Acc:VGNC:69463]	protein_coding	0.444335	0.00476172	0.0325597	0.261618	0.0698149	0.609317	0.705954	8.93752e-05	0.00141604	0.575145	0.000165376	0.0018885	961	763	971	680	261	1034	1015	926	1418	1437	4.39449	4.68387	4.59837	4.607	4.97302	5.16635	4.87242	5.24638	5.419	5.1445
ABHD3	abhydrolase domain containing 3, phospholipase [Source:VGNC Symbol;Acc:VGNC:69464]	protein_coding	-0.573329	0.0188262	0.0799112	0.23596	0.286514	0.768041	-0.337369	0.0940975	0.197415	-0.455349	0.019132	0.059466	456	309	356	193	56	163	215	140	279	292	3.32382	3.38503	3.15731	2.79955	2.76314	2.51467	2.64498	2.53432	3.08222	2.85563
ABHD4	abhydrolase domain containing 4, N-acyl phospholipase B [Source:VGNC Symbol;Acc:VGNC:84296]	protein_coding	0.250174	0.0844575	0.217816	0.0438516	0.75304	0.945369	0.294025	0.0346813	0.0962682	0.2721	0.0277749	0.0785901	723	390	652	494	147	539	653	504	578	804	3.98539	3.71907	4.02563	4.14739	4.14706	4.22882	4.23784	4.37082	4.1274	4.30875
ABHD5	abhydrolase domain containing 5, lysophosphatidic acid acyltransferase [Source:VGNC Symbol;Acc:VGNC:81174]	protein_coding	0.38494	0.108626	0.258481	-0.00838745	0.97116	0.995151	0.376553	0.0907466	0.192383	0.380746	0.0569662	0.135098	134	75	107	73	23	127	109	90	116	138	1.5789	1.36958	1.44682	1.41845	1.49864	2.15918	1.67919	1.90568	1.83125	1.78843
ABHD6	abhydrolase domain containing 6, acylglycerol lipase [Source:VGNC Symbol;Acc:VGNC:69492]	protein_coding	-0.104534	0.694396	0.827176	0.298388	0.278045	0.763125	0.193854	0.412113	0.559531	0.0446602	0.832145	0.896329	99	79	73	82	16	59	79	65	89	104	1.15301	1.44274	0.910795	1.5824	0.989238	1.07666	1.22564	1.4456	1.45682	1.38901
ABHD8	abhydrolase domain containing 8 [Source:VGNC Symbol;Acc:VGNC:103781]	protein_coding	-0.0954949	0.458212	0.651796	0.108425	0.420444	0.835401	0.0129298	0.914672	0.946896	-0.0412826	0.69439	0.798681	2566	1391	1611	1413	362	1229	1668	1170	1655	1933	5.80867	5.54862	5.32728	5.66019	5.44414	5.4152	5.58784	5.5833	5.64167	5.57161
ABI1	abl interactor 1 [Source:VGNC Symbol;Acc:VGNC:69377]	protein_coding	0.446307	0.00906875	0.0496433	0.0455871	0.762801	0.947341	0.491894	0.00379499	0.0194522	0.4691	0.00200766	0.0114438	1927	975	1291	828	357	1341	1670	1318	1617	1707	5.39605	5.03681	5.00838	4.89042	5.42411	5.54084	5.58956	5.75493	5.6082	5.39249
ABI2	abl interactor 2 [Source:VGNC Symbol;Acc:VGNC:69518]	protein_coding	-0.2209	0.0418364	0.136351	0.14275	0.189415	0.704942	-0.0781496	0.428195	0.574514	-0.149525	0.0908682	0.190495	6603	4299	5669	3484	947	3698	3948	3326	4274	5205	7.17126	7.17517	7.14077	6.9611	6.83022	7.00302	6.82973	7.08934	7.0093	6.99945
ABI3	ABI family member 3 [Source:VGNC Symbol;Acc:VGNC:69549]	protein_coding	-1.40616	0.0101536	0.0534415	0.0943824	0.842204	0.964433	-1.31177	0.00853169	0.0348583	-1.35897	0.00340328	0.0166558	257	166	210	109	13	48	80	26	43	190	2.50364	2.49617	2.40297	1.98541	0.700321	0.788927	1.2433	0.17341	0.442724	2.24246
ABI3BP	ABI family member 3 binding protein [Source:VGNC Symbol;Acc:VGNC:81175]	protein_coding	3.08253	2.94422e-05	0.0011561	-0.0235712	0.961107	0.99318	3.05895	2.1085e-05	0.000541408	3.07074	5.22862e-06	0.000168461	31	34	88	50	46	384	400	210	499	383	-0.434241	0.270482	1.17205	0.888211	2.48229	3.74162	3.53383	3.11399	3.91621	3.24399
ABITRAM	actin binding transcription modulator [Source:VGNC Symbol;Acc:VGNC:104874]	protein_coding	-0.0507016	0.715478	0.839127	0.0142764	0.920485	0.984176	-0.0364253	0.776972	0.855355	-0.0435634	0.70051	0.803127	841	478	661	402	133	486	518	359	599	621	4.20268	4.01132	4.04533	3.85126	4.00321	4.08003	3.90498	3.88317	4.17871	3.93751
ABL1	ABL proto-onco 1, non-receptor tyrosine kinase [Source:VGNC Symbol;Acc:VGNC:69585]	protein_coding	0.323583	0.176586	0.355696	-0.0529444	0.82138	0.958853	0.270639	0.209678	0.348999	0.297111	0.128244	0.244689	272	237	361	204	46	273	372	231	329	319	2.58459	3.00498	3.17729	2.8788	2.48229	3.25221	3.42973	3.25053	3.3184	2.98214
ABL2	ABL proto-onco 2, non-receptor tyrosine kinase [Source:VGNC Symbol;Acc:VGNC:69586]	protein_coding	-0.0833664	0.809325	0.89754	0.382014	0.282889	0.7656	0.298648	0.327542	0.477771	0.107641	0.693439	0.797791	140	81	92	47	18	66	81	95	125	84	1.64078	1.47797	1.2344	0.802109	1.15401	1.23378	1.26074	1.98239	1.93719	1.08922
ABLIM1	actin binding LIM protein 1 [Source:VGNC Symbol;Acc:VGNC:69587]	protein_coding	1.11234	0.00124906	0.0130753	-0.306283	0.281403	0.764801	0.806057	0.00770024	0.0322101	0.959198	0.000930204	0.00657312	184	151	260	83	57	259	411	214	243	322	2.02799	2.36115	2.70775	1.59952	2.78844	3.17678	3.57276	3.14101	2.88452	2.99554
ABO	ABO, alpha 1-3-N-acetylgalactosaminyltransferase and alpha 1-3-galactosyltransferase [Source:VGNC Symbol;Acc:VGNC:69588]	protein_coding	1.15721	0.106057	0.25475	-1.1074	0.1582	0.693028	0.0498045	0.944843	0.966265	0.603506	0.316047	0.465674	146	379	304	95	155	355	373	290	375	80	1.70011	3.678	2.93127	1.7905	4.22324	3.62889	3.43358	3.57672	3.50607	1.02099
ABR	ABR activator of RhoGEF and GTPase [Source:VGNC Symbol;Acc:VGNC:69589]	protein_coding	0.398899	0.0535151	0.160001	0.546899	0.0138734	0.48636	0.945798	0.000127058	0.00182328	0.672348	0.000821232	0.00601674	465	377	569	373	153	475	538	696	851	785	3.35184	3.6704	3.83001	3.74374	4.20457	4.04713	3.9594	4.83526	4.68381	4.27436
ABRACL	ABRA C-terminal like [Source:VGNC Symbol;Acc:VGNC:80996]	protein_coding	0.221062	0.811391	0.898432	0.053597	0.953579	0.991722	0.274659	0.726605	0.819703	0.24786	0.73246	0.82728	848	305	327	65	24	270	536	425	642	168	4.2146	3.36635	3.03564	1.25522	1.55869	3.23637	3.95405	4.12568	4.27838	2.06746
ABRAXAS1	abraxas 1, BRCA1 A complex subunit [Source:VGNC Symbol;Acc:VGNC:106536]	protein_coding	-0.0347669	0.767443	0.873273	-0.148623	0.239614	0.739296	-0.18339	0.119836	0.235111	-0.109079	0.272525	0.420359	1144	831	1155	683	221	695	946	581	830	874	4.64527	4.80674	4.84812	4.61333	4.73355	4.59445	4.77109	4.57534	4.64785	4.42882
ABRAXAS2	abraxas 2, BRISC complex subunit [Source:VGNC Symbol;Acc:VGNC:69544]	protein_coding	0.217699	0.0462173	0.145377	-0.118362	0.266717	0.757323	0.0993373	0.304498	0.454447	0.158518	0.0729379	0.161803	1524	870	1178	848	299	1054	1193	761	1109	1361	5.05813	4.87276	4.8765	4.92478	5.16875	5.19394	5.10507	4.96379	5.065	5.06625
ABT1	activator of basal transcription 1 [Source:VGNC Symbol;Acc:VGNC:69448]	protein_coding	0.0614228	0.639524	0.791775	0.175795	0.212665	0.721277	0.237217	0.0753704	0.167877	0.14932	0.182599	0.314171	2002	1082	1431	1185	398	1165	1339	1065	1432	2146	5.45105	5.18676	5.15663	5.40667	5.58073	5.33816	5.27134	5.44783	5.43316	5.72223
ABTB1	ankyrin repeat and BTB domain containing 1 [Source:VGNC Symbol;Acc:VGNC:69459]	protein_coding	0.463515	0.0884003	0.225237	0.300609	0.261248	0.754741	0.764123	0.00612358	0.027357	0.613819	0.0107942	0.0391602	224	153	219	241	91	206	268	183	313	484	2.30776	2.3799	2.4628	3.11735	3.45837	2.84908	2.95997	2.91701	3.24694	3.57962
ABTB2	ankyrin repeat and BTB domain containing 2 [Source:VGNC Symbol;Acc:VGNC:107418]	protein_coding	0.138504	0.673739	0.81373	0.0936696	0.779646	0.950673	0.232174	0.438682	0.583873	0.185339	0.486794	0.628744	86	68	100	75	16	110	66	76	104	86	0.956147	1.23188	1.35157	1.45653	0.989238	1.95503	0.973974	1.66627	1.67669	1.12216
ACAA1	acetyl-CoA acyltransferase 1 [Source:VGNC Symbol;Acc:VGNC:69590]	protein_coding	-0.437161	0.0131999	0.0637475	0.140249	0.375974	0.81147	-0.296913	0.0512113	0.127225	-0.367037	0.0109056	0.0394162	1202	733	968	817	166	576	629	423	673	1034	4.71644	4.62614	4.59392	4.87117	4.32183	4.32429	4.184	4.1189	4.3462	4.67069
ACAA2	acetyl-CoA acyltransferase 2 [Source:VGNC Symbol;Acc:VGNC:69591]	protein_coding	-0.46687	0.0249505	0.0958903	0.130925	0.501382	0.864164	-0.335945	0.0773152	0.170702	-0.401407	0.0208488	0.0635132	3037	2045	2906	2648	490	1542	1801	1223	1726	3215	6.05154	6.10397	6.17733	6.56549	5.88039	5.74208	5.69837	5.64713	5.70219	6.30482
ACACA	acetyl-CoA carboxylase alpha [Source:VGNC Symbol;Acc:VGNC:69592]	protein_coding	-0.118381	0.537592	0.718417	-0.289243	0.165723	0.698433	-0.407624	0.043014	0.11239	-0.263002	0.115621	0.226455	308	204	290	150	46	159	234	129	183	176	2.76212	2.79052	2.86383	2.43969	2.48229	2.47923	2.76596	2.41762	2.47948	2.13358
ACACB	acetyl-CoA carboxylase beta [Source:VGNC Symbol;Acc:VGNC:99876]	protein_coding	0.210274	0.651734	0.799774	0.696047	0.150225	0.688384	0.906321	0.0365224	0.0999032	0.558297	0.142054	0.262959	94	74	56	39	19	46	85	112	163	79	1.08043	1.35069	0.543088	0.543693	1.22984	0.729837	1.32847	2.21636	2.31453	1.00342
ACAD10	acyl-CoA dehydrogenase family member 10 [Source:HGNC Symbol;Acc:HGNC:21597]	protein_coding	-0.0865115	0.64581	0.79691	0.0543617	0.786664	0.952467	-0.0321497	0.864186	0.915037	-0.0593306	0.709112	0.809982	7452	6011	6555	8085	1736	5088	6244	5146	6321	7492	7.3457	7.65859	7.35019	8.17518	7.70418	7.46318	7.49079	7.71876	7.57363	7.52469
ACAD11	acyl-CoA dehydrogenase family member 11 [Source:HGNC Symbol;Acc:HGNC:30211]	protein_coding	-0.0227118	0.889507	0.943049	0.0433737	0.796047	0.954724	0.0206619	0.88994	0.931768	-0.00102498	0.993813	0.996242	434	340	467	373	84	300	415	261	358	506	3.25294	3.52216	3.54641	3.74374	3.34359	3.3874	3.58666	3.42557	3.43952	3.64342
ACAD8	acyl-CoA dehydrogenase family member 8 [Source:VGNC Symbol;Acc:VGNC:69593]	protein_coding	0.172505	0.33514	0.538532	0.13454	0.460022	0.849639	0.307044	0.0762402	0.169101	0.239775	0.111779	0.221039	436	312	483	277	107	397	346	293	391	601	3.25953	3.39889	3.59475	3.31682	3.69079	3.78943	3.32584	3.59149	3.56602	3.89048
ACAD9	acyl-CoA dehydrogenase family member 9 [Source:VGNC Symbol;Acc:VGNC:81176]	protein_coding	-0.652463	0.00490584	0.0332358	0.217456	0.275368	0.76202	-0.435007	0.0248544	0.0757501	-0.543735	0.0039155	0.0185585	804	577	785	759	135	344	448	322	477	702	4.138	4.28191	4.29249	4.76517	4.02466	3.58372	3.69648	3.72696	3.85144	4.1137
ACADM	acyl-CoA dehydrogenase medium chain [Source:VGNC Symbol;Acc:VGNC:69595]	protein_coding	0.0243069	0.806342	0.895692	0.128356	0.226635	0.727538	0.152663	0.119476	0.234651	0.088485	0.287301	0.436043	1499	923	1231	959	247	938	1186	894	1179	1427	5.03431	4.95789	4.93986	5.1019	4.89365	5.02604	5.0966	5.19573	5.15314	5.13444
ACADS	acyl-CoA dehydrogenase short chain [Source:VGNC Symbol;Acc:VGNC:81342]	protein_coding	-0.0879563	0.654441	0.801512	0.0843529	0.67827	0.923346	-0.00360336	0.98427	0.989829	-0.0457798	0.775085	0.857319	983	850	1085	1009	246	785	812	570	858	1349	4.42705	4.83928	4.75812	5.17509	4.88781	4.76969	4.55128	4.54784	4.6956	5.0535
ACADSB	acyl-CoA dehydrogenase short/branched chain [Source:VGNC Symbol;Acc:VGNC:81343]	protein_coding	0.233515	0.363734	0.566729	-0.239669	0.374632	0.811412	-0.0061544	0.979813	0.986882	0.11368	0.589613	0.716622	1416	775	902	1316	435	1034	1006	775	902	1277	4.9523	4.70632	4.49232	5.55773	5.70882	5.16635	4.8596	4.99004	4.76757	4.97452
ACADVL	acyl-CoA dehydrogenase very long chain [Source:VGNC Symbol;Acc:VGNC:81344]	protein_coding	-0.0805608	0.682929	0.820218	0.154236	0.454796	0.848441	0.0736748	0.68994	0.793833	-0.00344297	0.982917	0.989719	1408	941	1187	1371	300	854	1163	735	1198	1710	4.94414	4.9857	4.88746	5.61672	5.17355	4.89097	5.0684	4.91374	5.17617	5.39502
ACAN	aggrecan [Source:VGNC Symbol;Acc:VGNC:69556]	protein_coding	-0.771211	0.131455	0.2925	-0.391602	0.4487	0.84614	-1.16281	0.027959	0.0824358	-0.967012	0.032095	0.087757	120	30	86	27	5	33	33	16	22	34	1.42329	0.100032	1.13983	0.0409286	-0.590425	0.272334	0.0200158	-0.476978	-0.460973	-0.153472
ACAP2	ArfGAP with coiled-coil, ankyrin repeat and PH domains 2 [Source:VGNC Symbol;Acc:VGNC:69428]	protein_coding	0.363369	0.0240512	0.0935502	-0.075369	0.619744	0.904297	0.288	0.0599887	0.142541	0.325684	0.0176453	0.0559326	4484	2720	4251	2162	917	3777	4010	2578	3366	5482	6.61323	6.51514	6.7257	6.27317	6.7838	7.0335	6.8522	6.722	6.66494	7.07422
ACAP3	ArfGAP with coiled-coil, ankyrin repeat and PH domains 3 [Source:VGNC Symbol;Acc:VGNC:69434]	protein_coding	0.225404	0.206916	0.39422	-0.0436019	0.807615	0.956905	0.181802	0.276236	0.424727	0.203603	0.16847	0.296609	629	603	607	567	207	518	674	463	630	775	3.78532	4.34529	3.92287	4.34556	4.63937	4.17169	4.28335	4.2488	4.25125	4.25592
ACBD3	acyl-CoA binding domain containing 3 [Source:VGNC Symbol;Acc:VGNC:69408]	protein_coding	0.218675	0.0951326	0.236512	-0.132639	0.319856	0.788538	0.0860355	0.482732	0.623552	0.152355	0.158351	0.283793	4187	3411	4820	2670	944	3551	4459	2736	3407	4859	6.51443	6.84153	6.90683	6.57742	6.82564	6.94453	7.00524	6.80776	6.68239	6.90027
ACBD4	acyl-CoA binding domain containing 4 [Source:VGNC Symbol;Acc:VGNC:69508]	protein_coding	0.30074	0.185477	0.367369	0.130765	0.562569	0.885588	0.431505	0.0500854	0.125431	0.366123	0.0578689	0.136735	470	244	344	357	111	384	366	284	367	675	3.36717	3.04665	3.10821	3.68079	3.74348	3.74162	3.40641	3.54672	3.47513	4.05733
ACBD5	acyl-CoA binding domain containing 5 [Source:VGNC Symbol;Acc:VGNC:69509]	protein_coding	0.231772	0.111473	0.26298	0.106984	0.456678	0.849164	0.338756	0.0205125	0.0660266	0.285264	0.0245613	0.0716766	1358	909	1257	679	227	996	1277	950	1269	1349	4.89209	4.93589	4.96995	4.60488	4.7721	5.11243	5.20306	5.28324	5.25909	5.0535
ACBD6	acyl-CoA binding domain containing 6 [Source:VGNC Symbol;Acc:VGNC:69510]	protein_coding	0.0992858	0.310881	0.513517	0.0818777	0.424638	0.83728	0.181164	0.0727004	0.1638	0.140225	0.100005	0.204021	3464	2174	2972	2231	737	2340	2618	2047	2734	3705	6.24116	6.19214	6.2097	6.31846	6.46875	6.3432	6.23749	6.38948	6.36512	6.50932
ACD	ACD shelterin complex subunit and telomerase recruitment factor [Source:VGNC Symbol;Acc:VGNC:69533]	protein_coding	0.231116	0.213727	0.402238	-0.0731149	0.697109	0.928127	0.158001	0.364454	0.51577	0.194558	0.205561	0.342611	555	324	474	402	164	404	453	290	402	672	3.60563	3.45301	3.56776	3.85126	4.3044	3.81453	3.71241	3.57672	3.60583	4.05092
ACE	angiotensin I converting enzyme [Source:HGNC Symbol;Acc:HGNC:2707]	protein_coding	-0.347565	0.00909962	0.0497118	0.0504204	0.671795	0.921402	-0.297145	0.0178862	0.0597914	-0.322355	0.00483537	0.0216376	4266	2805	3798	2432	601	2421	2175	1885	2427	3043	6.54138	6.55951	6.56324	6.44281	6.17468	6.39225	5.97029	6.27063	6.19343	6.22556
ACER2	alkaline ceramidase 2 [Source:VGNC Symbol;Acc:VGNC:103235]	protein_coding	0.190116	0.723043	0.844331	0.673012	0.221358	0.725359	0.863129	0.0751586	0.167553	0.526623	0.222385	0.363093	51	34	50	50	12	17	109	74	61	97	0.234453	0.270482	0.387137	0.888211	0.589549	-0.614705	1.67919	1.62857	0.927106	1.29102
ACER3	alkaline ceramidase 3 [Source:VGNC Symbol;Acc:VGNC:69415]	protein_coding	-0.164195	0.377287	0.578259	0.154702	0.414638	0.832656	-0.00949226	0.954302	0.971986	-0.0868434	0.558424	0.690855	806	357	493	460	120	369	433	375	423	617	4.14157	3.59217	3.62416	4.0449	3.85544	3.68441	3.64759	3.94581	3.67892	3.92823
ACHE	acetylcholinesterase (Cartwright blood group) [Source:HGNC Symbol;Acc:HGNC:108]	protein_coding	-0.0486817	0.772148	0.875908	-0.197489	0.273151	0.760151	-0.246171	0.142913	0.266772	-0.147426	0.299033	0.44805	869	540	582	615	136	511	610	309	521	686	4.24977	4.18662	3.86245	4.46245	4.03527	4.15213	4.13991	3.6678	3.97819	4.08056
ACIN1	apoptotic chromatin condensation inducer 1 [Source:VGNC Symbol;Acc:VGNC:69437]	protein_coding	0.0672149	0.644425	0.79587	-0.303887	0.069222	0.609014	-0.236672	0.120547	0.23598	-0.0847286	0.492265	0.633197	5649	4723	6793	3407	1114	4169	5846	2831	3797	5346	6.94625	7.31081	7.40162	6.92887	7.06441	7.17589	7.3958	6.85698	6.83866	7.038
ACKR3	atypical chemokine receptor 3 [Source:VGNC Symbol;Acc:VGNC:69513]	protein_coding	-0.561027	0.486344	0.675718	0.286403	0.719858	0.933684	-0.274624	0.688709	0.792754	-0.417826	0.509	0.649118	528	121	165	33	20	72	125	96	208	85	3.53407	2.04604	2.05978	0.314102	1.30188	1.35605	1.87311	1.99726	2.66224	1.10579
ACKR4	atypical chemokine receptor 4 [Source:VGNC Symbol;Acc:VGNC:69418]	protein_coding	0.798981	0.181388	0.361921	-0.205319	0.732334	0.938344	0.593662	0.290291	0.439939	0.696321	0.160374	0.286411	26	13	11	41	7	24	38	37	18	31	-0.664314	-0.998441	-1.56747	0.612765	-0.145084	-0.158843	0.211575	0.657991	-0.72264	-0.276881
ACLY	ATP citrate lyase [Source:VGNC Symbol;Acc:VGNC:99112]	protein_coding	-0.276483	0.147204	0.315657	-0.158782	0.408822	0.828518	-0.435265	0.0254529	0.0772608	-0.355874	0.0331455	0.0899957	1774	889	1040	1155	237	896	837	588	793	1047	5.27688	4.90386	4.69716	5.36973	4.83416	4.96008	4.59491	4.59258	4.58223	4.68867
ACO1	aconitase 1 [Source:VGNC Symbol;Acc:VGNC:69378]	protein_coding	-0.241959	0.0623821	0.177493	-0.0348891	0.781673	0.950788	-0.276848	0.0325251	0.0920195	-0.259404	0.021822	0.0658092	3399	2241	3270	2671	607	1972	2293	1494	2211	2996	6.21385	6.23589	6.34745	6.57796	6.189	6.09656	6.04643	5.93556	6.05907	6.20312
ACO2	aconitase 2 [Source:VGNC Symbol;Acc:VGNC:69379]	protein_coding	-0.175958	0.195093	0.379574	-0.0961266	0.488155	0.859663	-0.272085	0.049326	0.124173	-0.224022	0.0581753	0.137214	3136	1778	2380	2148	548	1552	2011	1306	1646	2461	6.09777	5.90232	5.88954	6.26381	6.04161	5.75139	5.8573	5.74175	5.63381	5.9196
ACOT11	acyl-CoA thioesterase 11 [Source:VGNC Symbol;Acc:VGNC:69458]	protein_coding	0.604971	0.0166039	0.0743247	-0.117381	0.608292	0.900158	0.48759	0.0342291	0.0952957	0.546281	0.010016	0.0369912	211	164	209	245	63	263	295	194	244	343	2.22264	2.47888	2.39617	3.14092	2.93156	3.19873	3.09737	3.00053	2.8904	3.08598
ACOT13	acyl-CoA thioesterase 13 [Source:VGNC Symbol;Acc:VGNC:69487]	protein_coding	0.219346	0.150452	0.319661	0.0669263	0.66491	0.917506	0.286273	0.0647655	0.150331	0.252809	0.0570307	0.135227	4449	2261	3354	2201	738	2839	3583	1995	3626	4808	6.60193	6.2487	6.38401	6.29894	6.4707	6.62187	6.68986	6.35239	6.77222	6.88505
ACOT7	acyl-CoA thioesterase 7 [Source:VGNC Symbol;Acc:VGNC:99835]	protein_coding	-0.398806	0.198255	0.383749	-0.0687739	0.824604	0.959512	-0.46758	0.117377	0.231841	-0.433193	0.0978133	0.20076	297	155	278	346	60	176	156	128	159	225	2.71015	2.39841	2.80341	3.63587	2.86178	2.62419	2.18774	2.40653	2.27915	2.48336
ACOT8	acyl-CoA thioesterase 8 [Source:VGNC Symbol;Acc:VGNC:69413]	protein_coding	0.103183	0.629606	0.784789	-0.0993281	0.653018	0.913829	0.00385516	0.984459	0.989946	0.0535192	0.758377	0.845377	626	336	360	226	76	327	414	248	309	484	3.77845	3.50518	3.17332	3.02534	3.20015	3.511	3.58319	3.35231	3.22851	3.57962
ACOT9	acyl-CoA thioesterase 9 [Source:VGNC Symbol;Acc:VGNC:69443]	protein_coding	0.205438	0.511561	0.696701	0.534339	0.112478	0.647681	0.739777	0.0210304	0.0671979	0.472607	0.0792726	0.17191	585	409	744	708	230	640	512	955	706	1098	3.6812	3.78738	4.21536	4.66506	4.791	4.47584	3.88824	5.2908	4.41505	4.75712
ACOX1	acyl-CoA oxidase 1 [Source:VGNC Symbol;Acc:VGNC:69380]	protein_coding	0.2302	0.22867	0.420372	0.1418	0.459711	0.849639	0.372	0.0454155	0.116837	0.3011	0.0637248	0.146704	679	384	433	332	134	343	601	460	534	602	3.89518	3.69681	3.43797	3.57659	4.01398	3.57954	4.11854	4.23945	4.01361	3.89287
ACOX2	acyl-CoA oxidase 2 [Source:VGNC Symbol;Acc:VGNC:69381]	protein_coding	0.757767	0.00258275	0.0216541	0.566798	0.0155958	0.497495	1.32457	1.08685e-05	0.000351291	1.04117	3.63399e-05	0.000635671	333	205	221	207	118	351	341	352	522	804	2.87369	2.79751	2.47576	2.89968	3.8313	3.61263	3.30498	3.85489	3.98095	4.30875
ACOX3	acyl-CoA oxidase 3, pristanoyl [Source:VGNC Symbol;Acc:VGNC:69382]	protein_coding	0.187244	0.387426	0.587214	-0.16504	0.4622	0.850604	0.0222033	0.912226	0.945997	0.104723	0.553008	0.686953	210	148	226	194	53	162	225	167	154	219	2.21588	2.33256	2.50767	2.80694	2.68447	2.50589	2.70992	2.78618	2.23367	2.44482
ACP1	acid phosphatase 1 [Source:VGNC Symbol;Acc:VGNC:106125]	protein_coding	0.174776	0.195108	0.379574	-0.266958	0.072337	0.61046	-0.0921818	0.474505	0.61551	0.0412971	0.704599	0.806312	4703	2569	3224	2076	848	2622	3371	1908	2978	2965	6.68198	6.4328	6.32703	6.21466	6.67101	6.50723	6.60193	6.28811	6.48836	6.18813
ACP2	acid phosphatase 2, lysosomal [Source:VGNC Symbol;Acc:VGNC:69383]	protein_coding	-0.0280731	0.934046	0.964333	-0.0158937	0.963913	0.993912	-0.0439668	0.889768	0.931768	-0.0360199	0.896721	0.937456	423	464	655	802	154	384	553	381	425	684	3.21616	3.96861	4.03222	4.84449	4.21393	3.74162	3.99891	3.96862	3.68569	4.07636
ACP6	acid phosphatase 6, lysophosphatidic [Source:VGNC Symbol;Acc:VGNC:69548]	protein_coding	0.00899815	0.964418	0.981536	-0.1426	0.503094	0.865356	-0.133602	0.491824	0.632038	-0.0623019	0.709124	0.809982	332	233	367	348	86	258	288	190	260	338	2.86939	2.98062	3.20091	3.64414	3.37732	3.17124	3.06298	2.97072	2.98126	3.06496
ACSF2	acyl-CoA synthetase family member 2 [Source:VGNC Symbol;Acc:VGNC:69536]	protein_coding	0.14027	0.530204	0.712555	0.0295365	0.897253	0.97857	0.169807	0.416325	0.563545	0.155039	0.398426	0.549089	565	361	366	502	125	367	476	307	413	654	3.63126	3.60816	3.197	4.17049	3.91408	3.67661	3.78353	3.65848	3.64458	4.01191
ACSF3	acyl-CoA synthetase family member 3 [Source:VGNC Symbol;Acc:VGNC:82095]	protein_coding	0.263329	0.309484	0.512098	-0.0237796	0.927666	0.986931	0.239549	0.322458	0.47228	0.251439	0.239547	0.382394	269	123	180	163	65	163	205	210	151	239	2.56876	2.06933	2.18347	2.55825	2.97628	2.51467	2.57698	3.11399	2.20568	2.56948
ACSL1	acyl-CoA synthetase long chain family member 1 [Source:VGNC Symbol;Acc:VGNC:69564]	protein_coding	-0.159147	0.633775	0.787603	0.268238	0.432408	0.841128	0.109091	0.712273	0.810569	-0.0250281	0.924822	0.954883	119	97	117	119	26	101	76	86	159	98	1.4115	1.73258	1.57284	2.11009	1.67176	1.83399	1.17134	1.84123	2.27915	1.30543
ACSL3	acyl-CoA synthetase long chain family member 3 [Source:VGNC Symbol;Acc:VGNC:69565]	protein_coding	-0.575417	0.00151308	0.0150743	-0.353885	0.0317576	0.55129	-0.929302	2.20324e-05	0.000557277	-0.752359	3.88023e-05	0.000665491	1889	948	1232	1061	166	704	846	428	634	758	5.36736	4.99637	4.94103	5.24746	4.32183	4.61296	4.6103	4.13579	4.26035	4.22403
ACSL4	acyl-CoA synthetase long chain family member 4 [Source:VGNC Symbol;Acc:VGNC:69566]	protein_coding	0.225293	0.304448	0.506467	-0.436748	0.0730374	0.61046	-0.211455	0.3196	0.469936	0.00691923	0.969007	0.98207	209	157	271	154	35	195	240	123	148	191	2.20909	2.41668	2.76696	2.47722	2.09317	2.77063	2.80215	2.34975	2.17713	2.24993
ACSL5	acyl-CoA synthetase long chain family member 5 [Source:VGNC Symbol;Acc:VGNC:69431]	protein_coding	-0.187665	0.716835	0.8397	1.06027	0.0562155	0.596089	0.872607	0.0588007	0.140408	0.342471	0.397137	0.547917	66	17	33	67	15	23	32	55	80	70	0.588559	-0.655276	-0.176573	1.29779	0.899211	-0.21579	-0.0215489	1.21071	1.30677	0.834801
ACSM3	acyl-CoA synthetase medium chain family member 3 [Source:VGNC Symbol;Acc:VGNC:69376]	protein_coding	2.5585	0.000125732	0.00276239	0.711137	0.146635	0.685854	3.26963	6.5617e-06	0.000246486	2.91407	5.95792e-06	0.000182818	36	26	45	13	44	183	123	267	277	237	-0.235862	-0.0932881	0.242921	-0.920394	2.41891	2.67988	1.85025	3.45817	3.07192	2.55749
ACSS1	acyl-CoA synthetase short chain family member 1 [Source:VGNC Symbol;Acc:VGNC:69416]	protein_coding	-0.39306	0.0870111	0.222704	0.171288	0.442973	0.843238	-0.221772	0.274258	0.42266	-0.307416	0.0978128	0.20076	1395	838	1024	1391	214	692	841	678	864	1164	4.93079	4.81881	4.67485	5.63758	4.68723	4.58823	4.60177	4.79754	4.70562	4.84114
ACSS2	acyl-CoA synthetase short chain family member 2 [Source:VGNC Symbol;Acc:VGNC:69410]	protein_coding	0.0553145	0.894784	0.945437	0.113005	0.79152	0.953921	0.168319	0.657484	0.767385	0.111817	0.740329	0.832762	169	55	74	174	22	87	111	78	107	139	1.90731	0.934992	0.929763	2.65147	1.43599	1.62287	1.7049	1.703	1.71691	1.79865
ACSS3	acyl-CoA synthetase short chain family member 3 [Source:VGNC Symbol;Acc:VGNC:69532]	protein_coding	0.0632034	0.897453	0.94696	0.348218	0.481695	0.857788	0.411421	0.335273	0.485475	0.237312	0.540325	0.676313	86	53	44	59	8	26	127	56	78	81	0.956147	0.883366	0.212263	1.1194	0.0348027	-0.051279	1.89562	1.236	1.2712	1.03835
ACTA2	actin alpha 2, smooth muscle [Source:VGNC Symbol;Acc:VGNC:100289]	protein_coding	0.298756	0.357178	0.560517	0.0531521	0.874383	0.974	0.351908	0.273576	0.421932	0.325332	0.237966	0.380768	4581	1549	2012	3230	977	2701	2507	2235	2787	4470	6.64409	5.70363	5.64749	6.85194	6.87518	6.55003	6.17504	6.51615	6.3928	6.77995
ACTB	actin beta [Source:VGNC Symbol;Acc:VGNC:107102]	protein_coding	-0.495253	0.0309812	0.110481	-0.207795	0.354851	0.801695	-0.703049	0.00523175	0.0243808	-0.599151	0.00481289	0.0215568	244852	95516	141261	108048	25763	77063	86942	48007	74021	128917	12.3833	11.6482	11.7793	11.9152	11.5952	11.3836	11.2898	10.9401	11.1229	11.6292
ACTC1	actin alpha cardiac muscle 1 [Source:VGNC Symbol;Acc:VGNC:69395]	protein_coding	2.10829	0.0221854	0.0886084	0.533102	0.520027	0.872679	2.64139	0.00317675	0.0171061	2.37484	0.00319336	0.0158987	5	13	6	4	1	36	35	13	60	54	-2.53289	-0.998441	-2.23115	-2.27458	-2.44389	0.391511	0.0997165	-0.74732	0.904064	0.475591
ACTG1	actin gamma 1 [Source:HGNC Symbol;Acc:HGNC:144]	protein_coding	-0.742034	0.000340252	0.00539105	-0.0260424	0.870498	0.972726	-0.768076	0.000289421	0.00323139	-0.755055	7.72556e-05	0.00107776	160045	90795	121461	113620	18584	59492	61454	43893	63719	93302	11.7699	11.5751	11.5614	11.9877	11.124	11.0102	10.7893	10.8108	10.9067	11.1627
ACTG2	actin gamma 2, smooth muscle [Source:VGNC Symbol;Acc:VGNC:69397]	protein_coding	0.48903	0.137863	0.302115	-1.16255	0.00641208	0.433866	-0.673516	0.0727733	0.16391	-0.0922426	0.741421	0.833329	457	250	280	347	120	494	330	246	197	154	3.32696	3.08143	2.81366	3.64001	3.85544	4.1035	3.25798	3.3407	2.58466	1.94392
ACTL6A	actin like 6A [Source:VGNC Symbol;Acc:VGNC:69524]	protein_coding	-0.211924	0.0450803	0.142992	0.00842366	0.933129	0.987804	-0.203501	0.0446596	0.115353	-0.207713	0.021544	0.0652074	2969	1630	2357	1725	428	1533	1751	1296	1735	2065	6.0189	5.77708	5.87555	5.9477	5.68544	5.73364	5.6578	5.73067	5.70969	5.66679
ACTN1	actinin alpha 1 [Source:VGNC Symbol;Acc:VGNC:69423]	protein_coding	-0.743524	0.000177686	0.00344476	-0.114558	0.433996	0.841128	-0.858082	3.9179e-05	0.000828391	-0.800803	1.85516e-05	0.000397216	4630	2982	4294	2703	665	1643	1850	1452	1644	2402	6.65943	6.64773	6.74021	6.59513	6.32055	5.8335	5.73705	5.89446	5.63206	5.88463
ACTN4	actinin alpha 4 [Source:VGNC Symbol;Acc:VGNC:69432]	protein_coding	-0.172316	0.228539	0.420372	0.231306	0.135748	0.6759	0.0589896	0.66739	0.774605	-0.0566632	0.627609	0.748529	7057	3328	4579	3304	956	2961	3878	3509	4381	4525	7.26716	6.80601	6.83287	6.88461	6.84385	6.68254	6.80394	7.16657	7.04495	6.79758
ACTR10	actin related protein 10 [Source:VGNC Symbol;Acc:VGNC:69449]	protein_coding	0.29431	0.0659655	0.184114	-0.0333079	0.832324	0.961746	0.261003	0.0959769	0.200302	0.277657	0.0431897	0.109734	5939	2824	4307	3874	1327	4052	4515	3795	4273	5482	7.01843	6.56924	6.74457	7.1141	7.31672	7.13484	7.02324	7.27957	7.00896	7.07422
ACTR1A	actin related protein 1A [Source:VGNC Symbol;Acc:VGNC:69433]	protein_coding	0.0311756	0.801499	0.892886	-0.038517	0.766009	0.947889	-0.00734147	0.95023	0.969624	0.0119171	0.907053	0.943591	1822	1055	1351	1102	332	1009	1373	828	1138	1719	5.31534	5.15036	5.07379	5.30207	5.31953	5.13111	5.30746	5.08529	5.10217	5.40258
ACTR1B	actin related protein 1B [Source:VGNC Symbol;Acc:VGNC:69435]	protein_coding	-0.116395	0.464572	0.657502	0.00425467	0.979323	0.996251	-0.11214	0.459823	0.60218	-0.114268	0.386821	0.538265	1851	1245	1746	1433	436	1138	1267	918	1197	1998	5.33808	5.38887	5.4432	5.68045	5.71213	5.30438	5.19174	5.23388	5.17496	5.61926
ACTR2	actin related protein 2 [Source:VGNC Symbol;Acc:VGNC:103782]	protein_coding	-0.281153	0.0180764	0.078066	0.0498571	0.651614	0.913606	-0.231296	0.0407406	0.107992	-0.256225	0.0117839	0.041633	6210	3544	5229	3215	857	3231	3241	2669	3437	4294	7.08278	6.89668	7.02427	6.84523	6.68623	6.80836	6.54523	6.77201	6.69503	6.72203
ACTR3	actin related protein 3 [Source:VGNC Symbol;Acc:VGNC:69436]	protein_coding	-0.330271	0.0118542	0.0591688	0.162974	0.185566	0.703371	-0.167298	0.143618	0.267766	-0.248785	0.0197319	0.0609721	4098	2485	3216	2752	593	2174	2200	1846	2783	3044	6.48345	6.38488	6.32344	6.62103	6.15536	6.23713	5.98676	6.24049	6.39073	6.22603
ACTR3B	actin related protein 3B [Source:VGNC Symbol;Acc:VGNC:80326]	protein_coding	0.154414	0.465455	0.657948	0.196888	0.363924	0.805095	0.351302	0.0816954	0.177705	0.252858	0.151105	0.274759	298	352	353	272	78	292	330	271	353	475	2.71495	3.57193	3.14519	3.29071	3.23737	3.34865	3.25798	3.4795	3.41935	3.55269
ACTR5	actin related protein 5 [Source:VGNC Symbol;Acc:VGNC:69405]	protein_coding	0.241635	0.119293	0.274958	-0.0325779	0.830201	0.960865	0.209057	0.147677	0.272688	0.225346	0.0808102	0.174378	387	270	325	215	97	300	307	247	316	381	3.08875	3.19166	3.02686	2.95393	3.54997	3.3874	3.15447	3.34652	3.26061	3.23648
ACTR6	actin related protein 6 [Source:VGNC Symbol;Acc:VGNC:69521]	protein_coding	0.0821498	0.605614	0.768626	0.0586835	0.721147	0.933978	0.140833	0.351845	0.502953	0.111492	0.397171	0.547917	1381	823	1071	867	248	1057	897	732	1262	1142	4.91627	4.79282	4.73943	4.95668	4.89947	5.19804	4.69454	4.90785	5.25112	4.81367
ACTR8	actin related protein 8 [Source:VGNC Symbol;Acc:VGNC:69406]	protein_coding	0.374063	0.364527	0.567182	-0.109308	0.792067	0.953921	0.264755	0.476902	0.61785	0.319409	0.338501	0.490112	266	154	202	67	29	140	286	159	250	150	2.55275	2.38918	2.34762	1.29779	1.82632	2.29787	3.05301	2.71603	2.92515	1.90659
ACTRT3	actin related protein T3 [Source:VGNC Symbol;Acc:VGNC:69520]	protein_coding	0.789676	0.179089	0.358813	0.437229	0.446445	0.843941	1.22691	0.0267434	0.079976	1.00829	0.0410766	0.105744	18	40	28	10	5	30	43	46	63	36	-1.13151	0.493474	-0.395184	-1.24765	-0.590425	0.14242	0.380654	0.96066	0.972113	-0.0766999
ACVR1	activin A receptor type 1 [Source:VGNC Symbol;Acc:VGNC:69438]	protein_coding	0.0397885	0.797504	0.890488	0.140922	0.388997	0.818852	0.180711	0.230146	0.3727	0.11025	0.393317	0.544749	1878	989	1143	932	309	1152	1021	934	1335	1485	5.35894	5.05734	4.83308	5.06077	5.21612	5.322	4.88091	5.25877	5.33212	5.19182
ACVR1B	activin A receptor type 1B [Source:VGNC Symbol;Acc:VGNC:69446]	protein_coding	0.0543751	0.795769	0.889641	0.515784	0.0298987	0.55129	0.570159	0.00893057	0.0359882	0.312267	0.0814167	0.175435	365	370	414	250	117	301	300	350	543	519	3.00497	3.6435	3.37362	3.16986	3.81908	3.39217	3.12144	3.8467	4.03763	3.67983
ACVR2A	activin A receptor type 2A [Source:VGNC Symbol;Acc:VGNC:69447]	protein_coding	-0.632688	0.00502333	0.0337325	-0.285831	0.157595	0.692393	-0.918519	0.000235301	0.00282278	-0.775604	0.000295636	0.00286367	984	419	827	511	80	360	432	263	327	376	4.42851	3.82207	4.36745	4.19603	3.27365	3.64897	3.64428	3.43652	3.30966	3.21755
ACVR2B	activin A receptor type 2B [Source:VGNC Symbol;Acc:VGNC:69450]	protein_coding	-0.265744	0.301263	0.503278	0.0671599	0.795064	0.954637	-0.198584	0.398886	0.548049	-0.232164	0.268514	0.416116	289	289	430	204	75	179	237	170	198	350	2.67115	3.28911	3.428	2.8788	3.18117	2.64832	2.78417	2.81163	2.59189	3.11491
ACVRL1	activin A receptor like type 1 [Source:VGNC Symbol;Acc:VGNC:69451]	protein_coding	0.462765	0.0549629	0.162588	0.704418	0.00779032	0.44133	1.16718	6.71378e-05	0.00118053	0.814974	0.000581451	0.00468066	384	240	319	204	112	403	288	441	503	839	3.07761	3.02299	3.00019	2.8788	3.75636	3.81097	3.06298	4.17881	3.92768	4.37003
ACY1	aminoacylase 1 [Source:HGNC Symbol;Acc:HGNC:177]	protein_coding	0.0454166	0.753575	0.866003	0.112207	0.470776	0.854689	0.157624	0.284019	0.433102	0.10152	0.410895	0.560113	5727	3186	4028	4169	1032	3610	4143	2969	4229	6161	6.96602	6.74314	6.64801	7.21993	6.95416	6.96829	6.89925	6.92561	6.99403	7.24261
ACYP2	acylphosphatase 2 [Source:VGNC Symbol;Acc:VGNC:82096]	protein_coding	0.428881	0.66575	0.808482	0.468536	0.634572	0.908495	0.897417	0.292234	0.441696	0.663149	0.397007	0.547917	166	47	48	5	5	44	85	81	130	44	1.88191	0.71638	0.331168	-2.04444	-0.590425	0.668223	1.32847	1.7564	1.99285	0.195078
ADA	adenosine deaminase [Source:VGNC Symbol;Acc:VGNC:84539]	protein_coding	-0.410818	0.238671	0.432067	0.196498	0.565918	0.886671	-0.21432	0.472314	0.613609	-0.312569	0.256715	0.401742	250	90	119	131	19	104	94	116	95	127	2.46425	1.62667	1.59677	2.24675	1.22984	1.87548	1.47017	2.2663	1.54882	1.67089
ADAD2	adenosine deaminase domain containing 2 [Source:VGNC Symbol;Acc:VGNC:69554]	protein_coding	1.81177	0.00837852	0.0472445	0.466073	0.438368	0.841758	2.27784	0.00121565	0.00892579	2.04481	0.00103608	0.00709529	52	24	95	93	81	215	131	188	428	213	0.260964	-0.200619	1.27946	1.76037	3.29145	2.91024	1.9396	2.95557	3.69579	2.40522
ADAL	adenosine deaminase like [Source:VGNC Symbol;Acc:VGNC:69555]	protein_coding	-0.269939	0.140037	0.305606	0.465446	0.0211263	0.527741	0.195506	0.227651	0.369785	-0.0372166	0.790042	0.867861	1509	643	1029	868	202	742	693	830	1056	1192	5.04389	4.43767	4.68186	4.95834	4.60418	4.68862	4.32333	5.08876	4.99449	4.87536
ADAM1	NA	NA	-0.236239	0.270917	0.470428	0.00874578	0.967611	0.995151	-0.227493	0.255264	0.401049	-0.231866	0.19069	0.324377	197	138	175	127	35	114	120	78	113	189	2.125	2.23295	2.14341	2.20262	2.09317	2.00573	1.81526	1.703	1.79413	2.23495
ADAM10	ADAM metallopeptidase domain 10 [Source:VGNC Symbol;Acc:VGNC:69465]	protein_coding	-0.570474	8.87981e-05	0.0022135	0.080803	0.436131	0.841128	-0.489671	0.000255025	0.00296223	-0.530073	3.44765e-05	0.000613376	5564	3642	4189	3105	642	2315	2571	1939	2682	3440	6.92438	6.93601	6.70452	6.79504	6.26981	6.32771	6.21137	6.31134	6.33744	6.40233
ADAM11	ADAM metallopeptidase domain 11 [Source:VGNC Symbol;Acc:VGNC:69466]	protein_coding	0.257191	0.466875	0.659241	-0.00343363	0.992417	0.998009	0.253757	0.442528	0.587145	0.255474	0.379293	0.530281	47	39	51	57	16	39	58	56	43	59	0.123249	0.45862	0.414328	1.07113	0.989238	0.501589	0.793999	1.236	0.442724	0.597735
ADAM12	ADAM metallopeptidase domain 12 [Source:VGNC Symbol;Acc:VGNC:69469]	protein_coding	-0.190673	0.535538	0.717028	0.452224	0.159433	0.693684	0.261551	0.33409	0.484504	0.0354392	0.883153	0.929406	148	110	188	204	39	103	130	110	166	243	1.71936	1.91076	2.24535	2.8788	2.24708	1.86178	1.92873	2.19072	2.34051	2.59318
ADAM15	ADAM metallopeptidase domain 15 [Source:VGNC Symbol;Acc:VGNC:69477]	protein_coding	0.889507	0.000827497	0.00962828	0.0624401	0.762431	0.94728	0.951947	0.000278387	0.0031482	0.920727	0.000124405	0.00154445	293	203	208	259	108	319	455	337	456	463	2.69078	2.78349	2.38933	3.22053	3.70414	3.47547	3.71874	3.79234	3.78677	3.51598
ADAM17	ADAM metallopeptidase domain 17 [Source:VGNC Symbol;Acc:VGNC:69478]	protein_coding	-0.128397	0.443139	0.638544	-0.0707736	0.680855	0.923846	-0.199171	0.215968	0.356356	-0.163784	0.241652	0.384401	903	586	922	810	192	600	670	535	669	704	4.30496	4.30416	4.52387	4.85878	4.53113	4.383	4.27479	4.45668	4.33763	4.11779
ADAM18	ADAM metallopeptidase domain 18 [Source:VGNC Symbol;Acc:VGNC:83975]	protein_coding	-0.693834	0.292168	0.492847	-1.23137	0.104105	0.641964	-1.92521	0.0153263	0.0535628	-1.30952	0.0361556	0.0959893	70	74	91	49	4	13	134	21	14	16	0.669951	1.35069	1.21906	0.860078	-0.87817	-0.959068	1.97173	-0.11544	-1.04252	-1.1303
ADAM19	ADAM metallopeptidase domain 19 [Source:VGNC Symbol;Acc:VGNC:69479]	protein_coding	-0.0533099	0.74962	0.863014	-0.154937	0.379236	0.8136	-0.208247	0.20102	0.338587	-0.130779	0.34856	0.499807	349	247	301	173	54	227	234	163	215	251	2.94082	3.06414	2.91708	2.64324	2.71118	2.98795	2.76596	2.75153	2.70952	2.63942
ADAM21	ADAM metallopeptidase domain 21 [Source:VGNC Symbol;Acc:VGNC:103783]	protein_coding	-0.508887	0.233074	0.425344	0.621572	0.153614	0.690461	0.112684	0.754054	0.839271	-0.198102	0.547155	0.682198	49	35	55	20	9	24	20	19	41	59	0.179922	0.310123	0.518239	-0.361101	0.194726	-0.158843	-0.644712	-0.249389	0.377305	0.597735
ADAM22	ADAM metallopeptidase domain 22 [Source:VGNC Symbol;Acc:VGNC:69483]	protein_coding	-1.41413	0.0913925	0.229874	-0.848907	0.325045	0.789772	-2.26304	0.0142116	0.0505817	-1.83859	0.0166665	0.0537544	44	50	51	75	1	14	36	21	2	19	0.033833	0.802287	0.414328	1.45653	-2.44389	-0.864971	0.137974	-0.11544	-3.01215	-0.914491
ADAM28	ADAM metallopeptidase domain 28 [Source:VGNC Symbol;Acc:VGNC:69486]	protein_coding	-0.406713	0.331954	0.535188	-0.742087	0.120414	0.661476	-1.1488	0.0201524	0.0652397	-0.777757	0.0472858	0.117559	102	111	67	46	20	51	45	41	33	26	1.19486	1.92359	0.79143	0.772228	1.30188	0.873258	0.443102	0.800397	0.0811973	-0.509384
ADAM33	ADAM metallopeptidase domain 33 [Source:VGNC Symbol;Acc:VGNC:69409]	protein_coding	-1.44377	0.140428	0.306247	1.9901	0.0415499	0.573688	0.54633	0.420864	0.56798	-0.44872	0.512833	0.652223	65	24	23	9	1	10	9	40	76	16	0.567472	-0.200619	-0.65294	-1.37561	-2.44389	-1.28496	-1.63101	0.766092	1.23473	-1.1303
ADAM9	ADAM metallopeptidase domain 9 [Source:VGNC Symbol;Acc:VGNC:82097]	protein_coding	-0.605153	0.00104988	0.0115223	0.0175971	0.904055	0.980573	-0.587556	0.000867225	0.00708308	-0.596355	0.000261045	0.00261858	2533	1469	1765	1432	369	938	993	811	1145	1293	5.79001	5.62723	5.45879	5.67944	5.47174	5.02604	4.84088	5.05541	5.111	4.99245
ADAMTS1	ADAM metallopeptidase with thrombospondin type 1 motif 1 [Source:VGNC Symbol;Acc:VGNC:80327]	protein_coding	1.45795	4.81081e-06	0.000394545	-0.124041	0.52294	0.873167	1.33391	1.12717e-05	0.000356677	1.39593	1.44673e-06	7.45618e-05	3237	2978	3413	1637	1712	6108	7561	5398	6833	6490	6.14346	6.64579	6.40915	5.87224	7.6841	7.72669	7.7668	7.78771	7.68596	7.31763
ADAMTS10	ADAM metallopeptidase with thrombospondin type 1 motif 10 [Source:VGNC Symbol;Acc:VGNC:103784]	protein_coding	-0.0944159	0.496087	0.683833	-0.048013	0.736461	0.939533	-0.142429	0.281602	0.430434	-0.118422	0.304132	0.453051	831	632	717	648	174	528	622	455	544	767	4.18549	4.41285	4.16222	4.53764	4.38952	4.19918	4.16791	4.22374	4.04027	4.241
ADAMTS12	ADAM metallopeptidase with thrombospondin type 1 motif 12 [Source:VGNC Symbol;Acc:VGNC:69398]	protein_coding	-0.0970003	0.629647	0.784789	0.414018	0.0638215	0.60481	0.317018	0.104815	0.213369	0.110009	0.501937	0.641906	1071	1063	1507	679	248	902	825	962	1168	1469	4.55039	5.16124	5.23116	4.60488	4.89947	4.96969	4.57413	5.30132	5.13964	5.17622
ADAMTS13	ADAM metallopeptidase with thrombospondin type 1 motif 13 [Source:VGNC Symbol;Acc:VGNC:69389]	protein_coding	1.10571	0.0179636	0.0777611	-0.123242	0.768778	0.948724	0.98247	0.0213041	0.0677206	1.04409	0.00800192	0.0312863	134	96	89	42	24	149	221	200	164	132	1.5789	1.71792	1.18789	0.646099	1.55869	2.38662	2.68429	3.04413	2.32324	1.72551
ADAMTS16	ADAM metallopeptidase with thrombospondin type 1 motif 16 [Source:VGNC Symbol;Acc:VGNC:69439]	protein_coding	-0.689452	0.0230323	0.0907082	-0.188547	0.500442	0.863553	-0.877999	0.00428487	0.0210235	-0.783725	0.0037428	0.0178588	590	517	849	374	84	293	329	286	337	249	3.69341	4.12405	4.40521	3.74758	3.34359	3.35355	3.25363	3.55679	3.35284	2.628
ADAMTS17	ADAM metallopeptidase with thrombospondin type 1 motif 17 [Source:VGNC Symbol;Acc:VGNC:69440]	protein_coding	0.931601	0.0654354	0.183214	0.0734756	0.878371	0.975301	1.00508	0.0360848	0.0990785	0.968339	0.0241284	0.0707795	18	14	40	19	7	22	62	25	43	51	-1.13151	-0.904699	0.0826701	-0.428902	-0.145084	-0.275077	0.886791	0.120082	0.442724	0.397011
ADAMTS19	ADAM metallopeptidase with thrombospondin type 1 motif 19 [Source:HGNC Symbol;Acc:HGNC:17111]	protein_coding	-0.727402	0.0197744	0.0820567	-0.00470309	0.986777	0.997326	-0.732105	0.014308	0.050807	-0.729753	0.00676025	0.0278732	436	337	425	183	68	158	180	93	197	288	3.25953	3.50944	3.41123	2.72351	3.04086	2.47023	2.39149	1.95219	2.58466	2.83591
ADAMTS2	ADAM metallopeptidase with thrombospondin type 1 motif 2 [Source:VGNC Symbol;Acc:VGNC:69497]	protein_coding	0.17753	0.338301	0.542404	-0.265247	0.18232	0.703371	-0.0877166	0.618202	0.738195	0.0449067	0.766027	0.851127	497	421	422	296	116	304	514	278	304	474	3.44727	3.82891	3.40107	3.41194	3.80675	3.40639	3.89384	3.51609	3.20514	3.54966
ADAMTS3	ADAM metallopeptidase with thrombospondin type 1 motif 3 [Source:VGNC Symbol;Acc:VGNC:69498]	protein_coding	-0.401032	0.0560798	0.164686	0.176767	0.375644	0.81147	-0.224264	0.212029	0.351442	-0.312648	0.0627119	0.145137	709	626	830	453	129	366	489	460	410	671	3.95729	4.39913	4.37265	4.02286	3.95933	3.6727	3.82222	4.23945	3.63411	4.04878
ADAMTS5	ADAM metallopeptidase with thrombospondin type 1 motif 5 [Source:VGNC Symbol;Acc:VGNC:69499]	protein_coding	0.122937	0.415142	0.614019	-0.659137	0.00131827	0.418185	-0.536201	0.00324166	0.0173279	-0.206632	0.117902	0.22986	1317	1107	1345	916	224	1099	1326	551	858	815	4.84796	5.21966	5.06738	5.03584	4.75295	5.25416	5.25729	4.49907	4.6956	4.32829
ADAMTS7	ADAM metallopeptidase with thrombospondin type 1 motif 7 [Source:VGNC Symbol;Acc:VGNC:82098]	protein_coding	-0.466886	0.371697	0.573655	0.406325	0.443155	0.843238	-0.0605608	0.895454	0.935336	-0.263723	0.525612	0.662806	3292	1596	1277	439	156	830	1046	1093	1245	1181	6.16775	5.74671	4.99268	3.97775	4.23249	4.84993	4.91573	5.48522	5.23159	4.86201
ADAMTS9	ADAM metallopeptidase with thrombospondin type 1 motif 9 [Source:VGNC Symbol;Acc:VGNC:69388]	protein_coding	-0.812396	0.00679842	0.0409236	0.136249	0.593093	0.894377	-0.676147	0.00988333	0.0386089	-0.744271	0.00289117	0.0148645	1346	1103	1012	653	88	451	659	312	586	915	4.87931	5.21444	4.65788	4.5487	3.41029	3.97262	4.25099	3.68167	4.14716	4.49476
ADAMTSL3	ADAMTS like 3 [Source:VGNC Symbol;Acc:VGNC:69400]	protein_coding	0.518799	0.18728	0.369407	-0.894731	0.0504065	0.583491	-0.375932	0.35812	0.508988	0.0714336	0.828256	0.894139	100	168	143	93	48	96	214	105	78	80	1.16709	2.51325	1.85671	1.76037	2.543	1.76209	2.63832	2.12456	1.2712	1.02099
ADAMTSL4	ADAMTS like 4 [Source:VGNC Symbol;Acc:VGNC:69480]	protein_coding	1.36951	0.000113595	0.00257482	0.370812	0.154261	0.69084	1.74032	7.1011e-06	0.000260458	1.55492	5.85291e-06	0.000180826	293	178	372	348	243	554	677	757	822	1039	2.69078	2.59576	3.2203	3.64414	4.87014	4.26829	4.28974	4.9562	4.63391	4.67763
ADAMTSL5	ADAMTS like 5 [Source:VGNC Symbol;Acc:VGNC:69540]	protein_coding	2.44107	0.00174571	0.0166711	0.992243	0.128893	0.672933	3.43331	4.90024e-05	0.00096241	2.93719	7.21629e-05	0.00102115	34	14	15	15	20	61	139	105	129	397	-0.311973	-0.904699	-1.19454	-0.737321	1.30188	1.12332	2.02374	2.12456	1.98189	3.29544
ADAP1	ArfGAP with dual PH domains 1 [Source:VGNC Symbol;Acc:VGNC:69429]	protein_coding	0.208457	0.588619	0.757942	0.239889	0.544975	0.880655	0.448346	0.217422	0.357975	0.328402	0.301707	0.450877	38	23	22	32	9	23	32	23	30	55	-0.163567	-0.257435	-0.710518	0.272016	0.194726	-0.21579	-0.0215489	0.00712193	-0.0476455	0.500861
ADAR	adenosine deaminase RNA specific [Source:VGNC Symbol;Acc:VGNC:69502]	protein_coding	-0.235411	0.0594537	0.171724	-0.0559199	0.645618	0.91109	-0.291331	0.0220507	0.0695061	-0.263371	0.0168421	0.0542022	4032	2865	4230	2604	609	2696	2639	1863	2505	3355	6.46005	6.59002	6.71856	6.54133	6.19374	6.54736	6.249	6.25371	6.23902	6.36626
ADARB1	adenosine deaminase RNA specific B1 [Source:VGNC Symbol;Acc:VGNC:69503]	protein_coding	0.0111283	0.968731	0.983928	-0.410849	0.190771	0.706682	-0.399721	0.172107	0.303437	-0.194296	0.421908	0.570184	77	62	82	45	15	41	81	37	41	59	0.802194	1.10239	1.07315	0.741714	0.899211	0.570569	1.26074	0.657991	0.377305	0.597735
ADAT1	adenosine deaminase tRNA specific 1 [Source:VGNC Symbol;Acc:VGNC:69504]	protein_coding	-0.309532	0.29455	0.495568	-0.0155471	0.958231	0.992567	-0.325079	0.238456	0.382457	-0.317306	0.193538	0.327779	82	50	84	68	14	36	65	37	58	59	0.889743	0.802287	1.10687	1.31861	0.803191	0.391511	0.952667	0.657991	0.856847	0.597735
ADAT2	adenosine deaminase tRNA specific 2 [Source:VGNC Symbol;Acc:VGNC:69490]	protein_coding	-0.213187	0.173112	0.350629	0.130965	0.399719	0.824417	-0.0822217	0.547559	0.679839	-0.147704	0.236241	0.378725	380	261	348	270	70	217	254	183	299	335	3.06262	3.14309	3.12476	3.28014	3.08236	2.92349	2.88321	2.91701	3.18138	3.05219
ADAT3	adenosine deaminase tRNA specific 3 [Source:VGNC Symbol;Acc:VGNC:108458]	protein_coding	-0.0778925	0.674264	0.814074	0.184078	0.33544	0.795229	0.106185	0.520304	0.657094	0.0141463	0.923459	0.953839	308	169	229	208	44	156	236	161	225	284	2.76212	2.52172	2.52649	2.90658	2.41891	2.45207	2.77812	2.73389	2.77449	2.81591
ADCK1	aarF domain containing kinase 1 [Source:VGNC Symbol;Acc:VGNC:69472]	protein_coding	-0.565072	0.0698366	0.191263	-0.1422	0.64062	0.909202	-0.707271	0.0251177	0.0764148	-0.636171	0.0201273	0.0618578	156	80	95	101	25	57	60	36	58	87	1.79387	1.46046	1.27946	1.87728	1.61633	1.02843	0.841141	0.62008	0.856847	1.13836
ADCK2	aarF domain containing kinase 2 [Source:VGNC Symbol;Acc:VGNC:69473]	protein_coding	0.216496	0.475411	0.666659	0.375052	0.23405	0.735318	0.591549	0.0456343	0.117244	0.404023	0.113522	0.223509	1219	762	726	347	106	888	783	747	1054	1166	4.73665	4.68198	4.18015	3.64001	3.67731	4.94717	4.49896	4.93706	4.99176	4.84361
ADCK5	aarF domain containing kinase 5 [Source:VGNC Symbol;Acc:VGNC:69496]	protein_coding	-0.537936	0.0748963	0.200772	-0.183633	0.531675	0.877032	-0.721569	0.0183229	0.0607637	-0.629752	0.0177616	0.0561869	1653	1113	1264	1894	238	790	996	646	606	1273	5.17514	5.22744	4.97794	6.08241	4.84022	4.77883	4.84522	4.72795	4.19541	4.97
ADCY2	adenylate cyclase 2 [Source:VGNC Symbol;Acc:VGNC:69506]	protein_coding	-0.29689	0.261408	0.458446	0.0285389	0.914388	0.982882	-0.268351	0.275714	0.424215	-0.282621	0.195199	0.329916	131	91	140	122	29	69	96	56	88	133	1.54694	1.64229	1.82667	2.14549	1.82632	1.29621	1.49985	1.236	1.4409	1.73619
ADCY3	adenylate cyclase 3 [Source:VGNC Symbol;Acc:VGNC:69511]	protein_coding	0.20129	0.195585	0.379999	0.367432	0.0316978	0.55129	0.568723	0.00128182	0.00925865	0.385006	0.00750933	0.0299665	716	549	680	576	179	681	598	644	842	1085	3.97141	4.21038	4.08606	4.36821	4.43027	4.56517	4.11135	4.72349	4.66851	4.73997
ADCY4	adenylate cyclase 4 [Source:HGNC Symbol;Acc:HGNC:235]	protein_coding	-1.11938	0.0619486	0.176742	0.263215	0.635982	0.908869	-0.856167	0.0939449	0.197156	-0.987774	0.0404895	0.104666	43	28	54	27	1	10	37	20	14	23	0.00275219	0.00660756	0.492954	0.0409286	-2.44389	-1.28496	0.175244	-0.18086	-1.04252	-0.6693
ADCY5	adenylate cyclase 5 [Source:VGNC Symbol;Acc:VGNC:69512]	protein_coding	0.752454	0.0221334	0.0884814	0.237375	0.428865	0.840457	0.989828	0.00269259	0.0152836	0.871141	0.00286141	0.0147676	68	40	48	24	17	61	70	67	86	87	0.629829	0.493474	0.331168	-0.117874	1.07398	1.12332	1.05619	1.48831	1.40852	1.13836
ADCY6	adenylate cyclase 6 [Source:VGNC Symbol;Acc:VGNC:69514]	protein_coding	0.0321688	0.876146	0.937264	0.0606999	0.773035	0.949644	0.0928687	0.61829	0.738195	0.0625187	0.706658	0.808161	211	197	243	144	34	180	197	142	190	244	2.22264	2.74061	2.61118	2.3815	2.05198	2.65628	2.52018	2.55456	2.53303	2.59904
ADCY7	adenylate cyclase 7 [Source:VGNC Symbol;Acc:VGNC:69515]	protein_coding	0.224085	0.390159	0.590232	0.323947	0.226975	0.727538	0.548033	0.0304862	0.0876623	0.386059	0.0788935	0.171417	159	161	235	195	51	188	188	200	244	287	1.82085	2.45255	2.56339	2.81429	2.62954	2.71839	2.45348	3.04413	2.8904	2.83093
ADCY8	adenylate cyclase 8 [Source:VGNC Symbol;Acc:VGNC:69516]	protein_coding	-3.12886	0.00759494	0.0441283	-2.96243	0.0284226	0.54945	-6.0913	0.000408964	0.00406459	-4.61008	0.000420896	0.00370564	217	169	142	78	5	47	4	0	0	28	2.26255	2.52172	1.84677	1.51182	-0.590425	0.759685	-2.48292	-3.97262	-3.97262	-0.411843
ADCY9	adenylate cyclase 9 [Source:VGNC Symbol;Acc:VGNC:99481]	protein_coding	-0.377553	0.356644	0.560003	0.730844	0.0854928	0.625767	0.353291	0.296852	0.446873	-0.0121312	0.968747	0.982027	98	112	103	34	14	39	75	62	105	119	1.13878	1.93632	1.39316	0.354995	0.803191	0.501589	1.15277	1.37906	1.69022	1.57896
ADCYAP1R1	ADCYAP receptor type I [Source:VGNC Symbol;Acc:VGNC:69526]	protein_coding	-0.431258	0.129981	0.290391	-0.765216	0.0244614	0.532009	-1.19647	0.00149432	0.0102408	-0.813866	0.00489639	0.0218457	388	260	341	452	87	168	268	102	143	173	3.09245	3.1376	3.09566	4.01969	3.3939	2.55778	2.95997	2.08336	2.12826	2.10914
ADD1	adducin 1 [Source:VGNC Symbol;Acc:VGNC:69528]	protein_coding	0.116736	0.285194	0.485868	0.00555258	0.961011	0.993157	0.122289	0.263801	0.410789	0.119513	0.200691	0.336774	6406	4488	6180	4924	1497	4570	5767	4170	5264	7191	7.12759	7.23721	7.26523	7.45997	7.49056	7.30833	7.37618	7.41546	7.30973	7.46555
ADD2	adducin 2 [Source:VGNC Symbol;Acc:VGNC:69529]	protein_coding	1.48684	3.47374e-05	0.00126155	-0.529526	0.0469167	0.580582	0.957312	0.00119362	0.00882386	1.22207	4.34493e-05	0.000719653	333	154	372	188	162	503	787	384	349	651	2.87369	2.38918	3.2203	2.76203	4.28675	4.12945	4.50629	3.97989	3.40301	4.0053
ADD3	adducin 3 [Source:VGNC Symbol;Acc:VGNC:69531]	protein_coding	-0.421225	0.0265004	0.099612	0.0216161	0.904056	0.980573	-0.399608	0.0326778	0.0922778	-0.410417	0.0129955	0.0446674	8210	6521	7624	4472	1121	4113	4816	2596	5067	7064	7.4854	7.77604	7.56806	7.32111	7.07344	7.15639	7.1163	6.73203	7.25473	7.43985
ADGRA2	adhesion G protein-coupled receptor A2 [Source:VGNC Symbol;Acc:VGNC:69453]	protein_coding	-0.342872	0.470213	0.661632	-0.28266	0.562052	0.885419	-0.625532	0.169865	0.301024	-0.484202	0.221962	0.362578	534	292	467	132	47	197	294	348	175	155	3.55028	3.30391	3.54641	2.25757	2.51297	2.78522	3.09251	3.83847	2.41575	1.95311
ADGRA3	adhesion G protein-coupled receptor A3 [Source:VGNC Symbol;Acc:VGNC:82099]	protein_coding	-0.442829	0.256036	0.452722	0.111429	0.769251	0.948724	-0.3314	0.321987	0.471959	-0.387115	0.211218	0.349584	638	344	395	200	42	227	307	267	410	206	3.80572	3.53894	3.30627	2.85048	2.35261	2.98795	3.15447	3.45817	3.63411	2.3576
ADGRB1	adhesion G protein-coupled receptor B1 [Source:VGNC Symbol;Acc:VGNC:69597]	protein_coding	0.888019	0.000196211	0.00370828	-0.12596	0.472738	0.854798	0.762059	0.00045982	0.00440671	0.825039	7.25943e-05	0.00102541	781	472	621	470	250	778	1163	531	897	1398	4.09628	3.99317	3.95563	4.07581	4.91103	4.7568	5.0684	4.44588	4.75957	5.10487
ADGRB2	adhesion G protein-coupled receptor B2 [Source:VGNC Symbol;Acc:VGNC:69598]	protein_coding	-0.0364627	0.880516	0.939009	0.418451	0.109289	0.643164	0.381988	0.0964512	0.201044	0.172763	0.380477	0.531442	431	431	377	357	118	295	355	302	397	763	3.243	3.86262	3.23943	3.68079	3.8313	3.3633	3.36266	3.63491	3.58787	4.23349
ADGRB3	adhesion G protein-coupled receptor B3 [Source:VGNC Symbol;Acc:VGNC:81006]	protein_coding	0.0323951	0.848785	0.922107	0.222733	0.213085	0.721469	0.255128	0.112713	0.225493	0.143762	0.302017	0.451067	405	365	344	241	80	269	339	292	378	427	3.15386	3.62397	3.10821	3.11735	3.27365	3.23105	3.29654	3.58658	3.5175	3.39988
ADGRD1	adhesion G protein-coupled receptor D1 [Source:VGNC Symbol;Acc:VGNC:99877]	protein_coding	1.35373	0.0222914	0.0888768	0.113314	0.833007	0.961785	1.46704	0.00991259	0.0386763	1.41039	0.00592931	0.0252471	26	18	49	9	12	59	48	84	47	55	-0.664314	-0.580877	0.359424	-1.37561	0.589549	1.07666	0.531981	1.8079	0.565282	0.500861
ADGRE5	adhesion G protein-coupled receptor E5 [Source:VGNC Symbol;Acc:VGNC:69441]	protein_coding	0.619634	0.0336323	0.117146	0.406692	0.1444	0.683725	1.02633	0.000876657	0.00712916	0.82298	0.00197846	0.0113588	331	188	193	183	94	208	391	410	415	417	2.86508	2.67381	2.28271	2.72351	3.50489	2.8629	3.50118	4.07404	3.65151	3.3659
ADGRF3	adhesion G protein-coupled receptor F3 [Source:VGNC Symbol;Acc:VGNC:69467]	protein_coding	0.269247	0.0418886	0.136423	0.16601	0.19696	0.708671	0.435258	0.00211331	0.01294	0.352253	0.00358527	0.0173333	1055	878	1068	693	230	952	1071	875	1188	1351	4.52874	4.88594	4.73539	4.63425	4.791	5.04737	4.94974	5.16479	5.1641	5.05563
ADGRG1	adhesion G protein-coupled receptor G1 [Source:VGNC Symbol;Acc:VGNC:99482]	protein_coding	1.30271	0.0737086	0.198572	-0.0121728	0.985861	0.997326	1.29054	0.0566473	0.136817	1.29663	0.0342047	0.0921225	90	108	123	61	38	66	601	196	189	243	1.01963	1.88474	1.64348	1.16611	2.21011	1.23378	4.11854	3.01521	2.5255	2.59318
ADGRL1	adhesion G protein-coupled receptor L1 [Source:VGNC Symbol;Acc:VGNC:69658]	protein_coding	0.34548	0.0444038	0.141682	0.199829	0.233018	0.733985	0.545309	0.00299734	0.0163879	0.445395	0.00449715	0.0205039	1135	848	1208	843	416	850	1276	951	1350	1780	4.6339	4.83589	4.9127	4.91627	5.64446	4.88421	5.20193	5.28475	5.34821	5.45281
ADGRL2	adhesion G protein-coupled receptor L2 [Source:VGNC Symbol;Acc:VGNC:69632]	protein_coding	-0.979535	0.000863986	0.00990801	-0.408603	0.0988425	0.63812	-1.38814	3.55012e-05	0.000782989	-1.18384	3.9157e-05	0.000669877	2356	2027	3074	1187	183	798	1223	579	718	879	5.68563	6.09123	6.25835	5.4091	4.46206	4.79334	5.14084	4.57038	4.43929	4.43702
ADGRL3	adhesion G protein-coupled receptor L3 [Source:VGNC Symbol;Acc:VGNC:69659]	protein_coding	-0.552058	0.059731	0.172304	-0.78331	0.0198012	0.512921	-1.33537	0.000505627	0.00473505	-0.943713	0.00161945	0.00980071	284	223	309	136	35	123	162	84	107	71	2.64622	2.91786	2.95461	2.30007	2.09317	2.11368	2.24144	1.8079	1.71691	0.854539
ADH1B	alcohol dehydrogenase 1B (class I), beta polypeptide [Source:HGNC Symbol;Acc:HGNC:250]	protein_coding	-1.06921	0.374414	0.576206	-0.45067	0.714808	0.93214	-1.51988	0.194227	0.33056	-1.29455	0.201952	0.338304	157	155	15	68	3	11	92	15	21	29	1.80292	2.39841	-1.19454	1.31861	-1.23798	-1.16795	1.43986	-0.561586	-0.522076	-0.365439
ADH5	alcohol dehydrogenase 5 (class III), chi polypeptide [Source:HGNC Symbol;Acc:HGNC:253]	protein_coding	-0.556427	0.000570498	0.00744453	0.0682891	0.593519	0.894377	-0.488138	0.00151185	0.0103117	-0.522283	0.000250853	0.00255037	13135	7410	8574	7971	1418	4934	6345	4355	5873	7934	8.16317	7.96037	7.73743	8.1547	7.41237	7.41885	7.51393	7.47806	7.46761	7.60736
ADI1	acireductone dioxygenase 1 [Source:VGNC Symbol;Acc:VGNC:69738]	protein_coding	-0.132391	0.284049	0.484649	-0.0410095	0.749107	0.94455	-0.173401	0.164535	0.294548	-0.152896	0.150344	0.273742	7099	3930	4931	3768	956	3424	4778	2607	4178	5268	7.27571	7.04576	6.93966	7.0741	6.84385	6.89201	7.10488	6.73813	6.97654	7.0168
ADIPOR1	adiponectin receptor 1 [Source:VGNC Symbol;Acc:VGNC:82100]	protein_coding	0.149708	0.232556	0.424604	0.0318611	0.801104	0.956125	0.181569	0.134283	0.255041	0.165638	0.117627	0.229521	1839	1016	1218	950	340	1071	1325	910	1248	1730	5.32872	5.09612	4.92457	5.08832	5.35383	5.21699	5.2562	5.22128	5.23506	5.41177
ADIPOR2	adiponectin receptor 2 [Source:VGNC Symbol;Acc:VGNC:69678]	protein_coding	0.0101804	0.951137	0.973437	-0.230487	0.201958	0.714296	-0.220306	0.183227	0.317063	-0.105063	0.450138	0.596422	1498	1043	1820	853	262	1095	1249	862	849	1300	5.03335	5.13389	5.50299	4.93324	4.97853	5.24891	5.17113	5.14324	4.68042	5.00022
ADIRF	adipogenesis regulatory factor [Source:HGNC Symbol;Acc:HGNC:24043]	protein_coding	3.37212	0.00378403	0.0279633	0.0591448	0.950037	0.991335	3.43126	0.00281433	0.0157305	3.40169	0.00112799	0.00749706	24	131	262	212	213	659	1441	1277	1341	643	-0.767706	2.1589	2.7187	2.93383	4.68048	4.51792	5.37709	5.70939	5.33858	3.98753
ADK	adenosine kinase [Source:VGNC Symbol;Acc:VGNC:69698]	protein_coding	0.210106	0.232315	0.424604	-0.183481	0.312734	0.782184	0.0266245	0.86921	0.917771	0.118365	0.406053	0.555647	566	448	598	307	132	373	610	321	497	510	3.6338	3.91819	3.90141	3.46428	3.99237	3.69989	4.13991	3.7225	3.91044	3.65472
ADM	adrenomedullin [Source:VGNC Symbol;Acc:VGNC:69699]	protein_coding	-0.792834	0.175346	0.353671	0.939379	0.107477	0.642031	0.146546	0.74597	0.833565	-0.323144	0.456409	0.602726	62	26	37	59	9	16	24	64	49	32	0.502298	-0.0932881	-0.0227857	1.1194	0.194726	-0.6934	-0.405824	1.42376	0.622866	-0.234561
ADNP	activity dependent neuroprotector homeobox [Source:VGNC Symbol;Acc:VGNC:69614]	protein_coding	0.0802387	0.714247	0.838337	-0.617361	0.0194367	0.512921	-0.537123	0.0257767	0.0779591	-0.228442	0.22649	0.367814	1791	1345	2374	1189	244	1416	2182	787	956	1387	5.29062	5.50017	5.8859	5.41152	4.87606	5.61925	5.97492	5.01216	4.85127	5.0935
ADNP2	ADNP homeobox 2 [Source:VGNC Symbol;Acc:VGNC:69676]	protein_coding	-0.460054	0.0283478	0.104353	0.227339	0.245548	0.743973	-0.232715	0.18149	0.314863	-0.346385	0.0371186	0.0980459	639	497	775	393	114	333	378	368	367	607	3.80797	4.06734	4.27405	3.81874	3.78177	3.53709	3.45268	3.91874	3.47513	3.90475
ADO	2-aminoethanethiol dioxygenase [Source:VGNC Symbol;Acc:VGNC:69675]	protein_coding	0.0790321	0.543899	0.723701	0.167842	0.22569	0.727395	0.246875	0.060667	0.143673	0.162953	0.142897	0.264092	1273	840	987	808	317	804	913	795	1124	1252	4.79904	4.82225	4.62189	4.85522	5.25294	4.80412	4.71998	5.02672	5.08435	4.94606
ADORA1	adenosine A1 receptor [Source:VGNC Symbol;Acc:VGNC:69703]	protein_coding	1.03204	0.0205049	0.0841307	0.430668	0.285668	0.767452	1.46271	0.00107702	0.00826204	1.24738	0.00168701	0.0100922	74	72	79	64	19	86	228	116	150	296	0.746996	1.31216	1.02103	1.23345	1.22984	1.60653	2.72884	2.2663	2.19622	2.87509
ADORA2B	adenosine A2b receptor [Source:HGNC Symbol;Acc:HGNC:264]	protein_coding	-0.454244	0.622646	0.780803	1.60048	0.0933581	0.63242	1.14624	0.131291	0.251008	0.345996	0.619972	0.74223	12	15	7	59	2	9	11	33	15	59	-1.61916	-0.816679	-2.07175	1.1194	-1.71844	-1.41229	-1.3942	0.499974	-0.95566	0.597735
ADPGK	ADP dependent glucokinase [Source:VGNC Symbol;Acc:VGNC:69692]	protein_coding	-0.421936	0.0055187	0.0358639	0.307657	0.0324316	0.55129	-0.114279	0.32958	0.479711	-0.268108	0.020572	0.0629533	1331	982	1165	911	236	660	736	692	868	1252	4.86318	5.04711	4.86053	5.02796	4.82807	4.52011	4.40991	4.82696	4.71227	4.94606
ADPRM	ADP-ribose/CDP-alcohol diphosphatase, manganese dependent [Source:VGNC Symbol;Acc:VGNC:104567]	protein_coding	0.490666	0.0107862	0.0556035	0.299202	0.0942219	0.632652	0.789867	0.000200678	0.00251442	0.640267	0.000427927	0.00374803	389	260	347	330	123	369	432	403	580	579	3.09613	3.1376	3.12064	3.56792	3.89091	3.68441	3.64428	4.04929	4.13237	3.83692
ADPRS	ADP-ribosylserine hydrolase [Source:VGNC Symbol;Acc:VGNC:106317]	protein_coding	0.0285586	0.82446	0.907483	0.116219	0.394251	0.821908	0.144777	0.250322	0.395812	0.086668	0.420427	0.568922	1833	1231	1537	1496	361	1241	1539	1095	1571	2020	5.32401	5.37258	5.25955	5.74244	5.44016	5.42919	5.47187	5.48785	5.56662	5.63504
ADRB3	adrenoceptor beta 3 [Source:VGNC Symbol;Acc:VGNC:83978]	protein_coding	-0.277419	0.71258	0.837065	-1.63022	0.0970234	0.635489	-1.90763	0.0625653	0.14673	-1.09253	0.147363	0.269966	47	35	51	241	29	34	42	22	17	10	0.123249	0.310123	0.414328	3.11735	1.82632	0.313163	0.348386	-0.0528579	-0.796209	-1.69246
ADSL	adenylosuccinate lyase [Source:VGNC Symbol;Acc:VGNC:69732]	protein_coding	-0.508656	0.097881	0.240692	0.0490743	0.868542	0.971974	-0.459582	0.106872	0.216351	-0.484119	0.0589043	0.138432	2414	774	1498	1178	203	732	1038	476	887	1604	5.72067	4.70447	5.22253	5.39814	4.61129	4.66909	4.90468	4.28862	4.74344	5.30284
ADSS1	adenylosuccinate synthase 1 [Source:VGNC Symbol;Acc:VGNC:69644]	protein_coding	0.593415	0.0144004	0.0677334	-0.43539	0.0682537	0.607977	0.158024	0.442497	0.587145	0.37572	0.0494997	0.121765	711	382	515	400	128	474	1009	348	522	660	3.96134	3.68932	3.68683	3.8441	3.94815	4.0441	4.86389	3.83847	3.98095	4.02503
ADSS2	adenylosuccinate synthase 2 [Source:VGNC Symbol;Acc:VGNC:69733]	protein_coding	-0.194274	0.182477	0.36314	-0.24504	0.11744	0.656935	-0.439315	0.00716171	0.0305428	-0.316794	0.0180075	0.0567857	4287	2590	4339	1995	593	2283	2828	1647	2026	2794	6.54846	6.44454	6.75524	6.15729	6.15536	6.30765	6.34871	6.07608	5.93313	6.10251
AEBP1	AE binding protein 1 [Source:VGNC Symbol;Acc:VGNC:80328]	protein_coding	-0.492864	0.00254618	0.021494	-0.0779097	0.57525	0.890498	-0.570774	0.00085632	0.00700588	-0.531819	0.000419112	0.00369474	8453	4733	7495	6318	1119	4131	4271	3369	3905	5047	7.52747	7.31386	7.54345	7.81949	7.07086	7.16269	6.94313	7.10786	6.8791	6.955
AEBP2	AE binding protein 2 [Source:VGNC Symbol;Acc:VGNC:99879]	protein_coding	0.112101	0.479111	0.669934	0.121242	0.468559	0.853968	0.233343	0.145852	0.270157	0.172722	0.203258	0.339819	4076	2277	2973	1499	621	2414	2603	2149	2806	3335	6.47569	6.25887	6.21019	5.74533	6.22187	6.38808	6.2292	6.45958	6.4026	6.35764
AEN	apoptosis enhancing nuclease [Source:VGNC Symbol;Acc:VGNC:84297]	protein_coding	-0.745322	0.00956821	0.0514002	0.243571	0.330126	0.791683	-0.501751	0.0336291	0.0940437	-0.623537	0.00692283	0.0283138	141	83	121	87	12	46	73	50	73	85	1.65084	1.51237	1.62031	1.66603	0.589549	0.729837	1.11491	1.07717	1.17823	1.10579
AFAP1	actin filament associated protein 1 [Source:VGNC Symbol;Acc:VGNC:100199]	protein_coding	0.324744	0.00963728	0.0516061	0.138993	0.226957	0.727538	0.463736	0.000692468	0.00602991	0.39424	0.000783741	0.00583045	1710	1312	1796	1239	418	1607	1820	1366	1902	2539	5.22396	5.46438	5.48387	5.47086	5.65138	5.80157	5.7135	5.80647	5.84212	5.96457
AFAP1L1	actin filament associated protein 1 like 1 [Source:VGNC Symbol;Acc:VGNC:69711]	protein_coding	0.952191	0.0443251	0.141564	0.0477292	0.913859	0.982612	0.99992	0.0251537	0.0764886	0.976055	0.0153701	0.0506673	34	28	48	28	9	51	80	45	39	120	-0.311973	0.00660756	0.331168	0.0902023	0.194726	0.873258	1.2433	0.93	0.308779	1.59078
AFAP1L2	actin filament associated protein 1 like 2 [Source:VGNC Symbol;Acc:VGNC:69700]	protein_coding	1.15364	1.49016e-06	0.000197694	0.381972	0.0141533	0.489287	1.53561	7.60166e-08	1.89891e-05	1.34462	5.55145e-08	1.12123e-05	2298	1583	2160	1088	907	3223	3625	3406	4404	6195	5.64972	5.73492	5.74977	5.28365	6.76799	6.80478	6.70667	7.12361	7.0525	7.25054
AFDN	afadin, adherens junction formation factor [Source:VGNC Symbol;Acc:VGNC:69818]	protein_coding	0.0469237	0.799592	0.891655	-0.186087	0.352569	0.801577	-0.139163	0.451308	0.594829	-0.0461196	0.766539	0.851416	3708	3843	5889	2805	1051	3041	4025	2617	3405	3833	6.33928	7.01348	7.19568	6.64853	6.98046	6.72097	6.85759	6.74365	6.68155	6.55829
AFF1	AF4/FMR2 family member 1 [Source:VGNC Symbol;Acc:VGNC:69817]	protein_coding	-0.352949	0.442742	0.638191	-0.774639	0.130887	0.672933	-1.12759	0.0276788	0.0818866	-0.740268	0.0741779	0.163561	69	72	122	59	5	42	97	19	46	35	0.65003	1.31216	1.63194	1.1194	-0.590425	0.60386	1.51446	-0.249389	0.535605	-0.114576
AFF3	AF4/FMR2 family member 3 [Source:VGNC Symbol;Acc:VGNC:97731]	protein_coding	-0.130418	0.726445	0.846633	-0.19737	0.609286	0.900158	-0.327788	0.352377	0.503523	-0.229103	0.455694	0.602134	545	436	814	271	84	240	674	347	438	319	3.57954	3.87919	4.34466	3.28544	3.34359	3.06767	4.28335	3.83434	3.72895	2.98214
AFF4	AF4/FMR2 family member 4 [Source:VGNC Symbol;Acc:VGNC:69629]	protein_coding	0.350767	0.0725421	0.196407	-0.204313	0.292673	0.770448	0.146454	0.404881	0.553531	0.24861	0.116914	0.228427	1401	1112	1696	718	301	1169	1695	937	1098	1631	4.93697	5.22615	5.40134	4.68525	5.17835	5.3431	5.61097	5.26339	5.05065	5.32688
AFG1L	AFG1 like ATPase [Source:VGNC Symbol;Acc:VGNC:69618]	protein_coding	-0.446746	0.0579349	0.168561	0.136486	0.536927	0.878481	-0.310259	0.12722	0.245373	-0.378502	0.046527	0.115992	203	133	165	133	27	84	122	111	110	130	2.16766	2.18045	2.05978	2.26832	1.72514	1.57331	1.83868	2.2036	1.75604	1.70391
AFG3L2	AFG3 like matrix AAA peptidase subunit 2 [Source:VGNC Symbol;Acc:VGNC:104218]	protein_coding	0.121473	0.345616	0.549446	-0.290563	0.0461536	0.580582	-0.16909	0.181155	0.314333	-0.0238083	0.819949	0.888213	1589	1239	1588	909	293	1099	1564	801	1052	1383	5.11827	5.38191	5.30656	5.02479	5.13955	5.25416	5.49508	5.03755	4.98903	5.08934
AFTPH	aftiphilin [Source:VGNC Symbol;Acc:VGNC:69701]	protein_coding	0.904683	5.54673e-06	0.000433889	-0.0883537	0.459443	0.849639	0.816329	8.6762e-06	0.000297231	0.860506	1.3597e-06	7.23322e-05	499	320	466	316	164	601	739	507	667	748	3.45303	3.4352	3.54333	3.50572	4.3044	4.3854	4.41576	4.37935	4.33332	4.20494
AGA	aspartylglucosaminidase [Source:VGNC Symbol;Acc:VGNC:69742]	protein_coding	0.749446	0.0155395	0.0710858	-0.376816	0.198181	0.709768	0.37263	0.170972	0.302336	0.561038	0.0262259	0.075332	1492	981	1634	1913	699	1817	2329	1715	1457	2048	5.02757	5.04564	5.3477	6.09679	6.39243	5.97857	6.06888	6.13439	5.45809	5.65488
AGAP1	ArfGAP with GTPase domain, ankyrin repeat and PH domain 1 [Source:VGNC Symbol;Acc:VGNC:84206]	protein_coding	0.0169596	0.948095	0.972015	0.015565	0.953354	0.991722	0.0325246	0.890311	0.931904	0.0247421	0.906152	0.942924	164	156	232	114	28	123	189	117	130	215	1.86473	2.40757	2.54506	2.0491	1.77662	2.11368	2.46105	2.27852	1.99285	2.41854
AGAP2	ArfGAP with GTPase domain, ankyrin repeat and PH domain 2 [Source:VGNC Symbol;Acc:VGNC:69620]	protein_coding	1.12424	0.0134116	0.0645396	-0.942128	0.0451149	0.580582	0.182115	0.655598	0.765977	0.653179	0.0729195	0.161788	42	33	65	24	13	51	127	42	36	46	-0.029013	0.22972	0.749341	-0.117874	0.700321	0.873258	1.89562	0.833905	0.199471	0.255713
AGAP3	ArfGAP with GTPase domain, ankyrin repeat and PH domain 3 [Source:VGNC Symbol;Acc:VGNC:69621]	protein_coding	0.371165	0.0161002	0.0728532	-0.108505	0.441686	0.842841	0.262659	0.0569912	0.137375	0.316912	0.0132544	0.0452126	815	534	726	597	201	598	960	555	711	934	4.15754	4.17056	4.18015	4.41972	4.59704	4.3782	4.79223	4.50947	4.4252	4.52433
AGBL5	AGBL carboxypeptidase 5 [Source:VGNC Symbol;Acc:VGNC:82101]	protein_coding	-0.628579	0.00158341	0.0155153	0.139563	0.38166	0.815475	-0.489015	0.0039722	0.0200118	-0.558797	0.000738643	0.00560276	581	406	544	417	78	273	279	283	301	368	3.67135	3.7768	3.76548	3.90389	3.23737	3.25221	3.01753	3.54166	3.19093	3.18674
AGER	advanced glycosylation end-product specific receptor [Source:VGNC Symbol;Acc:VGNC:69743]	protein_coding	0.158047	0.587771	0.757642	0.282081	0.346125	0.799755	0.440128	0.106906	0.216369	0.299087	0.212014	0.350558	94	82	90	114	24	74	110	95	123	127	1.08043	1.49527	1.20356	2.0491	1.55869	1.39461	1.6921	1.98239	1.91431	1.67089
AGFG1	ArfGAP with FG repeats 1 [Source:VGNC Symbol;Acc:VGNC:69816]	protein_coding	0.0947521	0.508001	0.693389	-0.108494	0.471711	0.854689	-0.0137421	0.920006	0.950684	0.040505	0.731417	0.826379	2412	1941	2654	1376	435	1928	2204	1272	1936	2506	5.71948	6.02874	6.04659	5.62196	5.70882	6.06404	5.98938	5.70374	5.86765	5.94571
AGFG2	ArfGAP with FG repeats 2 [Source:VGNC Symbol;Acc:VGNC:80329]	protein_coding	0.647691	0.0094704	0.0510775	0.19863	0.366314	0.806151	0.846321	0.000873435	0.00711579	0.747006	0.000924036	0.0065432	234	116	157	151	53	251	214	190	255	360	2.36997	1.98611	1.9892	2.44916	2.68447	3.13184	2.63832	2.97072	2.95348	3.15526
AGGF1	NA	NA	-0.0528159	0.690459	0.82465	-0.060155	0.666947	0.918502	-0.112971	0.386583	0.536098	-0.0828934	0.457045	0.603271	3586	2003	3063	1787	557	2199	2184	1441	2074	3139	6.29105	6.07406	6.25318	5.99859	6.06509	6.25361	5.97624	5.8835	5.96688	6.27033
AGK	acylglycerol kinase [Source:VGNC Symbol;Acc:VGNC:69669]	protein_coding	0.0722158	0.530867	0.713093	0.0761883	0.522041	0.872793	0.148404	0.17975	0.312725	0.11031	0.250656	0.394542	1119	681	808	654	194	646	879	629	818	1015	4.61347	4.52027	4.33402	4.5509	4.54604	4.48926	4.66537	4.68957	4.62689	4.644
AGL	amylo-alpha-1, 6-glucosidase, 4-alpha-glucanotransferase [Source:VGNC Symbol;Acc:VGNC:69744]	protein_coding	-0.0131966	0.94892	0.972367	-0.161421	0.452262	0.847177	-0.174618	0.366351	0.517534	-0.0939071	0.577194	0.706128	540	407	642	410	70	359	610	303	439	465	3.56632	3.78034	4.00342	3.87957	3.08236	3.64498	4.13991	3.63966	3.73222	3.52216
AGO1	argonaute RISC component 1 [Source:VGNC Symbol;Acc:VGNC:81346]	protein_coding	0.0997511	0.385481	0.585512	0.0516483	0.659904	0.916812	0.151399	0.169688	0.300907	0.125575	0.191385	0.325119	958	766	950	620	219	690	855	657	831	1013	4.38999	4.68951	4.56691	4.4741	4.72046	4.58406	4.62553	4.75225	4.64958	4.64116
AGO2	argonaute RISC catalytic component 2 [Source:VGNC Symbol;Acc:VGNC:81347]	protein_coding	0.41745	0.160906	0.334262	-0.170975	0.562411	0.885495	0.246475	0.358051	0.508988	0.331963	0.169893	0.298261	268	218	276	113	46	199	350	235	240	229	2.56344	2.88542	2.79309	2.03658	2.48229	2.79966	3.34232	3.27513	2.86676	2.5085
AGO3	argonaute RISC catalytic component 3 [Source:VGNC Symbol;Acc:VGNC:99838]	protein_coding	-0.0473279	0.752691	0.865448	0.282552	0.0865312	0.628594	0.235224	0.105894	0.2149	0.0939483	0.444164	0.591519	1010	740	868	586	196	566	790	707	984	879	4.46602	4.63982	4.43704	4.39297	4.5608	4.29911	4.51176	4.85783	4.89282	4.43702
AGO4	argonaute RISC component 4 [Source:VGNC Symbol;Acc:VGNC:81348]	protein_coding	-0.0697899	0.710327	0.835839	-0.255461	0.209444	0.719	-0.325251	0.0903294	0.191769	-0.197521	0.218694	0.358754	395	349	512	274	83	281	358	225	309	295	3.11805	3.55965	3.67844	3.30122	3.32642	3.2936	3.37472	3.21282	3.22851	2.87025
AGPAT1	1-acylglycerol-3-phosphate O-acyltransferase 1 [Source:VGNC Symbol;Acc:VGNC:69745]	protein_coding	-0.00340498	0.98262	0.990519	0.139453	0.400325	0.824765	0.136048	0.368679	0.519636	0.0663215	0.608843	0.733708	1978	1291	1603	1211	433	1392	1158	1089	1399	2177	5.43368	5.44114	5.32011	5.43794	5.70218	5.59462	5.06219	5.47994	5.39957	5.7429
AGPAT2	1-acylglycerol-3-phosphate O-acyltransferase 2 [Source:VGNC Symbol;Acc:VGNC:69746]	protein_coding	-0.52392	0.199655	0.385631	-0.0953968	0.813217	0.957512	-0.619316	0.106241	0.215339	-0.571618	0.0933327	0.194304	145	65	67	39	8	35	66	38	40	54	1.69039	1.16859	0.79143	0.543693	0.0348027	0.352869	0.973974	0.694932	0.343449	0.475591
AGPAT3	1-acylglycerol-3-phosphate O-acyltransferase 3 [Source:VGNC Symbol;Acc:VGNC:84744]	protein_coding	-0.057601	0.76032	0.869528	0.29705	0.13664	0.6759	0.239449	0.161818	0.290996	0.090924	0.544586	0.680134	263	214	252	192	44	154	253	202	245	296	2.53657	2.85894	2.66311	2.79212	2.41891	2.43367	2.87757	3.05838	2.89625	2.87509
AGPAT4	1-acylglycerol-3-phosphate O-acyltransferase 4 [Source:VGNC Symbol;Acc:VGNC:69654]	protein_coding	-0.394727	0.0603058	0.173371	0.501814	0.022282	0.527741	0.107086	0.522158	0.658758	-0.143821	0.352913	0.503704	511	512	449	377	98	279	318	334	490	530	3.48712	4.11008	3.49002	3.75905	3.56468	3.28336	3.2049	3.7795	3.89006	3.70994
AGPAT5	1-acylglycerol-3-phosphate O-acyltransferase 5 [Source:VGNC Symbol;Acc:VGNC:69655]	protein_coding	0.113134	0.321459	0.524178	-0.137421	0.252553	0.747005	-0.0242871	0.819212	0.885289	0.0444235	0.630914	0.750815	1666	1148	1432	893	284	1085	1446	803	1166	1497	5.18642	5.27203	5.15764	4.99922	5.09463	5.23569	5.38208	5.04114	5.13718	5.20341
AGPS	alkylglycerone phosphate synthase [Source:VGNC Symbol;Acc:VGNC:69747]	protein_coding	-0.511763	0.000647038	0.00809964	0.178306	0.139346	0.677799	-0.333458	0.00681654	0.0294984	-0.42261	0.000574886	0.00464162	1711	1256	1668	1185	217	853	997	839	967	1380	5.2248	5.40154	5.37736	5.40667	4.70726	4.88928	4.84667	5.10429	4.86773	5.08621
AGRN	agrin [Source:VGNC Symbol;Acc:VGNC:69749]	protein_coding	0.563802	0.00195156	0.0181004	-0.538536	0.00397632	0.423862	0.0252659	0.858061	0.912048	0.294534	0.0289316	0.0808554	4325	2548	3981	2957	1244	4006	4783	2268	2700	5019	6.56118	6.42097	6.63109	6.72462	7.22357	7.11838	7.10639	6.53728	6.34708	6.94698
AGT	angiotensinogen [Source:VGNC Symbol;Acc:VGNC:69751]	protein_coding	2.82316	0.000918247	0.0103894	0.989893	0.146231	0.685854	3.81305	5.43728e-05	0.00103553	3.3181	5.65874e-05	0.000871356	216	41	73	40	119	449	549	484	806	2270	2.25598	0.527504	0.910795	0.578642	3.84342	3.96624	3.98848	4.31259	4.60563	5.80318
AGTPBP1	ATP/GTP binding carboxypeptidase 1 [Source:VGNC Symbol;Acc:VGNC:69622]	protein_coding	-0.542988	0.0668659	0.185519	-0.0262806	0.923786	0.985505	-0.569268	0.0324191	0.0917773	-0.556128	0.0233802	0.0691693	298	210	283	215	19	130	225	144	166	157	2.71495	2.83196	2.82889	2.95393	1.22984	2.19239	2.70992	2.57453	2.34051	1.9713
AGTR1	angiotensin II receptor type 1 [Source:VGNC Symbol;Acc:VGNC:69752]	protein_coding	-0.433506	0.190061	0.373064	-0.814698	0.0349395	0.557281	-1.2482	0.00264759	0.0151233	-0.840856	0.00942005	0.0353392	198	111	185	89	13	79	136	25	70	78	2.13219	1.92359	2.22245	1.69817	0.700321	1.48672	1.99276	0.120082	1.11942	0.985626
AGTR2	angiotensin II receptor type 2 [Source:VGNC Symbol;Acc:VGNC:69755]	protein_coding	2.54211	1.33861e-06	0.000184838	-0.149854	0.60508	0.899889	2.39226	1.63331e-06	0.000108707	2.46719	2.76166e-07	2.89696e-05	110	117	107	83	79	593	590	316	522	666	1.30087	1.9983	1.44682	1.59952	3.25562	4.36612	4.09199	3.69996	3.98095	4.03804
AGTRAP	angiotensin II receptor associated protein [Source:VGNC Symbol;Acc:VGNC:69604]	protein_coding	-1.21764	0.00180195	0.0170876	0.294639	0.343995	0.799057	-0.923005	0.00421161	0.0207449	-1.07032	0.000820027	0.00601442	1145	633	849	938	69	294	410	217	357	809	4.64653	4.41512	4.40521	5.07001	3.06176	3.35843	3.56926	3.16095	3.43551	4.31766
AHCTF1	AT-hook containing transcription factor 1 [Source:VGNC Symbol;Acc:VGNC:69690]	protein_coding	-0.240391	0.115541	0.26906	-0.0213383	0.885885	0.976072	-0.261729	0.0706435	0.160179	-0.25106	0.0511845	0.124843	1609	1012	1431	942	161	908	1125	650	1008	1200	5.13628	5.09044	5.15663	5.07614	4.27785	4.97924	5.02056	4.73684	4.92751	4.88498
AHCY	adenosylhomocysteinase [Source:VGNC Symbol;Acc:VGNC:84541]	protein_coding	-0.857091	0.00158854	0.0155431	-0.0695979	0.751423	0.944996	-0.926689	0.000605069	0.00545615	-0.89189	0.000270343	0.00267614	2134	1180	1574	1714	278	637	889	456	815	1178	5.54304	5.31163	5.29381	5.93848	5.06388	4.46908	4.68164	4.2269	4.62161	4.85835
AHCYL1	adenosylhomocysteinase like 1 [Source:VGNC Symbol;Acc:VGNC:81350]	protein_coding	0.0396039	0.673896	0.813775	-0.0203572	0.836374	0.962701	0.0192466	0.831618	0.893463	0.0294253	0.706283	0.807833	2606	1814	2440	1664	483	1902	2036	1446	1936	2579	5.83096	5.93121	5.92542	5.89581	5.85965	6.04447	5.87511	5.88849	5.86765	5.9871
AHCYL2	adenosylhomocysteinase like 2 [Source:VGNC Symbol;Acc:VGNC:80771]	protein_coding	0.517955	0.0193488	0.0811868	0.0210848	0.915385	0.983563	0.539039	0.00983707	0.0384726	0.528497	0.00543478	0.0236626	180	127	210	134	42	193	235	164	239	242	1.99679	2.11481	2.40297	2.27898	2.35261	2.7559	2.77205	2.76027	2.86078	2.58729
AHDC1	AT-hook DNA binding motif containing 1 [Source:VGNC Symbol;Acc:VGNC:99839]	protein_coding	0.108198	0.386979	0.586602	0.177535	0.187782	0.703371	0.285733	0.0319017	0.0906723	0.196965	0.0744043	0.163889	2870	1649	2574	1819	666	1886	2066	1994	2529	2784	5.97002	5.79378	6.00247	6.02417	6.32271	6.03229	5.89619	6.35167	6.25277	6.09734
AHI1	Abelson helper integration site 1 [Source:VGNC Symbol;Acc:VGNC:81010]	protein_coding	0.489289	0.177129	0.356235	-0.199402	0.585199	0.893577	0.289887	0.392897	0.542408	0.389588	0.193819	0.328133	1016	1797	2167	806	405	1307	2269	1031	1465	2146	4.47455	5.91764	5.75443	4.85165	5.60585	5.50384	6.03127	5.40109	5.46598	5.72223
AHNAK	AHNAK nucleoprotein [Source:VGNC Symbol;Acc:VGNC:99540]	protein_coding	0.818719	0.000934027	0.0105111	-0.0659252	0.741481	0.941968	0.752794	0.00168211	0.0110765	0.785756	0.000350429	0.0032652	3487	2763	5165	2542	1155	4715	7270	4047	4823	7017	6.2507	6.53776	7.00651	6.50659	7.11653	7.35338	7.7102	7.37228	7.18356	7.43022
AHNAK2	AHNAK nucleoprotein 2 [Source:VGNC Symbol;Acc:VGNC:107992]	protein_coding	1.74113	2.35792e-05	0.000987845	0.00973896	0.970765	0.995151	1.75087	1.41819e-05	0.000421778	1.746	3.7854e-06	0.000136963	168	78	224	158	123	349	543	329	546	518	1.89889	1.42479	2.49499	2.51379	3.89091	3.60443	3.97269	3.75784	4.04554	3.67706
AHR	aryl hydrocarbon receptor [Source:HGNC Symbol;Acc:HGNC:348]	protein_coding	-0.452011	0.464967	0.657533	-0.210497	0.74006	0.941407	-0.662508	0.260761	0.407415	-0.55726	0.278297	0.426528	53	111	148	100	11	28	131	34	47	83	0.286997	1.92359	1.90544	1.86317	0.469559	0.0488186	1.9396	0.541131	0.565282	1.07246
AHRR	aryl hydrocarbon receptor repressor [Source:VGNC Symbol;Acc:VGNC:108143]	protein_coding	0.10621	0.316007	0.518957	0.0159676	0.885182	0.976072	0.122177	0.252048	0.397752	0.114193	0.208349	0.345946	7356	4589	5566	4872	1401	4971	5712	3873	5778	7299	7.327	7.26931	7.11433	7.44466	7.39497	7.42963	7.36236	7.30891	7.44409	7.48705
AHSA1	activator of HSP90 ATPase activity 1 [Source:VGNC Symbol;Acc:VGNC:69601]	protein_coding	0.152534	0.230237	0.422393	0.185478	0.173302	0.703371	0.338012	0.0155745	0.0541645	0.245273	0.0331367	0.0899957	3844	2830	3228	2627	853	2995	3087	2519	4319	4185	6.39121	6.5723	6.32881	6.55401	6.67949	6.699	6.47504	6.68862	7.0244	6.68496
AIDA	axin interactor, dorsalization associated [Source:VGNC Symbol;Acc:VGNC:99840]	protein_coding	0.415801	0.00203556	0.018599	0.0820086	0.464998	0.852367	0.497809	0.000397851	0.00400276	0.456805	0.000244046	0.00249391	1904	1249	1616	1135	427	1771	1769	1314	1922	2541	5.37875	5.39349	5.33174	5.34457	5.68207	5.94162	5.67254	5.75055	5.85719	5.9657
AIF1	allograft inflammatory factor 1 [Source:VGNC Symbol;Acc:VGNC:81011]	protein_coding	-1.06305	0.0085389	0.0476685	-1.96299	0.000927097	0.404693	-3.02604	4.094e-05	0.000855226	-2.04455	8.2304e-05	0.00113531	435	447	875	305	53	164	253	37	60	66	3.25624	3.91498	4.4486	3.4549	2.68447	2.5234	2.87757	0.657991	0.904064	0.753031
AIF1L	allograft inflammatory factor 1 like [Source:VGNC Symbol;Acc:VGNC:103237]	protein_coding	0.161006	0.633638	0.78758	-0.155963	0.654177	0.914086	0.00504313	0.987064	0.99146	0.0830244	0.761968	0.848009	237	283	335	369	60	222	396	282	230	306	2.38813	3.25904	3.07024	3.72826	2.86178	2.95608	3.51941	3.53658	2.8059	2.92261
AIFM1	apoptosis inducing factor mitochondria associated 1 [Source:VGNC Symbol;Acc:VGNC:69820]	protein_coding	-0.359492	0.0195123	0.0813683	-0.214529	0.14495	0.683725	-0.574021	0.000740112	0.0063068	-0.466756	0.00122506	0.00796084	1184	694	1032	832	137	567	778	420	624	673	4.69473	4.54747	4.68605	4.89736	4.04579	4.30164	4.48974	4.10867	4.23749	4.05306
AIFM2	apoptosis inducing factor mitochondria associated 2 [Source:VGNC Symbol;Acc:VGNC:69666]	protein_coding	0.196506	0.628902	0.784215	0.230093	0.578265	0.891645	0.426599	0.252487	0.398164	0.311552	0.346122	0.497207	96	69	125	167	30	62	171	97	136	159	1.1099	1.25237	1.66628	2.59285	1.87436	1.1461	2.31842	2.01197	2.05693	1.98927
AIFM3	apoptosis inducing factor mitochondria associated 3 [Source:VGNC Symbol;Acc:VGNC:69709]	protein_coding	0.0827423	0.440958	0.636961	-0.0720054	0.520637	0.872679	0.0107369	0.915931	0.947945	0.0467396	0.596583	0.722571	2198	1478	1999	1317	448	1653	1567	1197	1584	2043	5.58561	5.63603	5.63815	5.55882	5.75125	5.84225	5.49784	5.61617	5.57849	5.65136
AIG1	androgen induced 1 [Source:VGNC Symbol;Acc:VGNC:69667]	protein_coding	-0.137489	0.384531	0.585015	0.262716	0.130325	0.672933	0.125227	0.417589	0.564742	-0.0061311	0.962353	0.977449	4723	2337	4219	2769	721	3038	2506	2854	3251	4046	6.6881	6.29636	6.7148	6.62991	6.4371	6.71955	6.17446	6.86865	6.61482	6.63626
AIM2	absent in melanoma 2 [Source:HGNC Symbol;Acc:HGNC:357]	protein_coding	1.36976	0.000428738	0.00620477	-0.0524192	0.859323	0.969354	1.31734	0.000426016	0.00417987	1.34355	0.000108137	0.00139467	53	32	61	32	32	95	100	58	128	122	0.286997	0.187773	0.661291	0.272016	1.9659	1.74726	1.55744	1.28528	1.97085	1.61413
AIMP1	aminoacyl tRNA synthetase complex interacting multifunctional protein 1 [Source:VGNC Symbol;Acc:VGNC:69599]	protein_coding	-0.0833497	0.550799	0.728655	-0.130808	0.385549	0.816743	-0.214158	0.142042	0.265791	-0.148754	0.220291	0.36085	10560	4800	7947	6295	1466	6006	6501	3850	6072	7412	7.84844	7.33414	7.6279	7.81423	7.46038	7.7024	7.54896	7.30032	7.51567	7.5092
AIMP2	aminoacyl tRNA synthetase complex interacting multifunctional protein 2 [Source:VGNC Symbol;Acc:VGNC:69650]	protein_coding	-0.0867238	0.686134	0.82204	-0.0368466	0.868141	0.971605	-0.12357	0.541585	0.674836	-0.105147	0.551678	0.686024	2221	1074	1257	681	211	1001	1159	754	1058	1283	5.60061	5.17607	4.96995	4.60911	4.66691	5.11964	5.06344	4.95049	4.99722	4.98127
AIP	aryl hydrocarbon receptor interacting protein [Source:VGNC Symbol;Acc:VGNC:69759]	protein_coding	0.00230226	0.987218	0.99301	0.0109017	0.943251	0.989991	0.013204	0.926329	0.954254	0.00775311	0.94894	0.97005	6416	3784	4511	4613	1159	4159	4267	2982	4459	6278	7.12984	6.99117	6.81129	7.36588	7.12151	7.17243	6.94177	6.93191	7.0704	7.26974
AIRE	autoimmune regulator [Source:VGNC Symbol;Acc:VGNC:69760]	protein_coding	0.896217	0.0084372	0.0474342	0.171974	0.564302	0.885764	1.06819	0.00179759	0.0116148	0.982204	0.00127497	0.0082274	144	103	160	142	82	227	199	204	191	411	1.6806	1.81756	2.01607	2.36157	3.30904	2.98795	2.53459	3.07248	2.54052	3.34512
AJUBA	ajuba LIM protein [Source:VGNC Symbol;Acc:VGNC:69645]	protein_coding	-0.790697	0.0815732	0.212748	-0.978291	0.0528247	0.588513	-1.76899	0.00174968	0.0113666	-1.27984	0.00425295	0.019669	90	49	90	36	4	29	48	14	27	13	1.01963	0.774216	1.20356	0.43346	-0.87817	0.096378	0.531981	-0.651466	-0.189134	-1.38417
AK1	adenylate kinase 1 [Source:VGNC Symbol;Acc:VGNC:104875]	protein_coding	-0.192453	0.616633	0.776756	-0.137918	0.729425	0.937465	-0.330371	0.370551	0.521182	-0.261412	0.413538	0.562582	1637	754	1259	2275	227	790	1580	773	976	1276	5.16113	4.66679	4.97224	6.34661	4.7721	4.77883	5.50975	4.98632	4.88107	4.97339
AK2	adenylate kinase 2 [Source:VGNC Symbol;Acc:VGNC:69761]	protein_coding	-0.0441242	0.802124	0.89327	-0.0012715	0.994493	0.998478	-0.0453957	0.788171	0.863577	-0.0447599	0.759018	0.845909	3443	1672	2074	1272	403	1575	2026	1139	2047	2271	6.23239	5.81374	5.69122	5.50873	5.59872	5.77259	5.86801	5.54461	5.948	5.80381
AK3	adenylate kinase 3 [Source:VGNC Symbol;Acc:VGNC:69623]	protein_coding	0.124026	0.703357	0.832532	0.43961	0.204909	0.714915	0.563636	0.0792221	0.173778	0.343831	0.208496	0.346096	982	575	768	1235	230	783	852	1032	1447	1008	4.42558	4.27691	4.26101	5.46621	4.791	4.76602	4.62047	5.40249	5.44817	4.63404
AK9	adenylate kinase 9 [Source:VGNC Symbol;Acc:VGNC:81017]	protein_coding	-0.533469	0.135782	0.298717	0.0736444	0.833867	0.96205	-0.459824	0.165208	0.295285	-0.496646	0.0938895	0.195043	74	72	82	42	14	34	42	22	45	71	0.746996	1.31216	1.07315	0.646099	0.803191	0.313163	0.348386	-0.0528579	0.505304	0.854539
AKAP1	A-kinase anchoring protein 1 [Source:VGNC Symbol;Acc:VGNC:69763]	protein_coding	0.511326	0.00755694	0.043989	0.267932	0.124798	0.66776	0.779258	0.000223321	0.00272005	0.645292	0.000366314	0.00337208	667	478	833	589	211	762	843	789	901	1317	3.86956	4.01132	4.37784	4.40031	4.66691	4.72689	4.60519	5.01581	4.76598	5.01893
AKAP10	A-kinase anchoring protein 10 [Source:VGNC Symbol;Acc:VGNC:69764]	protein_coding	-0.00630349	0.983266	0.990882	0.0741366	0.809433	0.956983	0.0678331	0.803369	0.873399	0.0307648	0.898908	0.938727	231	163	174	121	44	116	183	166	217	132	2.35159	2.47016	2.13526	2.13379	2.41891	2.03043	2.41505	2.77759	2.72275	1.72551
AKAP11	A-kinase anchoring protein 11 [Source:VGNC Symbol;Acc:VGNC:69765]	protein_coding	0.503445	0.0117763	0.0589338	-0.270455	0.148994	0.687625	0.23299	0.170624	0.301855	0.368217	0.0216966	0.0655208	1026	711	1018	644	176	1103	1252	625	856	1298	4.48864	4.58229	4.66639	4.52873	4.40596	5.25939	5.17459	4.68039	4.69224	4.99801
AKAP12	A-kinase anchoring protein 12 [Source:VGNC Symbol;Acc:VGNC:69766]	protein_coding	0.178566	0.35691	0.560291	-0.0132959	0.948018	0.990864	0.16527	0.396378	0.54586	0.171918	0.298705	0.447727	8870	9488	12491	5491	2208	8444	9923	7182	8194	12039	7.59691	8.31692	8.28014	7.61715	8.05106	8.1938	8.1589	8.19957	7.94794	8.20879
AKAP13	A-kinase anchoring protein 13 [Source:VGNC Symbol;Acc:VGNC:69767]	protein_coding	-0.184621	0.231811	0.424302	-0.0507057	0.748628	0.944436	-0.235327	0.127728	0.246109	-0.209974	0.113271	0.223173	3623	3288	4783	2528	792	2457	2846	1909	2693	3759	6.30585	6.78857	6.89572	6.49863	6.57251	6.41353	6.35786	6.28887	6.34334	6.53018
AKAP17A	A-kinase anchoring protein 17A [Source:VGNC Symbol;Acc:VGNC:69633]	protein_coding	-0.191103	0.200544	0.38642	-0.179998	0.252359	0.74684	-0.371101	0.021427	0.0680155	-0.281102	0.0361674	0.0960019	4704	3863	4991	3980	1019	2697	3961	2344	2847	4367	6.68229	7.02096	6.9571	7.15303	6.93588	6.54789	6.83447	6.5848	6.42351	6.74634
AKAP3	A-kinase anchoring protein 3 [Source:VGNC Symbol;Acc:VGNC:69769]	protein_coding	-0.0493677	0.911276	0.952451	-0.118753	0.800283	0.955678	-0.168121	0.699387	0.800889	-0.108744	0.769592	0.853686	86	64	49	27	32	30	46	45	47	41	0.956147	1.14686	0.359424	0.0409286	1.9659	0.14242	0.473341	0.93	0.565282	0.0990597
AKAP5	A-kinase anchoring protein 5 [Source:VGNC Symbol;Acc:VGNC:84299]	protein_coding	-1.75261	0.00193168	0.0180203	-0.475767	0.323227	0.789345	-2.22837	0.000297354	0.0033009	-1.99049	0.000198007	0.00215562	171	62	80	53	6	16	29	18	16	16	1.924	1.10239	1.03862	0.969462	-0.350639	-0.6934	-0.15395	-0.321335	-0.873733	-1.1303
AKAP6	A-kinase anchoring protein 6 [Source:VGNC Symbol;Acc:VGNC:69771]	protein_coding	0.709133	0.024743	0.0952823	0.177742	0.535369	0.878481	0.886875	0.00409085	0.0204144	0.798004	0.00389485	0.0184801	55	45	48	35	12	57	86	63	78	91	0.337695	0.656127	0.331168	0.394761	0.589549	1.02843	1.34492	1.40158	1.2712	1.20137
AKAP7	A-kinase anchoring protein 7 [Source:VGNC Symbol;Acc:VGNC:69772]	protein_coding	0.407818	0.00763325	0.0442584	-0.0338196	0.799881	0.955508	0.373999	0.00914121	0.0366372	0.390909	0.00297402	0.0151282	921	685	1062	590	276	868	988	690	922	1284	4.33334	4.52869	4.72729	4.40275	5.05348	4.91437	4.83361	4.82279	4.79914	4.98239
AKAP8	A-kinase anchoring protein 8 [Source:VGNC Symbol;Acc:VGNC:108459]	protein_coding	-0.460815	0.00146494	0.0147168	0.146889	0.221262	0.725359	-0.313927	0.0107439	0.0410811	-0.387371	0.00120834	0.00788441	2073	1267	1687	1306	305	968	1000	815	1162	1539	5.50126	5.41411	5.39368	5.54674	5.19736	5.07137	4.85099	5.0625	5.13223	5.24326
AKAP8L	A-kinase anchoring protein 8 like [Source:VGNC Symbol;Acc:VGNC:108460]	protein_coding	0.210643	0.132423	0.293709	-0.0418901	0.76605	0.947889	0.168753	0.212081	0.351486	0.189698	0.108542	0.216606	4206	2406	2947	2598	762	2796	3591	2367	2669	4450	6.52096	6.3383	6.19753	6.53801	6.51684	6.59987	6.69308	6.59888	6.33044	6.77348
AKAP9	A-kinase anchoring protein 9 [Source:VGNC Symbol;Acc:VGNC:69774]	protein_coding	0.245751	0.18196	0.362458	-0.316926	0.113336	0.650035	-0.0711748	0.687094	0.7915	0.0872882	0.560939	0.693334	6171	6267	9226	4791	1715	5607	8915	4098	6031	7072	7.07369	7.71874	7.84313	7.42048	7.68663	7.60326	8.0044	7.39034	7.5059	7.44148
AKIP1	A-kinase interacting protein 1 [Source:VGNC Symbol;Acc:VGNC:69600]	protein_coding	-0.0598323	0.646703	0.797396	0.156236	0.262718	0.755913	0.0964032	0.440167	0.58493	0.0182855	0.864318	0.916538	2341	1229	1657	1439	366	1325	1475	1302	1717	1765	5.67643	5.37024	5.36783	5.68647	5.45998	5.52355	5.41068	5.73733	5.69466	5.44062
AKIRIN1	akirin 1 [Source:VGNC Symbol;Acc:VGNC:99841]	protein_coding	-0.201581	0.124539	0.282861	-0.227766	0.101943	0.641964	-0.429346	0.00382093	0.0195273	-0.315463	0.00967196	0.0360653	3605	2218	2736	2013	480	1789	2419	1421	2002	1872	6.29867	6.22102	6.09045	6.17024	5.85067	5.95619	6.12353	5.86336	5.91596	5.52541
AKIRIN2	akirin 2 [Source:VGNC Symbol;Acc:VGNC:69665]	protein_coding	0.0255712	0.906048	0.950425	0.042038	0.852297	0.966295	0.0676092	0.742277	0.830673	0.0465902	0.794084	0.870578	2710	1229	1448	808	305	1290	1376	995	1547	1600	5.88735	5.37024	5.17364	4.85522	5.19736	5.48498	5.3106	5.3499	5.54444	5.29924
AKNA	AT-hook transcription factor [Source:VGNC Symbol;Acc:VGNC:69684]	protein_coding	-0.227937	0.122318	0.279738	0.425469	0.0100731	0.456895	0.197532	0.124477	0.241529	-0.0152023	0.89039	0.93394	619	436	659	461	110	348	472	435	528	749	3.7623	3.87919	4.04097	4.04802	3.73049	3.60031	3.77141	4.15911	3.99737	4.20686
AKR1A1	aldo-keto reductase family 1 member A1 [Source:VGNC Symbol;Acc:VGNC:106319]	protein_coding	-0.428886	0.113098	0.265521	-0.268519	0.328516	0.79075	-0.697405	0.0156042	0.0541843	-0.563145	0.0207446	0.0632957	5832	2283	3523	3400	621	1711	3296	1321	1706	3508	6.99222	6.26266	6.45488	6.92591	6.22187	5.89194	6.56949	5.7582	5.6854	6.43055
AKR1B1	aldo-keto reductase family 1 member B [Source:VGNC Symbol;Acc:VGNC:108391]	protein_coding	-0.837262	0.000183168	0.00351578	0.347261	0.0520509	0.585839	-0.490001	0.00658707	0.0288467	-0.663631	0.000270032	0.0026751	5454	3289	3877	4264	641	1909	2062	2033	2734	3524	6.89559	6.78901	6.59292	7.25242	6.26756	6.04976	5.8934	6.37959	6.36512	6.43711
AKR1B10	aldo-keto reductase family 1 member B10 [Source:HGNC Symbol;Acc:HGNC:382]	protein_coding	1.89952	0.0152021	0.0700107	0.00545675	0.993669	0.998061	1.90498	0.0132896	0.0481878	1.90225	0.00590472	0.0251978	518	1336	1943	227	368	2762	3499	1627	3642	2815	3.50664	5.4905	5.59721	3.03166	5.46783	6.58223	6.65566	6.05847	6.77856	6.1133
AKR1C1	NA	NA	-0.00107154	0.998362	0.999106	0.072645	0.896219	0.978272	0.0715734	0.890446	0.931904	0.0352509	0.936167	0.962191	6321	5724	2786	5197	1503	5011	2855	1729	5911	9737	7.10832	7.58803	6.11655	7.53779	7.49633	7.44118	6.36241	6.14611	7.47691	7.9027
AKR1E2	aldo-keto reductase family 1 member E2 [Source:VGNC Symbol;Acc:VGNC:69674]	protein_coding	-0.335883	0.313798	0.516584	-0.0517183	0.880083	0.975398	-0.387601	0.235062	0.378539	-0.361742	0.199364	0.335379	652	358	428	311	132	349	227	121	373	476	3.83689	3.59618	3.42131	3.48284	3.99237	3.60443	2.72256	2.32639	3.4984	3.55571
AKR7A2	aldo-keto reductase family 7 member A2 [Source:HGNC Symbol;Acc:HGNC:389]	protein_coding	-0.0698351	0.517958	0.702234	0.144934	0.222894	0.726828	0.0750986	0.490558	0.630951	0.00263176	0.976854	0.986052	10296	6051	7751	7005	1674	6049	7274	5450	7562	9571	7.81193	7.66816	7.59189	7.96837	7.65173	7.71269	7.71099	7.80154	7.83217	7.8779
AKT1	AKT serine/threonine kinase 1 [Source:VGNC Symbol;Acc:VGNC:69776]	protein_coding	-0.199459	0.125114	0.283782	-0.108233	0.41203	0.831432	-0.307693	0.0237993	0.0733772	-0.253576	0.0282046	0.0795133	4286	2761	3216	2879	735	2083	2863	1671	2402	3366	6.54812	6.53671	6.32344	6.68608	6.46483	6.17549	6.36645	6.09693	6.1785	6.37098
AKT1S1	AKT1 substrate 1 [Source:VGNC Symbol;Acc:VGNC:108461]	protein_coding	-0.184222	0.27754	0.477275	0.0411577	0.810185	0.956983	-0.143064	0.364863	0.516025	-0.163643	0.241343	0.383992	1488	903	1156	979	262	841	871	554	909	1461	5.02371	4.92636	4.84936	5.13162	4.97853	4.86888	4.65221	4.50688	4.7787	5.16835
AKT2	AKT serine/threonine kinase 2 [Source:VGNC Symbol;Acc:VGNC:69777]	protein_coding	-0.0544155	0.657439	0.803655	-0.0158055	0.901506	0.980169	-0.070221	0.550215	0.682073	-0.0623182	0.540334	0.676313	1997	1240	1736	1545	410	1260	1437	1086	1428	1741	5.44745	5.38308	5.43492	5.78888	5.62353	5.45108	5.37308	5.47596	5.42913	5.4209
AKT3	AKT serine/threonine kinase 3 [Source:VGNC Symbol;Acc:VGNC:69778]	protein_coding	0.622005	0.0348923	0.119808	-0.383372	0.184531	0.703371	0.238633	0.35686	0.507998	0.430319	0.069756	0.156566	826	667	1247	381	186	834	1389	601	797	989	4.17681	4.49038	4.95845	3.77421	4.48545	4.85685	5.32415	4.62404	4.58947	4.60666
AKTIP	AKT interacting protein [Source:VGNC Symbol;Acc:VGNC:69619]	protein_coding	0.805323	0.00015625	0.00315578	0.0347367	0.819579	0.958724	0.84006	6.66009e-05	0.0011781	0.822692	2.33321e-05	0.000467056	689	417	501	502	244	787	789	625	912	1036	3.91618	3.81519	3.64726	4.17049	4.87606	4.77336	4.50994	4.68039	4.78344	4.67347
ALAD	aminolevulinate dehydratase [Source:VGNC Symbol;Acc:VGNC:69779]	protein_coding	0.0863848	0.644269	0.795752	0.0552794	0.772667	0.949644	0.141664	0.41287	0.560265	0.114025	0.455179	0.60163	370	350	438	254	82	261	410	239	351	474	3.02444	3.56375	3.45444	3.1926	3.30904	3.1878	3.56926	3.29932	3.4112	3.54966
ALAS1	5'-aminolevulinate synthase 1 [Source:VGNC Symbol;Acc:VGNC:69780]	protein_coding	0.0285312	0.922382	0.958285	-0.220342	0.477651	0.85667	-0.191811	0.498378	0.638038	-0.0816399	0.736649	0.830216	1389	858	1079	1846	284	942	1368	664	976	1424	4.92458	4.85277	4.75014	6.04541	5.09463	5.03217	5.3022	4.76751	4.88107	5.13141
ALCAM	activated leukocyte cell adhesion molecule [Source:VGNC Symbol;Acc:VGNC:69783]	protein_coding	-0.918374	0.000160259	0.00319856	-0.737737	0.00142193	0.418185	-1.65611	6.43027e-07	6.49362e-05	-1.28724	1.52134e-06	7.53756e-05	33444	16283	26389	13562	2331	10606	10637	5404	5993	6805	9.51131	9.09599	9.35903	8.9213	8.12925	8.52262	8.25912	7.78932	7.49678	7.38598
ALDH16A1	aldehyde dehydrogenase 16 family member A1 [Source:VGNC Symbol;Acc:VGNC:108462]	protein_coding	-0.57007	0.0760811	0.203183	0.578878	0.079308	0.617489	0.0088071	0.974209	0.983953	-0.280632	0.258443	0.403879	1579	1162	1631	1694	374	1083	630	927	1408	1948	5.10918	5.28949	5.34505	5.92157	5.49113	5.23304	4.18628	5.24794	5.40881	5.58275
ALDH18A1	aldehyde dehydrogenase 18 family member A1 [Source:VGNC Symbol;Acc:VGNC:69821]	protein_coding	-0.008311	0.947323	0.971591	0.103867	0.436048	0.841128	0.0955564	0.432429	0.578053	0.0436227	0.675716	0.784918	2068	1482	1652	1522	444	1354	1521	1252	1787	1902	5.49778	5.63992	5.36348	5.76727	5.73833	5.55474	5.45492	5.6809	5.75224	5.54832
ALDH1A1	aldehyde dehydrogenase 1 family member A1 [Source:VGNC Symbol;Acc:VGNC:81351]	protein_coding	1.39492	6.75121e-05	0.00187208	-0.428015	0.0980425	0.636923	0.966901	0.00103821	0.00803264	1.18091	5.95055e-05	0.000899697	676	971	696	603	430	1590	1794	1090	1117	1667	3.88882	5.03089	4.11948	4.4341	5.69216	5.78625	5.69276	5.48126	5.07535	5.35833
ALDH1A2	aldehyde dehydrogenase 1 family member A2 [Source:VGNC Symbol;Acc:VGNC:81352]	protein_coding	-3.78649	0.000452097	0.00640604	-0.825857	0.342801	0.798001	-4.61235	0.000118059	0.00172524	-4.19942	5.41913e-05	0.000843402	183	339	299	215	2	15	20	17	9	5	2.02025	3.51793	2.90755	2.95393	-1.71844	-0.776637	-0.644712	-0.397059	-1.57845	-2.42238
ALDH1A3	aldehyde dehydrogenase 1 family member A3 [Source:VGNC Symbol;Acc:VGNC:81353]	protein_coding	4.03513	2.21568e-05	0.000939893	2.06105	0.00496219	0.433866	6.09617	1.71192e-07	2.778e-05	5.06565	3.22519e-07	3.25696e-05	7	4	3	16	29	66	118	382	368	461	-2.20803	-2.33562	-2.85367	-0.653819	1.82632	1.23378	1.79146	3.97239	3.47904	3.50977
ALDH1B1	aldehyde dehydrogenase 1 family member B1 [Source:VGNC Symbol;Acc:VGNC:81354]	protein_coding	0.105285	0.561489	0.736604	0.174815	0.355908	0.801695	0.2801	0.11356	0.22665	0.192693	0.205528	0.342598	759	650	853	796	228	660	744	645	789	1121	4.05522	4.45324	4.41197	4.83368	4.77843	4.52011	4.42546	4.72572	4.57495	4.78696
ALDH1L1	aldehyde dehydrogenase 1 family member L1 [Source:VGNC Symbol;Acc:VGNC:81355]	protein_coding	0.29975	0.588189	0.757892	-0.181192	0.749546	0.944605	0.118558	0.815488	0.882391	0.209154	0.641479	0.758386	26	18	27	41	3	18	61	26	20	34	-0.664314	-0.580877	-0.443182	0.612765	-1.23798	-0.540082	0.864147	0.17341	-0.585882	-0.153472
ALDH3A2	aldehyde dehydrogenase 3 family member A2 [Source:VGNC Symbol;Acc:VGNC:69785]	protein_coding	-0.0462967	0.697345	0.828895	-0.17465	0.178065	0.703371	-0.220947	0.0719689	0.162531	-0.133622	0.191104	0.324778	1644	1112	1469	1173	340	1151	1109	769	1047	1389	5.16728	5.22615	5.19437	5.39201	5.35383	5.32075	4.99994	4.97885	4.98217	5.09557
ALDH3B1	aldehyde dehydrogenase 3 family member B1 [Source:VGNC Symbol;Acc:VGNC:69789]	protein_coding	0.902653	0.000988048	0.0109806	-0.222439	0.319278	0.787833	0.680214	0.00529033	0.0245925	0.791434	0.000664772	0.00518783	273	157	223	218	106	292	411	269	246	450	2.58982	2.41668	2.48861	2.97376	3.67731	3.34865	3.57276	3.46888	2.90207	3.47512
ALDH4A1	aldehyde dehydrogenase 4 family member A1 [Source:VGNC Symbol;Acc:VGNC:69787]	protein_coding	-0.290572	0.418234	0.61644	0.0812556	0.823004	0.95925	-0.209316	0.522068	0.658739	-0.249944	0.390955	0.542341	103	83	88	143	23	56	83	68	64	106	1.20854	1.51237	1.17205	2.37157	1.49864	1.0037	1.295	1.5092	0.994101	1.41583
ALDH5A1	aldehyde dehydrogenase 5 family member A1 [Source:VGNC Symbol;Acc:VGNC:69788]	protein_coding	-0.28145	0.232461	0.424604	-0.30962	0.210144	0.719677	-0.59107	0.017787	0.0595777	-0.43626	0.0369976	0.0978408	260	204	303	163	31	135	228	88	138	198	2.5202	2.79052	2.92656	2.55825	1.92086	2.24609	2.72884	1.87382	2.07767	2.30118
ALDH6A1	aldehyde dehydrogenase 6 family member A1 [Source:VGNC Symbol;Acc:VGNC:69819]	protein_coding	0.297058	0.0193876	0.0812052	0.144441	0.227199	0.727538	0.441499	0.00125981	0.0091704	0.369278	0.00166332	0.00998581	1380	962	1223	915	358	1066	1314	1182	1322	1641	4.91522	5.01748	4.93047	5.03427	5.42814	5.21025	5.2442	5.598	5.31802	5.33569
ALDH7A1	aldehyde dehydrogenase 7 family member A1 [Source:HGNC Symbol;Acc:HGNC:877]	protein_coding	-0.503076	0.010659	0.0551999	0.259079	0.160047	0.694335	-0.243997	0.150372	0.276322	-0.373536	0.0189898	0.0591709	4552	2193	3506	2628	597	1843	1905	1463	3041	3032	6.63493	6.20468	6.44791	6.55456	6.16506	5.99905	5.77927	5.90534	6.51854	6.22034
ALDH9A1	aldehyde dehydrogenase 9 family member A1 [Source:VGNC Symbol;Acc:VGNC:99842]	protein_coding	0.0836655	0.660416	0.805548	0.28454	0.175357	0.703371	0.368206	0.0682204	0.156176	0.225936	0.173594	0.303007	4486	2067	2818	3378	791	2410	3457	2563	3753	4879	6.61387	6.11939	6.13301	6.91654	6.57069	6.38569	6.63825	6.71358	6.82185	6.90619
ALDOA	aldolase, fructose-bisphosphate A [Source:VGNC Symbol;Acc:VGNC:103785]	protein_coding	0.329551	0.0545348	0.161824	-0.0606407	0.719272	0.933487	0.26891	0.109763	0.220866	0.29923	0.0420018	0.107422	10742	6666	8989	9143	2859	8632	10312	6760	9262	14432	7.87309	7.80776	7.8056	8.35256	8.42375	8.22556	8.21437	8.11223	8.12465	8.4703
ALDOC	aldolase, fructose-bisphosphate C [Source:VGNC Symbol;Acc:VGNC:69792]	protein_coding	-0.463075	0.220631	0.41005	-0.312427	0.428484	0.840407	-0.775503	0.0512631	0.127299	-0.619289	0.0638397	0.146843	223	93	138	210	32	93	102	38	89	140	2.30139	1.67302	1.80629	2.92027	1.9659	1.71716	1.5854	0.694932	1.45682	1.80881
ALG1	ALG1 chitobiosyldiphosphodolichol beta-mannosyltransferase [Source:VGNC Symbol;Acc:VGNC:99483]	protein_coding	0.368573	0.232107	0.4245	-0.276098	0.382223	0.815685	0.0924752	0.743475	0.831669	0.230524	0.356727	0.507328	604	671	720	363	117	542	908	524	377	860	3.72708	4.49899	4.16822	3.70472	3.81908	4.2368	4.71208	4.42679	3.5137	4.40559
ALG11	ALG11 alpha-1,2-mannosyltransferase [Source:VGNC Symbol;Acc:VGNC:106249]	protein_coding	0.476066	0.074626	0.200285	-0.241199	0.356506	0.801695	0.234867	0.322223	0.472049	0.355467	0.10006	0.204041	188	96	124	93	25	144	188	111	155	136	2.05854	1.71792	1.65492	1.76037	1.61633	2.33799	2.45348	2.2036	2.24288	1.76776
ALG12	ALG12 alpha-1,6-mannosyltransferase [Source:VGNC Symbol;Acc:VGNC:69637]	protein_coding	-0.152515	0.300092	0.501958	0.128255	0.399309	0.824201	-0.0242601	0.858743	0.912353	-0.0883875	0.460408	0.606107	1838	1531	1731	1591	429	1170	1397	1116	1517	1955	5.32793	5.68679	5.43077	5.83116	5.6888	5.34433	5.33242	5.51522	5.51623	5.58792
ALG13	ALG13 UDP-N-acetylglucosaminyltransferase subunit [Source:VGNC Symbol;Acc:VGNC:69739]	protein_coding	0.133032	0.261343	0.458391	0.0968888	0.423382	0.836568	0.229921	0.0518095	0.12824	0.181476	0.0743774	0.163868	1337	968	1231	819	268	898	1249	798	1328	1396	4.86965	5.02643	4.93986	4.87469	5.01113	4.96329	5.17113	5.03215	5.32455	5.10281
ALG2	ALG2 alpha-1,3/1,6-mannosyltransferase [Source:VGNC Symbol;Acc:VGNC:69672]	protein_coding	0.204048	0.215868	0.404421	0.0809064	0.626843	0.907116	0.284954	0.0787874	0.173133	0.244501	0.0822097	0.176637	1768	910	1049	957	353	1099	1163	822	1401	1684	5.272	4.93747	4.70956	5.09889	5.40788	5.25416	5.0684	5.07481	5.40163	5.37295
ALG3	ALG3 alpha-1,3- mannosyltransferase [Source:VGNC Symbol;Acc:VGNC:84241]	protein_coding	-0.330406	0.107114	0.25652	-0.154124	0.450842	0.846828	-0.48453	0.0212513	0.0676165	-0.407468	0.0241055	0.0707429	2079	1488	1951	1956	382	1262	1323	749	1161	1960	5.50542	5.64574	5.60313	6.12883	5.52162	5.45337	5.25403	4.94091	5.13099	5.5916
ALG5	ALG5 dolichyl-phosphate beta-glucosyltransferase [Source:VGNC Symbol;Acc:VGNC:69647]	protein_coding	0.0543311	0.727429	0.846832	-0.219048	0.195767	0.708538	-0.164717	0.281163	0.42986	-0.0551931	0.66892	0.779769	1300	721	900	947	240	827	922	536	761	1078	4.82925	4.60239	4.48912	5.08376	4.85226	4.84472	4.7341	4.45936	4.52297	4.73066
ALG6	ALG6 alpha-1,3-glucosyltransferase [Source:VGNC Symbol;Acc:VGNC:69671]	protein_coding	0.0606571	0.688617	0.823613	0.0948075	0.544905	0.880655	0.155465	0.277084	0.425692	0.108061	0.386304	0.537861	542	392	425	369	133	365	398	360	440	514	3.57162	3.72642	3.41123	3.72826	4.00321	3.66877	3.52664	3.88717	3.73549	3.66594
ALG8	ALG8 alpha-1,3-glucosyltransferase [Source:VGNC Symbol;Acc:VGNC:69673]	protein_coding	-0.380648	0.0140228	0.0667084	0.196581	0.172191	0.703371	-0.184067	0.156449	0.284475	-0.282358	0.0223744	0.0670141	1453	1047	1498	1090	267	849	829	717	1002	1397	4.98944	5.1394	5.22253	5.2863	5.00575	4.88251	4.58109	4.87805	4.91892	5.10384
ALG9	ALG9 alpha-1,2-mannosyltransferase [Source:HGNC Symbol;Acc:HGNC:15672]	protein_coding	0.133482	0.41457	0.613581	-0.0109528	0.947632	0.990864	0.122529	0.422611	0.569769	0.128006	0.341398	0.492569	828	589	605	644	178	644	636	518	693	766	4.18029	4.31151	3.91813	4.52873	4.42221	4.4848	4.19991	4.41023	4.38832	4.23913
ALKBH1	alkB homolog 1, histone H2A dioxygenase [Source:VGNC Symbol;Acc:VGNC:69630]	protein_coding	0.127283	0.505299	0.690748	0.343775	0.0934557	0.63242	0.471058	0.0150928	0.0529246	0.299171	0.0673615	0.152737	428	217	242	217	77	249	265	258	327	447	3.233	2.87885	2.60529	2.96718	3.21888	3.12038	2.94386	3.40899	3.30966	3.46553
ALKBH2	alkB homolog 2, alpha-ketoglutarate dependent dioxygenase [Source:HGNC Symbol;Acc:HGNC:32487]	protein_coding	-0.0711717	0.55671	0.732678	-0.0451433	0.720524	0.933903	-0.116315	0.323582	0.473272	-0.0937434	0.355502	0.506277	2646	1522	2035	1746	376	1512	2000	1166	1707	2187	5.85291	5.6783	5.66387	5.96514	5.49881	5.71377	5.8494	5.57837	5.68624	5.7495
ALKBH3	alkB homolog 3, alpha-ketoglutarate dependent dioxygenase [Source:VGNC Symbol;Acc:VGNC:69736]	protein_coding	0.0571068	0.716928	0.839736	0.0819658	0.613576	0.902103	0.139073	0.34488	0.495742	0.0980897	0.447265	0.594245	557	410	503	465	116	433	458	312	505	656	3.6108	3.79088	3.65298	4.06044	3.80675	3.9141	3.72817	3.68167	3.93338	4.01629
ALKBH4	alkB homolog 4, lysine demethylase [Source:VGNC Symbol;Acc:VGNC:80772]	protein_coding	-0.139023	0.29468	0.49562	0.118224	0.383237	0.815941	-0.0207988	0.861792	0.913928	-0.0799109	0.45309	0.599512	1154	659	856	799	196	607	763	569	788	978	4.65779	4.47303	4.41702	4.8391	4.5608	4.39969	4.46174	4.54532	4.57313	4.59056
ALKBH5	alkB homolog 5, RNA demethylase [Source:VGNC Symbol;Acc:VGNC:103786]	protein_coding	0.245479	0.0546492	0.161996	0.115788	0.351923	0.8015	0.361267	0.00678387	0.0293987	0.303373	0.00815968	0.0317655	1888	1078	1343	1064	415	1249	1452	1179	1446	2098	5.36659	5.18142	5.06524	5.25153	5.641	5.43845	5.38804	5.59434	5.44717	5.68963
ALKBH7	alkB homolog 7 [Source:VGNC Symbol;Acc:VGNC:69663]	protein_coding	-0.246057	0.152165	0.321751	0.00190077	0.991254	0.997992	-0.244156	0.14885	0.27427	-0.245107	0.0947252	0.196297	6276	3238	3737	3843	752	3285	3224	2580	2858	4368	7.09802	6.76648	6.5399	7.10252	6.49779	6.83226	6.53765	6.72312	6.42907	6.74667
ALKBH8	alkB homolog 8, tRNA methyltransferase [Source:VGNC Symbol;Acc:VGNC:99541]	protein_coding	-0.212731	0.307354	0.51007	0.308191	0.154847	0.69084	0.0954599	0.600543	0.723582	-0.0586357	0.719117	0.817398	329	223	296	228	71	160	233	159	243	403	2.85641	2.91786	2.89312	3.03795	3.10267	2.48817	2.75984	2.71603	2.88452	3.31694
ALLC	allantoicase [Source:VGNC Symbol;Acc:VGNC:69624]	protein_coding	-1.0888	0.000671703	0.00832786	0.0963376	0.700569	0.929057	-0.992462	0.00116088	0.00868729	-1.04063	0.000241432	0.00247317	10929	7741	5910	4963	687	2647	3748	2290	2643	5605	7.89798	8.02341	7.20081	7.47135	6.36747	6.52092	6.75478	6.5512	6.31633	7.10622
ALMS1	ALMS1 centrosome and basal body associated protein [Source:VGNC Symbol;Acc:VGNC:69794]	protein_coding	-0.44524	0.00466245	0.0320754	-0.0342701	0.79576	0.954724	-0.47951	0.0016328	0.0108682	-0.462375	0.000865011	0.00623951	891	573	830	505	103	405	524	343	415	617	4.28572	4.2719	4.37265	4.17905	3.6361	3.81808	3.92152	3.81769	3.65151	3.92823
ALOX12	arachidonate 12-lipoxygenase, 12S type [Source:VGNC Symbol;Acc:VGNC:69795]	protein_coding	1.74131	0.0402901	0.13288	0.662466	0.400236	0.824765	2.40377	0.003932	0.0198611	2.07254	0.00521629	0.0229775	44	15	17	5	10	43	65	113	132	47	0.033833	-0.816679	-1.03892	-2.04444	0.338677	0.636401	0.952667	2.22901	2.01453	0.285102
ALOX15	arachidonate 15-lipoxygenase [Source:VGNC Symbol;Acc:VGNC:69796]	protein_coding	0.194633	0.775234	0.87747	0.923376	0.191008	0.706775	1.11801	0.0729162	0.164095	0.656321	0.232981	0.374653	33	41	56	126	38	31	58	130	126	78	-0.351589	0.527504	0.543088	2.19137	2.21011	0.187037	0.793999	2.42863	1.9485	0.985626
ALPK1	alpha kinase 1 [Source:VGNC Symbol;Acc:VGNC:69656]	protein_coding	0.999621	0.0467903	0.146804	0.630882	0.187486	0.703371	1.6305	0.0015095	0.0103008	1.31506	0.00338422	0.0166105	37	15	17	15	8	32	42	63	71	47	-0.199262	-0.816679	-1.03892	-0.737321	0.0348027	0.230316	0.348386	1.40158	1.13929	0.285102
ALPL	alkaline phosphatase, biomineralization associated [Source:VGNC Symbol;Acc:VGNC:69801]	protein_coding	-0.836749	0.116995	0.271046	0.146253	0.775426	0.949982	-0.690496	0.145468	0.269802	-0.763623	0.0789524	0.17149	79	52	72	151	9	45	36	26	61	51	0.837854	0.856842	0.891574	2.44916	0.194726	0.699359	0.137974	0.17341	0.927106	0.397011
ALS2	alsin Rho guanine nucleotide exchange factor ALS2 [Source:VGNC Symbol;Acc:VGNC:84207]	protein_coding	-0.0426755	0.85777	0.926365	-0.146255	0.558051	0.88538	-0.18893	0.408593	0.556525	-0.115803	0.557132	0.690079	200	170	241	93	40	131	161	105	140	166	2.14648	2.53014	2.59938	1.76037	2.28312	2.20329	2.23262	2.12456	2.09812	2.05045
ALYREF	Aly/REF export factor [Source:VGNC Symbol;Acc:VGNC:69635]	protein_coding	-0.0384864	0.928366	0.961035	-0.320436	0.482902	0.857788	-0.358923	0.395987	0.545617	-0.198705	0.579978	0.708646	5550	2105	1973	818	378	1971	1978	935	1689	2053	6.92075	6.14565	5.61929	4.87293	5.50645	6.09583	5.83346	5.26031	5.67097	5.65839
AMACR	NA	NA	0.0817155	0.707051	0.834742	0.0992779	0.656605	0.915243	0.180993	0.369953	0.520828	0.131354	0.459617	0.605426	289	262	394	286	82	285	276	233	365	348	2.67115	3.14857	3.30264	3.36266	3.30904	3.31386	3.00206	3.26288	3.4673	3.1067
AMBRA1	autophagy and beclin 1 regulator 1 [Source:VGNC Symbol;Acc:VGNC:69702]	protein_coding	0.234529	0.51518	0.699801	0.0202323	0.9558	0.992058	0.254761	0.438517	0.583769	0.244645	0.403287	0.553741	402	245	252	83	52	209	279	226	285	240	3.14321	3.0525	2.66311	1.59952	2.65727	2.86976	3.01753	3.21917	3.11269	2.57544
AMD1	adenosylmethionine decarboxylase 1 [Source:VGNC Symbol;Acc:VGNC:81021]	protein_coding	-0.473885	0.00596228	0.0375263	0.176624	0.249199	0.744819	-0.297261	0.0458153	0.117597	-0.385573	0.00638283	0.0266171	2840	1535	2097	1953	420	1240	1298	1218	1602	1821	5.95488	5.69055	5.70712	6.12662	5.65825	5.42803	5.22655	5.64123	5.59477	5.48562
AMDHD1	amidohydrolase domain containing 1 [Source:VGNC Symbol;Acc:VGNC:69729]	protein_coding	-0.511355	0.0565008	0.165599	-0.243655	0.359549	0.802771	-0.75501	0.00910294	0.0365305	-0.633182	0.00970244	0.0361391	13431	5633	8474	4292	922	4470	5898	3095	5046	3755	8.19531	7.56492	7.72051	7.26186	6.79164	7.27642	7.40857	6.98554	7.24874	6.52865
AMER1	APC membrane recruitment protein 1 [Source:VGNC Symbol;Acc:VGNC:69716]	protein_coding	0.100586	0.778403	0.879758	-0.682954	0.0950156	0.632652	-0.582368	0.12488	0.241964	-0.240891	0.43225	0.580393	182	95	281	83	21	116	205	68	78	130	2.01247	1.70311	2.81875	1.59952	1.37049	2.03043	2.57698	1.5092	1.2712	1.70391
AMFR	autocrine motility factor receptor [Source:VGNC Symbol;Acc:VGNC:69804]	protein_coding	0.327138	0.0340187	0.117915	0.180199	0.22816	0.727538	0.507337	0.00234551	0.0139147	0.417237	0.00329473	0.0163133	2278	1131	1385	973	434	1394	1649	1379	1869	2170	5.63712	5.25055	5.10958	5.12277	5.7055	5.59669	5.57133	5.82012	5.81689	5.73825
AMH	anti-Mullerian hormone [Source:VGNC Symbol;Acc:VGNC:108463]	protein_coding	0.364304	0.640697	0.792815	-0.0713037	0.930046	0.987107	0.293	0.694626	0.797596	0.328652	0.611305	0.735697	2354	1391	3200	702	208	799	7707	1637	1264	3081	5.68441	5.54862	6.31625	4.65282	4.6463	4.79514	7.79439	6.0673	5.2534	6.24345
AMHR2	anti-Mullerian hormone receptor type 2 [Source:VGNC Symbol;Acc:VGNC:69805]	protein_coding	0.0258645	0.878397	0.937829	-0.526157	0.0120496	0.47777	-0.500292	0.0105281	0.0404502	-0.237214	0.114725	0.22532	1277	668	1105	646	174	681	1048	348	596	855	4.80356	4.49254	4.78441	4.5332	4.38952	4.56517	4.91848	3.83847	4.17149	4.3972
AMIGO1	adhesion molecule with Ig like domain 1 [Source:VGNC Symbol;Acc:VGNC:69653]	protein_coding	0.57456	0.0647053	0.181884	-0.206882	0.495619	0.862693	0.367677	0.199254	0.336245	0.471118	0.0672735	0.152595	46	33	42	30	14	39	60	41	41	52	0.0940552	0.22972	0.148921	0.183971	0.803191	0.501589	0.841141	0.800397	0.377305	0.423683
AMIGO2	adhesion molecule with Ig like domain 2 [Source:VGNC Symbol;Acc:VGNC:69680]	protein_coding	-1.89774	0.00202025	0.0185158	-1.04052	0.0751915	0.613774	-2.93826	0.000143398	0.00197959	-2.418	0.000123876	0.00154169	370	164	127	123	8	37	55	19	16	30	3.02444	2.47888	1.68872	2.1571	0.0348027	0.429144	0.720266	-0.249389	-0.873733	-0.320481
AMMECR1	AMMECR nuclear protein 1 [Source:VGNC Symbol;Acc:VGNC:96555]	protein_coding	-0.0878938	0.755192	0.867111	0.352493	0.231762	0.731732	0.264599	0.300686	0.450795	0.0883527	0.694727	0.798824	103	109	106	59	26	55	94	74	100	131	1.20854	1.89781	1.43359	1.1194	1.67176	0.978539	1.47017	1.62857	1.62125	1.71475
AMMECR1L	AMMECR1 like [Source:VGNC Symbol;Acc:VGNC:84208]	protein_coding	0.16384	0.176996	0.356186	-0.134598	0.279525	0.763125	0.0292413	0.79085	0.865306	0.0965405	0.323888	0.473668	916	697	833	516	198	691	762	499	719	847	4.32552	4.55368	4.37784	4.21003	4.5754	4.58615	4.45985	4.35648	4.4413	4.38368
AMN	amnion associated transmembrane protein [Source:VGNC Symbol;Acc:VGNC:107993]	protein_coding	0.349495	0.467077	0.659346	-0.242977	0.628532	0.907382	0.106518	0.816919	0.883375	0.228007	0.566566	0.698082	28	49	39	67	11	54	42	25	41	57	-0.56784	0.774216	0.0483676	1.29779	0.469559	0.95293	0.348386	0.120082	0.377305	0.550111
AMN1	antagonist of mitotic exit network 1 homolog [Source:VGNC Symbol;Acc:VGNC:81357]	protein_coding	0.244616	0.350215	0.553995	0.236389	0.374577	0.811412	0.481005	0.0563478	0.136185	0.362811	0.099084	0.202722	518	224	247	241	90	340	281	350	390	400	3.50664	2.92426	2.63449	3.11735	3.44252	3.56694	3.02776	3.8467	3.56234	3.30623
AMOT	angiomotin [Source:VGNC Symbol;Acc:VGNC:69627]	protein_coding	-1.50646	4.65008e-06	0.000386042	-0.958289	0.000667397	0.39537	-2.46475	9.36336e-08	2.04363e-05	-1.9856	9.36062e-08	1.50391e-05	754	516	751	444	44	145	253	66	93	149	4.04572	4.12127	4.22882	3.99403	2.41891	2.34785	2.87757	1.46711	1.5188	1.89711
AMOTL1	angiomotin like 1 [Source:VGNC Symbol;Acc:VGNC:69628]	protein_coding	-0.0922751	0.729902	0.848212	-0.250652	0.377393	0.81248	-0.342927	0.195764	0.332501	-0.217601	0.333954	0.485035	1329	1053	1693	681	204	891	1117	494	658	1558	4.86101	5.14763	5.39879	4.60911	4.61836	4.95203	5.01029	4.342	4.31378	5.26093
AMOTL2	angiomotin like 2 [Source:HGNC Symbol;Acc:HGNC:17812]	protein_coding	-0.567381	0.0186719	0.0794554	0.262495	0.241422	0.740187	-0.304886	0.137258	0.259337	-0.436134	0.0244892	0.0715276	2121	1360	1331	911	301	769	788	903	1153	1019	5.53423	5.51615	5.05231	5.02796	5.17835	4.74005	4.50812	5.21016	5.12103	4.64966
AMPD2	adenosine monophosphate deaminase 2 [Source:VGNC Symbol;Acc:VGNC:69807]	protein_coding	0.561904	0.000382287	0.0057525	-0.342528	0.0139884	0.48661	0.219376	0.0670852	0.154256	0.39064	0.00146814	0.00912162	902	611	794	648	290	833	1049	636	758	961	4.30337	4.36425	4.30888	4.53764	5.12473	4.85512	4.91986	4.7055	4.51728	4.56533
AMPH	amphiphysin [Source:VGNC Symbol;Acc:VGNC:69809]	protein_coding	-0.777444	0.0687004	0.189002	-0.404072	0.338296	0.79642	-1.18152	0.00855063	0.0349147	-0.97948	0.0107026	0.0389531	111	142	205	91	12	70	75	48	68	46	1.31359	2.27363	2.36863	1.7296	0.589549	1.31643	1.15277	1.02009	1.07885	0.255713
AMT	aminomethyltransferase [Source:HGNC Symbol;Acc:HGNC:473]	protein_coding	-0.0383666	0.762592	0.870688	0.23723	0.0901957	0.630034	0.198863	0.110337	0.221625	0.0802483	0.442646	0.590027	1245	745	1017	876	246	745	887	848	941	1250	4.76703	4.64951	4.66498	4.97155	4.88781	4.69442	4.6784	5.11966	4.8285	4.94375
AMY2B	NA	NA	-0.179818	0.441797	0.637763	0.842216	0.00302813	0.423862	0.662398	0.00445478	0.0216208	0.24129	0.193113	0.327304	430	240	331	225	82	223	231	422	490	422	3.23968	3.02299	3.05305	3.01899	3.30904	2.96251	2.74752	4.1155	3.89006	3.38299
AMZ2	archaelysin family metallopeptidase 2 [Source:VGNC Symbol;Acc:VGNC:104568]	protein_coding	0.106635	0.424117	0.621456	0.0862377	0.532728	0.877397	0.192873	0.141786	0.265556	0.149754	0.184619	0.316678	1799	1327	1661	917	347	1158	1557	976	1630	1866	5.29704	5.48076	5.3713	5.03741	5.38318	5.32948	5.48862	5.32213	5.61974	5.52079
ANAPC1	anaphase promoting complex subunit 1 [Source:VGNC Symbol;Acc:VGNC:69640]	protein_coding	-0.352069	0.0104729	0.0545704	0.18334	0.144418	0.683725	-0.168729	0.131014	0.250655	-0.260399	0.0164216	0.0532291	909	644	880	667	145	506	566	494	645	750	4.31448	4.4399	4.45679	4.57922	4.12736	4.13799	4.03231	4.342	4.28509	4.20878
ANAPC10	anaphase promoting complex subunit 10 [Source:VGNC Symbol;Acc:VGNC:69682]	protein_coding	0.273266	0.0183916	0.0787578	0.0493704	0.643342	0.910247	0.322637	0.00609236	0.0272445	0.297951	0.00395658	0.0187204	2503	1466	1806	1451	515	1780	2028	1449	2148	2595	5.77285	5.62428	5.49187	5.69843	5.9521	5.94892	5.86943	5.89148	6.01741	5.99601
ANAPC11	anaphase promoting complex subunit 11 [Source:VGNC Symbol;Acc:VGNC:99115]	protein_coding	-0.391807	0.0263725	0.0992692	-0.168813	0.322519	0.789345	-0.560621	0.00362744	0.0188071	-0.476214	0.0035576	0.0172241	11358	5635	8765	5727	1204	4990	5957	2957	4546	7500	7.95351	7.56543	7.7692	7.67784	7.17644	7.43513	7.42293	6.91977	7.09826	7.52623
ANAPC13	anaphase promoting complex subunit 13 [Source:VGNC Symbol;Acc:VGNC:69688]	protein_coding	0.111403	0.431356	0.627984	-0.195937	0.204606	0.714915	-0.084534	0.545119	0.678054	0.0134343	0.90898	0.944943	7410	3343	4839	3958	1266	4233	4574	2848	3964	5715	7.33755	6.81249	6.9125	7.14504	7.24885	7.19786	7.04196	6.86561	6.90072	7.13424
ANAPC16	anaphase promoting complex subunit 16 [Source:VGNC Symbol;Acc:VGNC:69717]	protein_coding	-0.247134	0.0292016	0.106139	0.028707	0.789894	0.953191	-0.218427	0.0480649	0.121823	-0.23278	0.0173497	0.0551635	8373	5445	6072	5077	1181	4145	5369	3553	5014	6214	7.51375	7.51597	7.23981	7.5041	7.14863	7.16757	7.27305	7.18454	7.23957	7.25496
ANAPC2	anaphase promoting complex subunit 2 [Source:VGNC Symbol;Acc:VGNC:69641]	protein_coding	-0.446374	0.0162178	0.0732017	-0.0213153	0.898455	0.978632	-0.467689	0.00903977	0.0363093	-0.457032	0.00463001	0.0209263	1058	741	933	902	203	521	605	436	566	817	4.53282	4.64176	4.54093	5.01366	4.61129	4.17999	4.12808	4.16242	4.09725	4.33182
ANAPC4	anaphase promoting complex subunit 4 [Source:VGNC Symbol;Acc:VGNC:69642]	protein_coding	-0.0200764	0.880674	0.939009	0.0910732	0.509159	0.869326	0.0709968	0.560452	0.690525	0.0254602	0.813295	0.884261	729	510	611	448	107	433	613	451	555	642	3.99726	4.10445	3.9323	4.00691	3.69079	3.9141	4.14696	4.21104	4.06904	3.9853
ANAPC5	anaphase promoting complex subunit 5 [Source:VGNC Symbol;Acc:VGNC:99883]	protein_coding	-0.0469263	0.66077	0.805762	-0.0594853	0.596039	0.895518	-0.106412	0.308701	0.458645	-0.0766689	0.392346	0.543811	2340	1386	1979	1497	424	1342	1699	1185	1374	2036	5.67581	5.54343	5.62367	5.74341	5.67191	5.54192	5.61437	5.60165	5.3736	5.64641
ANAPC7	anaphase promoting complex subunit 7 [Source:VGNC Symbol;Acc:VGNC:108286]	protein_coding	-0.137508	0.25702	0.453751	-0.0276586	0.821492	0.958891	-0.165166	0.156995	0.285162	-0.151337	0.137883	0.257739	1578	1094	1455	1172	298	866	1275	829	1041	1390	5.10827	5.20264	5.18058	5.39078	5.16392	4.91105	5.2008	5.08702	4.97389	5.09661
ANG	angiogenin [Source:HGNC Symbol;Acc:HGNC:483]	protein_coding	1.57839	4.23677e-05	0.00142346	-0.038148	0.88257	0.975625	1.54024	3.63936e-05	0.000797754	1.55932	8.42803e-06	0.000233227	507	303	364	411	313	1110	908	690	852	1752	3.47585	3.35692	3.18915	3.88307	5.23465	5.2685	4.71208	4.82279	4.6855	5.42997
ANGEL1	angel homolog 1 [Source:VGNC Symbol;Acc:VGNC:69639]	protein_coding	0.45958	0.0134711	0.0647679	0.0111766	0.946282	0.990186	0.470757	0.0084045	0.0345158	0.465168	0.00397724	0.0187746	672	502	552	516	214	653	665	626	703	789	3.88029	4.08173	3.78644	4.21003	4.68723	4.50476	4.26402	4.68269	4.40892	4.28167
ANGEL2	angel homolog 2 [Source:VGNC Symbol;Acc:VGNC:69737]	protein_coding	0.251388	0.202939	0.389307	-0.22836	0.262554	0.755897	0.0230272	0.898117	0.936817	0.137207	0.388287	0.539732	844	670	962	438	157	701	880	593	713	682	4.2078	4.49684	4.58497	3.97448	4.24167	4.60682	4.667	4.60476	4.42924	4.07215
ANGPT1	angiopoietin 1 [Source:VGNC Symbol;Acc:VGNC:69810]	protein_coding	-0.71152	0.0867376	0.222382	0.81839	0.0500808	0.583489	0.10687	0.735615	0.825881	-0.302325	0.320865	0.470773	368	291	257	170	51	135	138	152	174	552	3.01668	3.29899	2.69117	2.61827	2.62954	2.24609	2.01349	2.65172	2.40758	3.76834
ANGPT2	angiopoietin 2 [Source:VGNC Symbol;Acc:VGNC:69811]	protein_coding	-1.09909	0.054548	0.161824	0.387191	0.456969	0.849177	-0.711902	0.125036	0.242127	-0.905498	0.0443995	0.111967	458	866	1478	486	69	286	336	302	482	450	3.33009	4.86613	5.20317	4.12392	3.06176	3.31888	3.2838	3.63491	3.86642	3.47512
ANGPTL1	angiopoietin like 1 [Source:VGNC Symbol;Acc:VGNC:69813]	protein_coding	4.65912	0.000143036	0.00301489	0.535169	0.528627	0.875841	5.19429	5.17466e-05	0.00100464	4.9267	2.13835e-05	0.000441773	30	20	29	92	423	826	537	1360	929	1206	-0.477414	-0.442685	-0.348731	1.74507	5.66851	4.84298	3.95673	5.80013	4.81003	4.89216
ANGPTL2	angiopoietin like 2 [Source:VGNC Symbol;Acc:VGNC:69814]	protein_coding	0.0761853	0.656804	0.803169	0.184403	0.318602	0.787284	0.260588	0.139011	0.261918	0.168387	0.252861	0.397433	3841	2475	2931	2344	935	2562	2285	2238	2870	4662	6.39008	6.37906	6.18968	6.38968	6.81183	6.47386	6.04139	6.51809	6.43511	6.84059
ANGPTL4	angiopoietin like 4 [Source:VGNC Symbol;Acc:VGNC:108464]	protein_coding	0.178751	0.480693	0.671075	0.679718	0.0222941	0.527741	0.858469	0.00358614	0.0186716	0.51861	0.0261692	0.0752334	1772	1128	1299	1458	456	1387	1293	1504	1861	4309	5.27526	5.24672	5.01727	5.70537	5.77675	5.58943	5.22099	5.94517	5.81071	6.72706
ANGPTL6	angiopoietin like 6 [Source:VGNC Symbol;Acc:VGNC:108465]	protein_coding	0.404783	0.405444	0.604889	0.638975	0.195801	0.708538	1.04376	0.0220209	0.0694447	0.72427	0.0719724	0.160183	91	82	34	35	12	44	102	103	117	98	1.03507	1.49527	-0.136562	0.394761	0.589549	0.668223	1.5854	2.09723	1.84341	1.30543
ANGPTL7	angiopoietin like 7 [Source:VGNC Symbol;Acc:VGNC:69683]	protein_coding	3.06201	0.00135699	0.0138902	0.321843	0.677361	0.923346	3.38385	0.000485892	0.00459203	3.22293	0.000219212	0.00230487	17	20	18	7	73	75	117	240	81	174	-1.20218	-0.442685	-0.966988	-1.67161	3.14246	1.41351	1.77941	3.30531	1.32424	2.11733
ANK2	ankyrin 2 [Source:VGNC Symbol;Acc:VGNC:100200]	protein_coding	1.29196	0.000292609	0.00488838	0.40716	0.136656	0.6759	1.69912	1.18262e-05	0.000367045	1.49554	1.27621e-05	0.000304043	173	141	247	86	90	309	366	346	377	696	1.94049	2.26357	2.63449	1.64968	3.44252	3.42979	3.40641	3.83019	3.5137	4.10136
ANK3	ankyrin 3 [Source:VGNC Symbol;Acc:VGNC:100293]	protein_coding	-0.174906	0.235421	0.428246	0.0972297	0.508249	0.868604	-0.077676	0.549599	0.681559	-0.126291	0.283975	0.432573	669	425	666	382	100	385	462	407	436	537	3.87387	3.84249	4.05616	3.77797	3.59367	3.74536	3.74066	4.06348	3.72237	3.72878
ANKAR	ankyrin and armadillo repeat containing [Source:VGNC Symbol;Acc:VGNC:69706]	protein_coding	-0.209959	0.321245	0.524062	0.734768	0.00368457	0.423862	0.524808	0.00969702	0.0381675	0.157424	0.33644	0.487755	280	266	289	271	69	186	216	273	365	441	2.62597	3.17027	2.85889	3.28544	3.06176	2.70311	2.65161	3.49005	3.4673	3.44614
ANKDD1A	ankyrin repeat and death domain containing 1A [Source:VGNC Symbol;Acc:VGNC:108144]	protein_coding	0.0737604	0.795253	0.88945	0.291696	0.322417	0.789345	0.365456	0.167196	0.297853	0.219608	0.343391	0.494468	249	131	261	227	71	185	190	280	224	263	2.45854	2.1589	2.71323	3.03166	3.10267	2.69541	2.46857	3.52637	2.76812	2.70612
ANKDD1B	ankyrin repeat and death domain containing 1B [Source:HGNC Symbol;Acc:HGNC:32525]	protein_coding	-0.176277	0.669974	0.810847	0.00382501	0.992798	0.998034	-0.172452	0.650867	0.763151	-0.174364	0.604375	0.729628	28	28	51	39	6	26	30	27	28	30	-0.56784	0.00660756	0.414328	0.543693	-0.350639	-0.051279	-0.108453	0.224836	-0.140413	-0.320481
ANKFY1	ankyrin repeat and FYVE domain containing 1 [Source:VGNC Symbol;Acc:VGNC:69651]	protein_coding	0.0836407	0.442731	0.638191	0.0506756	0.651622	0.913606	0.134316	0.202232	0.3401	0.108979	0.232582	0.374144	1344	1000	1404	883	300	1044	1097	876	1168	1434	4.87717	5.07326	5.1292	4.98301	5.17355	5.18021	4.98427	5.16644	5.13964	5.14149
ANKH	ANKH inorganic pyrophosphate transport regulator [Source:VGNC Symbol;Acc:VGNC:69612]	protein_coding	0.49807	0.027477	0.10226	0.356396	0.10182	0.641964	0.854467	0.000518649	0.00484025	0.676268	0.00127563	0.00822772	227	133	207	173	84	198	236	237	349	329	2.32671	2.18045	2.38246	2.64324	3.34359	2.79245	2.77812	3.28728	3.40301	3.02632
ANKIB1	ankyrin repeat and IBR domain containing 1 [Source:VGNC Symbol;Acc:VGNC:69670]	protein_coding	0.262621	0.198888	0.384479	-0.246228	0.250747	0.745049	0.0163929	0.931991	0.957681	0.139507	0.403349	0.553741	3341	2197	3463	1379	534	2382	3521	1785	2242	2831	6.18905	6.20731	6.43012	5.6251	6.00431	6.36884	6.6647	6.19206	6.07914	6.12147
ANKLE2	ankyrin repeat and LEM domain containing 2 [Source:VGNC Symbol;Acc:VGNC:108287]	protein_coding	0.304493	0.0300572	0.108289	-0.0614274	0.6412	0.909202	0.243065	0.0630579	0.147527	0.273779	0.0206559	0.0631245	1924	1482	1973	1110	407	1592	2091	1235	1680	2386	5.3938	5.63992	5.61929	5.31249	5.61295	5.78806	5.91352	5.6612	5.66327	5.875
ANKMY2	ankyrin repeat and MYND domain containing 2 [Source:VGNC Symbol;Acc:VGNC:69694]	protein_coding	0.349336	0.0255236	0.0971674	-0.199095	0.184493	0.703371	0.150241	0.263604	0.41067	0.249789	0.0460394	0.115094	526	296	460	300	94	398	525	327	392	475	3.52863	3.32341	3.52474	3.43119	3.50489	3.79304	3.92426	3.74909	3.56968	3.55269
ANKRA2	ankyrin repeat family A member 2 [Source:VGNC Symbol;Acc:VGNC:69603]	protein_coding	0.74164	2.55419e-05	0.00103794	-0.0755131	0.512209	0.870983	0.666127	4.16964e-05	0.000862745	0.703883	6.86535e-06	0.000201086	754	595	748	498	244	915	1018	680	991	1156	4.04572	4.32608	4.22307	4.15899	4.87606	4.99029	4.87667	4.80178	4.90303	4.83121
ANKRD10	ankyrin repeat domain 10 [Source:VGNC Symbol;Acc:VGNC:69646]	protein_coding	0.0542396	0.758918	0.868679	-0.105233	0.572808	0.889383	-0.0509937	0.764691	0.846653	0.00162293	0.991153	0.994608	2086	1842	2067	1328	577	1491	1614	1335	1862	1614	5.51026	5.95329	5.68635	5.5708	6.11594	5.69361	5.54042	5.77339	5.81149	5.31179
ANKRD11	ankyrin repeat domain containing 11 [Source:VGNC Symbol;Acc:VGNC:69664]	protein_coding	-0.0521425	0.6696	0.810718	-0.0395216	0.76226	0.94728	-0.0916642	0.459102	0.601527	-0.0719034	0.490304	0.631404	10395	7264	10262	5912	1791	6280	8515	5256	6396	10398	7.82573	7.93167	7.99663	7.7237	7.74916	7.76674	7.93819	7.74927	7.59064	7.99743
ANKRD12	ankyrin repeat domain 12 [Source:VGNC Symbol;Acc:VGNC:104214]	protein_coding	0.40197	0.021234	0.0861622	-0.0289064	0.859827	0.969448	0.373064	0.029899	0.0865811	0.387517	0.0108136	0.0392109	4831	4242	6676	3478	1411	4689	6823	4585	5663	6445	6.7207	7.15592	7.37657	6.95861	7.40523	7.3454	7.61868	7.55229	7.4151	7.3076
ANKRD13A	ankyrin repeat domain 13A [Source:VGNC Symbol;Acc:VGNC:69662]	protein_coding	0.727164	0.0129111	0.0628237	-0.226015	0.394765	0.822377	0.50115	0.0536053	0.131563	0.614157	0.0111779	0.0401112	155	112	223	89	39	178	261	160	162	225	1.78477	1.93632	2.48861	1.69817	2.24708	2.64032	2.9221	2.72498	2.30577	2.48336
ANKRD13C	ankyrin repeat domain 13C [Source:VGNC Symbol;Acc:VGNC:69695]	protein_coding	-0.128296	0.241604	0.435373	0.233795	0.0506068	0.583765	0.105499	0.291167	0.440666	-0.0113984	0.894544	0.936199	1224	763	1018	707	207	730	750	694	880	1152	4.74255	4.68387	4.66639	4.66303	4.63937	4.66515	4.43702	4.83111	4.73203	4.82622
ANKRD13D	ankyrin repeat domain 13D [Source:VGNC Symbol;Acc:VGNC:69722]	protein_coding	0.515619	0.00742415	0.0434907	-0.11996	0.48083	0.857788	0.39566	0.0231786	0.0720708	0.45564	0.00494347	0.0219833	637	417	438	467	189	547	648	404	558	809	3.80347	3.81519	3.45444	4.0666	4.50847	4.25001	4.22679	4.05285	4.07679	4.31766
ANKRD16	ankyrin repeat domain 16 [Source:VGNC Symbol;Acc:VGNC:100294]	protein_coding	0.200402	0.46924	0.660934	0.576541	0.0549892	0.596089	0.776943	0.00649143	0.0285479	0.488673	0.0410602	0.105744	201	222	265	176	83	153	258	229	427	356	2.15358	2.91143	2.73496	2.6678	3.32642	2.42438	2.90556	3.23807	3.69243	3.13925
ANKRD17	ankyrin repeat domain 17 [Source:VGNC Symbol;Acc:VGNC:84240]	protein_coding	-0.250388	0.0998889	0.24443	-0.13797	0.364978	0.805559	-0.388358	0.0143848	0.0509591	-0.319373	0.0183673	0.0576139	2163	1814	2829	1601	392	1304	1885	1127	1427	1820	5.56248	5.93121	6.13863	5.84019	5.55885	5.50053	5.76406	5.52935	5.42812	5.48483
ANKRD18B	ankyrin repeat domain 18B [Source:HGNC Symbol;Acc:HGNC:23644]	protein_coding	-0.701372	0.147159	0.315657	-0.417193	0.398411	0.823905	-1.11856	0.0270598	0.0806728	-0.909968	0.0338402	0.0913112	196	118	174	56	17	34	135	39	78	51	2.11776	2.01038	2.13526	1.04638	1.07398	0.313163	1.98228	0.73095	1.2712	0.397011
ANKRD24	ankyrin repeat domain 24 [Source:HGNC Symbol;Acc:HGNC:29424]	protein_coding	-0.1097	0.806241	0.895662	0.399078	0.381243	0.814966	0.289377	0.458043	0.600488	0.0898384	0.798716	0.873957	101	59	58	44	14	40	66	74	113	49	1.18104	1.03301	0.591537	0.710541	0.803191	0.536491	0.973974	1.62857	1.79413	0.342141
ANKRD26	ankyrin repeat domain containing 26 [Source:VGNC Symbol;Acc:VGNC:81358]	protein_coding	-0.0557776	0.774419	0.877087	-0.141247	0.496508	0.862704	-0.197025	0.311723	0.461615	-0.126401	0.442789	0.590085	3017	2771	4609	2261	810	1931	3219	1813	2765	2863	6.04202	6.54193	6.84228	6.33771	6.60491	6.06628	6.53541	6.21449	6.38138	6.13767
ANKRD27	ankyrin repeat domain 27 [Source:VGNC Symbol;Acc:VGNC:69693]	protein_coding	0.300874	0.122407	0.2798	0.215671	0.267911	0.757961	0.516545	0.00970076	0.0381712	0.408709	0.0172693	0.0549983	589	367	432	400	174	499	427	466	626	649	3.69098	3.63182	3.43466	3.8441	4.38952	4.11797	3.62757	4.25809	4.24209	4.00088
ANKRD28	ankyrin repeat domain 28 [Source:VGNC Symbol;Acc:VGNC:69731]	protein_coding	-0.165216	0.554758	0.73179	-0.236741	0.41873	0.834566	-0.401956	0.143905	0.267968	-0.283586	0.228929	0.370382	110	65	90	80	14	58	84	58	65	57	1.30087	1.16859	1.20356	1.54754	0.803191	1.05275	1.31184	1.28528	1.01576	0.550111
ANKRD29	ankyrin repeat domain 29 [Source:VGNC Symbol;Acc:VGNC:69718]	protein_coding	1.89069	0.149755	0.318985	-0.38033	0.763409	0.947534	1.51036	0.194296	0.330636	1.70053	0.110859	0.219801	46	20	15	44	2	29	594	80	105	52	0.0940552	-0.442685	-1.19454	0.710541	-1.71844	0.096378	4.1017	1.73882	1.69022	0.423683
ANKRD31	ankyrin repeat domain 31 [Source:VGNC Symbol;Acc:VGNC:84277]	protein_coding	0.333544	0.36052	0.563604	0.618719	0.104718	0.641964	0.952264	0.00893561	0.0359978	0.642904	0.0393542	0.102431	83	57	105	138	29	80	117	112	136	235	0.906633	0.984835	1.42024	2.32087	1.82632	1.50446	1.77941	2.21636	2.05693	2.5454
ANKRD34A	ankyrin repeat domain 34A [Source:VGNC Symbol;Acc:VGNC:99844]	protein_coding	0.865269	0.0433636	0.139448	0.340521	0.402264	0.825198	1.20579	0.00561582	0.0256561	1.03553	0.00645342	0.02687	34	16	19	17	15	34	28	31	39	67	-0.311973	-0.733722	-0.898471	-0.574886	0.899211	0.313163	-0.20093	0.413963	0.308779	0.773912
ANKRD37	ankyrin repeat domain 37 [Source:VGNC Symbol;Acc:VGNC:106544]	protein_coding	1.2151	0.115389	0.268889	0.797356	0.284195	0.765809	2.01245	0.00694035	0.0298528	1.61378	0.014726	0.0490337	92	28	64	10	12	108	81	154	252	96	1.05035	0.00660756	0.727828	-1.24765	0.589549	1.929	1.26074	2.67038	2.93654	1.27646
ANKRD39	ankyrin repeat domain 39 [Source:HGNC Symbol;Acc:HGNC:28640]	protein_coding	-0.133595	0.672923	0.813254	0.377241	0.250408	0.745049	0.243646	0.385895	0.535466	0.0550253	0.825936	0.89284	1285	589	881	311	94	623	623	578	901	822	4.81255	4.31151	4.45843	3.48284	3.50489	4.43711	4.17022	4.5679	4.76598	4.34059
ANKRD40	ankyrin repeat domain 40 [Source:VGNC Symbol;Acc:VGNC:69725]	protein_coding	0.206876	0.120091	0.275998	0.0079296	0.951703	0.991722	0.214805	0.0924152	0.194818	0.21084	0.0612482	0.142677	1731	1138	1568	857	308	1374	1373	1023	1433	1690	5.24154	5.25943	5.28831	4.93998	5.21146	5.57587	5.30746	5.38987	5.43416	5.37807
ANKRD42	ankyrin repeat domain 42 [Source:VGNC Symbol;Acc:VGNC:99542]	protein_coding	0.556945	0.0534321	0.159859	-0.375687	0.193769	0.708538	0.181258	0.483954	0.624545	0.369101	0.113373	0.223313	154	159	184	133	49	138	292	150	150	186	1.7756	2.43473	2.21474	2.26832	2.57243	2.27738	3.08273	2.6328	2.19622	2.21218
ANKRD44	ankyrin repeat domain 44 [Source:VGNC Symbol;Acc:VGNC:84209]	protein_coding	-1.23468	1.25051e-05	0.000685097	-0.127512	0.471703	0.854689	-1.36219	2.76334e-06	0.000142724	-1.29843	1.15571e-06	6.6267e-05	475	333	497	338	49	134	163	107	150	179	3.38234	3.49232	3.63576	3.6023	2.57243	2.23551	2.25019	2.15139	2.19622	2.15761
ANKRD46	ankyrin repeat domain 46 [Source:VGNC Symbol;Acc:VGNC:69719]	protein_coding	0.398776	0.0158659	0.0721269	0.0503725	0.739404	0.941407	0.449148	0.00718065	0.0305944	0.423962	0.00397532	0.0187746	2878	1605	1947	1849	747	2277	2219	1909	2656	3126	5.97403	5.75481	5.60018	6.04775	6.48818	6.30385	5.99915	6.28887	6.3234	6.26435
ANKRD49	ankyrin repeat domain 49 [Source:VGNC Symbol;Acc:VGNC:107420]	protein_coding	0.59972	0.0378939	0.126612	0.0459197	0.864952	0.970804	0.64564	0.0209797	0.0670677	0.62268	0.0125403	0.0435452	658	467	841	665	300	662	1006	934	1022	830	3.85005	3.97787	4.39159	4.5749	5.17355	4.52446	4.8596	5.25877	4.94737	4.35452
ANKRD50	ankyrin repeat domain containing 50 [Source:VGNC Symbol;Acc:VGNC:69734]	protein_coding	0.281748	0.115483	0.26897	0.24533	0.184014	0.703371	0.527078	0.0068802	0.0297074	0.404413	0.0131029	0.0449679	2275	1578	1830	1565	523	2299	1650	1705	2308	3293	5.63522	5.73036	5.51089	5.80742	5.97432	6.31772	5.5722	6.12596	6.12096	6.33937
ANKRD52	ankyrin repeat domain 52 [Source:VGNC Symbol;Acc:VGNC:99887]	protein_coding	-0.076558	0.789705	0.886608	0.105752	0.718001	0.933371	0.0291937	0.909814	0.944677	-0.0236821	0.918049	0.950573	76	52	67	41	10	37	69	45	54	65	0.784029	0.856842	0.79143	0.612765	0.338677	0.429144	1.03607	0.93	0.757507	0.731843
ANKRD54	ankyrin repeat domain 54 [Source:VGNC Symbol;Acc:VGNC:84542]	protein_coding	-0.0524398	0.669628	0.810718	-0.0806303	0.529037	0.875971	-0.13307	0.260391	0.407024	-0.0927549	0.364079	0.514777	997	676	858	743	171	600	829	484	711	862	4.44739	4.50967	4.42038	4.7345	4.36451	4.383	4.58109	4.31259	4.4252	4.40893
ANKRD6	ankyrin repeat domain 6 [Source:VGNC Symbol;Acc:VGNC:81023]	protein_coding	-0.0880496	0.808012	0.896787	-0.0701161	0.850529	0.96628	-0.158166	0.635667	0.751509	-0.123108	0.675996	0.785065	63	44	51	31	6	27	65	29	33	54	0.524352	0.625031	0.414328	0.228665	-0.350639	-0.000362222	0.952667	0.322496	0.0811973	0.475591
ANKRD62	ankyrin repeat domain 62 [Source:HGNC Symbol;Acc:HGNC:35241]	protein_coding	2.33461	0.0281629	0.104036	-1.96543	0.0856529	0.625767	0.36918	0.722134	0.816437	1.35189	0.126729	0.242388	57	112	137	6	9	271	395	42	98	56	0.386672	1.93632	1.79599	-1.84602	0.194726	3.24167	3.51579	0.833905	1.59272	0.525696
ANKRD9	ankyrin repeat domain 9 [Source:VGNC Symbol;Acc:VGNC:84301]	protein_coding	-0.994216	0.000930447	0.0104886	-0.322213	0.193546	0.708538	-1.31643	7.26136e-05	0.0012391	-1.15532	6.13487e-05	0.000910275	1860	766	1071	827	115	399	592	265	325	646	5.34507	4.68951	4.73943	4.88868	3.79432	3.79665	4.09685	3.44739	3.30086	3.99422
ANKS1A	ankyrin repeat and sterile alpha motif domain containing 1A [Source:VGNC Symbol;Acc:VGNC:69657]	protein_coding	0.301464	0.397382	0.59791	-0.204139	0.577966	0.89155	0.0973248	0.768872	0.849406	0.199394	0.493117	0.634061	72	71	92	29	13	53	96	46	63	75	0.708988	1.29251	1.2344	0.137849	0.700321	0.926859	1.49985	0.96066	0.972113	0.930897
ANKS1B	ankyrin repeat and sterile alpha motif domain containing 1B [Source:VGNC Symbol;Acc:VGNC:69689]	protein_coding	-0.752299	0.0169327	0.0749782	-0.395113	0.18822	0.703531	-1.14741	0.00103341	0.00800877	-0.949856	0.00134255	0.00854937	204	126	155	186	19	75	104	58	75	71	2.17465	2.10357	1.971	2.74675	1.22984	1.41351	1.61282	1.28528	1.21614	0.854539
ANKS3	ankyrin repeat and sterile alpha motif domain containing 3 [Source:VGNC Symbol;Acc:VGNC:69735]	protein_coding	0.0530845	0.755935	0.867111	-0.0658637	0.708887	0.930551	-0.0127792	0.935531	0.959876	0.0201526	0.884613	0.930405	735	403	492	524	111	448	556	392	442	614	4.00904	3.76615	3.62125	4.23215	3.74348	3.96303	4.00669	4.00952	3.742	3.92123
ANKS6	ankyrin repeat and sterile alpha motif domain containing 6 [Source:VGNC Symbol;Acc:VGNC:103239]	protein_coding	-0.310198	0.435689	0.632021	0.360869	0.366321	0.806151	0.0506708	0.879866	0.925267	-0.129764	0.674535	0.784311	100	109	129	53	14	59	82	72	137	74	1.16709	1.89781	1.71082	0.969462	0.803191	1.07666	1.27797	1.58987	2.06734	0.912183
ANKZF1	ankyrin repeat and zinc finger peptidyl tRNA hydrolase 1 [Source:VGNC Symbol;Acc:VGNC:69697]	protein_coding	-0.0173287	0.9197	0.956969	0.274983	0.144074	0.683725	0.257654	0.13278	0.253152	0.120163	0.40273	0.553161	1861	944	1731	1530	407	1170	1329	1270	1562	2065	5.34584	4.99028	5.43077	5.77483	5.61295	5.34433	5.26054	5.70147	5.55834	5.66679
ANLN	anillin, actin binding protein [Source:VGNC Symbol;Acc:VGNC:69610]	protein_coding	-1.68968	1.0794e-05	0.00062155	0.169592	0.469527	0.854636	-1.52009	1.11556e-05	0.000355195	-1.60489	2.21676e-06	9.58378e-05	2573	1354	1967	1434	132	438	551	268	595	986	5.81259	5.50978	5.6149	5.68145	3.99237	3.9306	3.99371	3.46353	4.16907	4.60228
ANO1	anoctamin 1 [Source:VGNC Symbol;Acc:VGNC:69668]	protein_coding	0.726835	0.0454597	0.143897	0.598755	0.0931421	0.63242	1.32559	0.000699776	0.00607011	1.02621	0.00210258	0.0118278	334	215	249	140	103	452	252	527	586	493	2.87798	2.8656	2.646	2.34136	3.6361	3.9758	2.87191	4.435	4.14716	3.60606
ANO10	anoctamin 10 [Source:VGNC Symbol;Acc:VGNC:69696]	protein_coding	-0.268913	0.248428	0.444081	-0.148147	0.529285	0.876014	-0.41706	0.0672845	0.154504	-0.342987	0.0833801	0.178331	766	395	563	303	82	306	446	247	462	330	4.06841	3.73736	3.81478	3.44546	3.30904	3.4158	3.69006	3.34652	3.80555	3.03066
ANO6	anoctamin 6 [Source:VGNC Symbol;Acc:VGNC:69902]	protein_coding	0.22046	0.162403	0.336292	-0.0901575	0.572163	0.889123	0.130302	0.379911	0.530051	0.175381	0.179763	0.310513	2246	2020	2524	1343	456	2065	2351	1487	2178	2382	5.61674	6.08624	5.9742	5.58699	5.77675	6.16298	6.08244	5.92879	6.0374	5.87258
ANO8	anoctamin 8 [Source:VGNC Symbol;Acc:VGNC:82103]	protein_coding	-0.551073	0.412493	0.611541	0.449462	0.494546	0.861842	-0.101611	0.850974	0.906295	-0.326342	0.525442	0.662662	133	57	43	22	3	34	48	52	70	32	1.56833	0.984835	0.18094	-0.234367	-1.23798	0.313163	0.531981	1.13208	1.11942	-0.234561
ANP32A	acidic nuclear phosphoprotein 32 family member A [Source:VGNC Symbol;Acc:VGNC:84302]	protein_coding	-0.187445	0.0904343	0.228398	-0.0865942	0.439621	0.841758	-0.274039	0.0203332	0.0656148	-0.230742	0.0206441	0.0631172	10724	6563	9484	6087	1710	6353	6035	4588	6323	7492	7.87067	7.7853	7.88291	7.76577	7.68241	7.78341	7.44169	7.55323	7.57409	7.52469
ANP32B	acidic nuclear phosphoprotein 32 family member B [Source:VGNC Symbol;Acc:VGNC:103240]	protein_coding	-0.51183	0.000531531	0.00705857	-0.148985	0.217214	0.724153	-0.660815	7.16261e-05	0.00122646	-0.586322	4.45123e-05	0.000731269	32143	19469	28319	19799	4115	15418	14909	10179	14063	19361	9.45407	9.35378	9.46086	9.4671	8.94905	9.06227	8.74613	8.70262	8.72704	8.89411
ANP32E	acidic nuclear phosphoprotein 32 family member E [Source:VGNC Symbol;Acc:VGNC:97733]	protein_coding	-0.922117	9.90003e-06	0.000585753	0.00704881	0.956424	0.992129	-0.915068	7.67706e-06	0.000274202	-0.918592	1.74064e-06	8.04672e-05	5577	3411	5144	3284	491	1731	2443	1445	1927	3066	6.92775	6.84153	7.00064	6.87585	5.88332	5.90869	6.13776	5.8875	5.86093	6.23641
ANPEP	alanyl aminopeptidase, membrane [Source:VGNC Symbol;Acc:VGNC:69943]	protein_coding	-0.847822	0.13548	0.298149	0.489264	0.36323	0.804625	-0.358558	0.417585	0.564742	-0.60319	0.162799	0.289524	179	107	218	95	13	36	148	83	198	72	1.98888	1.87155	2.45627	1.7905	0.700321	0.391511	2.11288	1.79093	2.59189	0.874011
ANTKMT	adenine nucleotide translocase lysine methyltransferase [Source:VGNC Symbol;Acc:VGNC:72271]	protein_coding	-1.01719	0.156273	0.327859	0.533965	0.435238	0.841128	-0.483229	0.40482	0.553531	-0.750211	0.176871	0.307007	521	237	280	970	55	128	237	115	255	529	3.51492	3.00498	2.81366	5.11832	2.73739	2.17033	2.78417	2.25398	2.95348	3.70723
ANTXR1	ANTXR cell adhesion molecule 1 [Source:VGNC Symbol;Acc:VGNC:69873]	protein_coding	0.520368	0.0957561	0.237451	-0.0632798	0.832272	0.961746	0.457089	0.105104	0.213618	0.488728	0.0572887	0.135659	359	274	424	162	52	349	499	317	460	355	2.98125	3.21273	3.40785	2.54946	2.65727	3.60443	3.8513	3.7045	3.79932	3.13523
ANTXR2	ANTXR cell adhesion molecule 2 [Source:VGNC Symbol;Acc:VGNC:69881]	protein_coding	-0.426191	0.00249866	0.0212119	0.164111	0.179172	0.703371	-0.26208	0.0292758	0.0852875	-0.344135	0.00293078	0.0149827	3301	2342	2986	1756	477	1594	1716	1400	2118	2378	6.17168	6.29944	6.21648	5.97337	5.84164	5.78987	5.62871	5.8419	5.99714	5.87016
ANXA1	annexin A1 [Source:VGNC Symbol;Acc:VGNC:69944]	protein_coding	3.70429	1.00895e-05	0.000585969	0.788366	0.144385	0.683725	4.49266	8.70481e-07	7.59958e-05	4.09847	5.54906e-07	4.39122e-05	15	30	10	13	49	124	246	292	251	436	-1.35483	0.100032	-1.67799	-0.920394	2.57243	2.12519	2.83745	3.58658	2.93086	3.42979
ANXA11	annexin A11 [Source:VGNC Symbol;Acc:VGNC:69946]	protein_coding	0.328717	0.0523944	0.157766	0.39377	0.0303093	0.55129	0.722487	0.000420851	0.00414374	0.525602	0.00150359	0.00929915	2247	1076	1756	1517	562	1725	1687	1846	2414	3089	5.61738	5.17875	5.45142	5.76253	6.07797	5.90369	5.60415	6.24049	6.18568	6.24719
ANXA2	annexin A2 [Source:VGNC Symbol;Acc:VGNC:84303]	protein_coding	0.223204	0.413137	0.612129	0.40914	0.17656	0.703371	0.632344	0.0379715	0.102725	0.427774	0.0830706	0.177894	8811	4814	6061	8234	2470	7234	5263	6947	11160	11462	7.58729	7.33834	7.23719	8.20152	8.21279	7.97072	7.2443	8.15159	8.39353	8.13795
ANXA3	annexin A3 [Source:VGNC Symbol;Acc:VGNC:69948]	protein_coding	1.20195	0.0279969	0.103682	-0.466922	0.372513	0.809609	0.735026	0.142223	0.265971	0.968487	0.0329895	0.0897315	141	36	56	139	37	112	240	161	105	119	1.65084	0.348705	0.543088	2.33115	2.17218	1.9806	2.80215	2.73389	1.69022	1.57896
ANXA4	annexin A4 [Source:VGNC Symbol;Acc:VGNC:69949]	protein_coding	0.649061	0.0126545	0.0620663	0.256302	0.287041	0.768047	0.905363	0.00128018	0.00925396	0.777212	0.00129783	0.00834313	1680	1255	1583	1083	779	1763	1618	2097	2798	2225	5.19847	5.4004	5.30202	5.27702	6.54865	5.93509	5.54399	6.42427	6.39848	5.77432
ANXA5	annexin A5 [Source:VGNC Symbol;Acc:VGNC:69950]	protein_coding	0.107192	0.376199	0.577299	0.130049	0.322203	0.789345	0.237241	0.0705747	0.160108	0.172216	0.110461	0.219173	30677	16905	21114	17568	5571	18041	21680	15761	26354	27468	9.38673	9.15007	9.03733	9.29464	9.38604	9.28891	9.28624	9.3333	9.63306	9.39865
ANXA6	annexin A6 [Source:VGNC Symbol;Acc:VGNC:69951]	protein_coding	-0.465691	0.0128494	0.062683	0.165235	0.344643	0.799177	-0.300456	0.0807079	0.176152	-0.383073	0.0146253	0.0487341	8325	4640	6713	6820	1317	3747	4085	3636	4795	6377	7.50546	7.28525	7.38454	7.92976	7.30581	7.022	6.87892	7.21784	7.17516	7.2923
ANXA7	annexin A7 [Source:VGNC Symbol;Acc:VGNC:69952]	protein_coding	0.179308	0.259373	0.456356	0.447928	0.0167393	0.510172	0.627236	0.00130029	0.00935503	0.403272	0.00832506	0.0322266	2985	1678	2205	2229	616	2140	2347	2002	3557	4326	6.02665	5.8189	5.77948	6.31716	6.21022	6.21441	6.07998	6.35744	6.74451	6.73273
AOPEP	aminopeptidase O (putative) [Source:VGNC Symbol;Acc:VGNC:103243]	protein_coding	-0.626549	0.00523489	0.0346161	-0.288748	0.155837	0.691547	-0.915297	0.00027435	0.003125	-0.770923	0.000325367	0.00309625	3372	1815	3490	2774	406	1669	1610	1189	1441	1428	6.20236	5.93201	6.44131	6.63251	5.60941	5.85613	5.53685	5.60651	5.44218	5.13545
AOX1	aldehyde oxidase 1 [Source:VGNC Symbol;Acc:VGNC:69956]	protein_coding	1.62971	0.00111263	0.0121127	0.91419	0.0332364	0.55129	2.5439	8.80721e-06	0.000300611	2.08681	2.16872e-05	0.000446006	33	26	47	30	29	62	123	167	134	252	-0.351589	-0.0932881	0.302348	0.183971	1.82632	1.1461	1.85025	2.78618	2.03589	2.6451
AP1AR	adaptor related protein complex 1 associated regulatory protein [Source:VGNC Symbol;Acc:VGNC:106546]	protein_coding	0.389255	0.267295	0.465856	-0.698718	0.0752496	0.613774	-0.309463	0.371264	0.522022	0.039896	0.889661	0.933593	370	293	494	128	44	313	492	169	213	286	3.02444	3.30881	3.62707	2.21378	2.41891	3.44824	3.83101	2.8032	2.69617	2.82594
AP1B1	adaptor related protein complex 1 subunit beta 1 [Source:VGNC Symbol;Acc:VGNC:69957]	protein_coding	-0.472733	0.152391	0.322014	0.334738	0.304884	0.779036	-0.137996	0.62163	0.740229	-0.305365	0.238425	0.381277	467	364	427	429	126	174	322	417	337	325	3.35799	3.62004	3.41796	3.94464	3.92553	2.60787	3.22281	4.09837	3.35284	3.00881
AP1G1	adaptor related protein complex 1 subunit gamma 1 [Source:VGNC Symbol;Acc:VGNC:69958]	protein_coding	0.162233	0.170174	0.346732	-0.184508	0.138594	0.676327	-0.0222759	0.836535	0.89649	0.0699783	0.459366	0.605227	1567	1082	1474	972	278	1236	1393	946	1152	1307	5.0982	5.18676	5.19927	5.12129	5.06388	5.42338	5.32829	5.27716	5.11978	5.00795
AP1G2	adaptor related protein complex 1 subunit gamma 2 [Source:VGNC Symbol;Acc:VGNC:69959]	protein_coding	0.184712	0.318536	0.521464	0.0877948	0.63964	0.909202	0.272507	0.124448	0.241529	0.228609	0.140682	0.26139	595	453	513	546	173	452	562	482	618	631	3.70553	3.93414	3.68124	4.29129	4.38123	3.9758	4.02211	4.30663	4.2236	3.96046
AP1M1	adaptor related protein complex 1 subunit mu 1 [Source:VGNC Symbol;Acc:VGNC:69824]	protein_coding	-0.187698	0.257641	0.454442	-0.102351	0.54687	0.881821	-0.29005	0.0805937	0.175987	-0.238874	0.0936447	0.194715	2223	1377	2028	1663	440	1321	1383	877	1254	2128	5.60191	5.53405	5.65891	5.89495	5.72528	5.51919	5.31791	5.16808	5.24196	5.71009
AP1S1	adaptor related protein complex 1 subunit sigma 1 [Source:VGNC Symbol;Acc:VGNC:69960]	protein_coding	-0.266938	0.0564661	0.165533	0.196252	0.163842	0.698433	-0.0706858	0.570102	0.698599	-0.168812	0.132722	0.250714	3404	2257	2660	2681	500	1934	2234	1771	2436	3049	6.21597	6.24615	6.04984	6.58334	5.9095	6.06851	6.00886	6.18071	6.19876	6.2284
AP1S2	adaptor related protein complex 1 subunit sigma 2 [Source:VGNC Symbol;Acc:VGNC:69961]	protein_coding	0.992471	0.151192	0.320527	0.31798	0.630808	0.907824	1.31045	0.0403513	0.107214	1.15146	0.0460894	0.115177	196	95	190	85	37	95	655	268	482	247	2.11776	1.70311	2.26041	1.63316	2.17218	1.74726	4.24223	3.46353	3.86642	2.61648
AP2A1	adaptor related protein complex 2 subunit alpha 1 [Source:VGNC Symbol;Acc:VGNC:69962]	protein_coding	-0.174031	0.181013	0.361476	-0.0689277	0.600572	0.898151	-0.242959	0.0627132	0.147026	-0.208495	0.0636183	0.146558	2973	1621	2671	1882	470	1558	1994	1275	1557	2508	6.02084	5.7691	6.05579	6.07325	5.82033	5.75695	5.84507	5.70713	5.55372	5.94686
AP2A2	adaptor related protein complex 2 subunit alpha 2 [Source:VGNC Symbol;Acc:VGNC:69963]	protein_coding	0.0611894	0.625197	0.782406	-0.0277061	0.830851	0.961111	0.0334833	0.776258	0.854844	0.0473364	0.645363	0.761448	1297	1016	1174	964	275	906	1166	822	936	1406	4.82593	5.09612	4.8716	5.10938	5.04825	4.97606	5.07211	5.07481	4.82083	5.11309
AP2B1	adaptor related protein complex 2 subunit beta 1 [Source:VGNC Symbol;Acc:VGNC:69964]	protein_coding	0.588264	0.0102686	0.0538377	0.123733	0.545121	0.880786	0.711997	0.00230485	0.013739	0.65013	0.00162966	0.00983361	927	778	969	896	411	1150	1078	1126	1449	1409	4.34268	4.71188	4.5954	5.00405	5.62704	5.31949	4.95912	5.52807	5.45016	5.11616
AP2M1	adaptor related protein complex 2 subunit mu 1 [Source:VGNC Symbol;Acc:VGNC:69965]	protein_coding	-0.448159	0.0156256	0.0713863	0.0946567	0.584856	0.89346	-0.353503	0.0469038	0.119778	-0.400831	0.0118374	0.0417702	13788	8416	10461	10374	2005	6723	6642	4860	7786	11603	8.23315	8.14399	8.02433	8.53476	7.91195	7.86506	7.5799	7.63629	7.87427	8.15559
AP2S1	adaptor related protein complex 2 subunit sigma 1 [Source:VGNC Symbol;Acc:VGNC:69966]	protein_coding	-0.66834	0.00287553	0.0231755	-0.214456	0.273762	0.760688	-0.882796	0.00035319	0.00370781	-0.775568	0.000269621	0.00267487	9970	5419	6939	6850	989	3863	4480	2217	3314	5968	7.76552	7.50906	7.43229	7.93609	6.89279	7.06596	7.01202	6.5045	6.64249	7.19671
AP3B1	adaptor related protein complex 3 subunit beta 1 [Source:VGNC Symbol;Acc:VGNC:69967]	protein_coding	-0.276696	0.0199262	0.0825855	-0.293762	0.0189578	0.512921	-0.570458	0.00011959	0.00173265	-0.423577	0.00039849	0.00357696	2817	1741	2652	1655	390	1385	1926	971	1321	1795	5.94316	5.87202	6.0455	5.888	5.55148	5.58736	5.79507	5.31473	5.31693	5.4649
AP3D1	adaptor related protein complex 3 subunit delta 1 [Source:VGNC Symbol;Acc:VGNC:69969]	protein_coding	-0.465699	0.00851878	0.0476348	0.015686	0.919238	0.98372	-0.450013	0.00732595	0.0310475	-0.457856	0.0028051	0.0145491	1551	1168	1604	1210	291	747	961	597	907	1360	5.08342	5.29691	5.321	5.43674	5.12969	4.69828	4.79373	4.61443	4.77553	5.06519
AP3M1	adaptor related protein complex 3 subunit mu 1 [Source:VGNC Symbol;Acc:VGNC:69970]	protein_coding	0.0309081	0.926814	0.960383	-0.509352	0.164906	0.698433	-0.478444	0.152058	0.278587	-0.223768	0.42547	0.573794	196	165	252	131	16	164	235	104	150	113	2.11776	2.48755	2.66311	2.24675	0.989238	2.5234	2.77205	2.11096	2.19622	1.50596
AP3M2	adaptor related protein complex 3 subunit mu 2 [Source:VGNC Symbol;Acc:VGNC:69971]	protein_coding	-0.548059	0.00119759	0.0127104	0.0120804	0.928001	0.986931	-0.535978	0.000838503	0.00690184	-0.542018	0.000276673	0.00271693	1681	966	1407	1016	203	749	770	636	681	1084	5.19933	5.02346	5.13227	5.18504	4.61129	4.70213	4.47487	4.7055	4.36319	4.73865
AP3S1	adaptor related protein complex 3 subunit sigma 1 [Source:VGNC Symbol;Acc:VGNC:69867]	protein_coding	0.215905	0.0902625	0.228092	0.0647556	0.61096	0.900958	0.28066	0.0331066	0.0931002	0.248283	0.0276147	0.0782538	4746	3049	3821	3383	1073	3737	3805	2867	4194	5732	6.6951	6.67976	6.57195	6.91868	7.01033	7.01815	6.77654	6.8752	6.98205	7.13853
AP3S2	NA	NA	-0.0118301	0.942569	0.969045	0.0366323	0.830136	0.960865	0.0248023	0.872583	0.920015	0.00648609	0.961603	0.977035	1635	910	1439	1158	260	1002	1320	698	1228	1784	5.15937	4.93747	5.16466	5.37347	4.96749	5.12108	5.25076	4.83939	5.21179	5.45605
AP4B1	adaptor related protein complex 4 subunit beta 1 [Source:VGNC Symbol;Acc:VGNC:69972]	protein_coding	0.35587	0.0544141	0.161618	-0.243539	0.186433	0.703371	0.112332	0.4914	0.631652	0.234101	0.114514	0.225061	288	221	283	203	70	222	353	206	253	277	2.6662	2.90497	2.82889	2.87178	3.08236	2.95608	3.35456	3.08645	2.94221	2.78023
AP4E1	adaptor related protein complex 4 subunit epsilon 1 [Source:VGNC Symbol;Acc:VGNC:69973]	protein_coding	0.55184	0.331237	0.534727	-0.51375	0.384764	0.816743	0.0380893	0.94264	0.964667	0.294965	0.523825	0.661873	189	186	416	159	38	131	717	215	187	232	2.06608	2.65853	3.38053	2.52279	2.21011	2.20329	4.37229	3.14769	2.51033	2.52707
AP4M1	adaptor related protein complex 4 subunit mu 1 [Source:VGNC Symbol;Acc:VGNC:69974]	protein_coding	-0.262519	0.100185	0.244669	0.108366	0.489192	0.859736	-0.154153	0.283587	0.432601	-0.208336	0.109457	0.217811	1586	1113	1241	1214	275	975	901	804	1003	1399	5.11555	5.22744	4.9515	5.4415	5.04825	5.08175	4.70094	5.04293	4.92036	5.1059
AP4S1	adaptor related protein complex 4 subunit sigma 1 [Source:VGNC Symbol;Acc:VGNC:84304]	protein_coding	-0.0782677	0.652538	0.799977	0.112292	0.530044	0.876656	0.0340241	0.829174	0.892065	-0.0221218	0.874281	0.923055	747	492	794	443	132	503	531	491	672	566	4.03231	4.05281	4.30888	3.99079	3.99237	4.12945	3.94059	4.33324	4.34406	3.8043
AP5B1	adaptor related protein complex 5 subunit beta 1 [Source:VGNC Symbol;Acc:VGNC:107421]	protein_coding	0.333453	0.348715	0.552812	0.482185	0.191122	0.706775	0.815638	0.0214525	0.0680682	0.574546	0.058994	0.138595	91	69	74	53	41	51	93	93	154	107	1.03507	1.25237	0.929763	0.969462	2.31828	0.873258	1.45509	1.95219	2.23367	1.42906
AP5M1	adaptor related protein complex 5 subunit mu 1 [Source:VGNC Symbol;Acc:VGNC:69868]	protein_coding	0.0913432	0.489898	0.678593	0.087045	0.52222	0.872969	0.178388	0.158888	0.287815	0.134866	0.22105	0.361698	939	557	729	614	159	682	678	495	754	964	4.36118	4.23118	4.18608	4.46011	4.25987	4.56728	4.29186	4.3449	4.50967	4.56982
AP5S1	adaptor related protein complex 5 subunit sigma 1 [Source:VGNC Symbol;Acc:VGNC:69837]	protein_coding	-0.331613	0.0557243	0.163905	0.0475712	0.773159	0.949644	-0.284042	0.0777522	0.171443	-0.307828	0.0340905	0.0919342	1644	1037	1477	1300	318	873	951	669	988	1499	5.16728	5.12558	5.2022	5.5401	5.25747	4.92264	4.77867	4.7783	4.89866	5.20533
AP5Z1	adaptor related protein complex 5 subunit zeta 1 [Source:VGNC Symbol;Acc:VGNC:69883]	protein_coding	0.0839921	0.868573	0.933042	-0.154535	0.766412	0.947889	-0.070543	0.878453	0.924357	0.00672456	0.986893	0.992037	570	251	323	73	37	223	328	241	249	215	3.64391	3.08715	3.01802	1.41845	2.17218	2.96251	3.24927	3.31127	2.91941	2.41854
APAF1	apoptotic peptidase activating factor 1 [Source:VGNC Symbol;Acc:VGNC:69975]	protein_coding	0.0698226	0.603667	0.767754	-0.0326214	0.813682	0.957514	0.0372012	0.765702	0.847288	0.0535119	0.625879	0.746821	525	428	547	379	123	411	450	342	452	524	3.52589	3.85259	3.77338	3.76665	3.89091	3.8392	3.70288	3.81349	3.77412	3.6936
APBA2	amyloid beta protein binding family A member 2 [Source:VGNC Symbol;Acc:VGNC:69977]	protein_coding	-1.02569	0.000159237	0.00318757	0.493474	0.0196899	0.512921	-0.532219	0.00507747	0.0238736	-0.778956	0.000191718	0.00210498	452	369	423	368	51	168	175	176	252	337	3.31119	3.63962	3.40446	3.72436	2.62954	2.55778	2.35135	2.86122	2.93654	3.06071
APBA3	amyloid beta protein binding family A member 3 [Source:VGNC Symbol;Acc:VGNC:69978]	protein_coding	-0.076602	0.748923	0.862431	0.473572	0.0665217	0.60481	0.39697	0.0700636	0.159273	0.160184	0.398785	0.549359	574	262	328	189	56	239	334	281	448	450	3.65395	3.14857	3.04001	2.76961	2.76314	3.06169	3.27525	3.53149	3.76136	3.47512
APBB1	amyloid beta protein binding family B member 1 [Source:VGNC Symbol;Acc:VGNC:69979]	protein_coding	0.381792	0.067833	0.187292	0.0539671	0.787268	0.952549	0.435759	0.0310273	0.0886531	0.408776	0.0225782	0.0673563	476	280	454	424	162	462	428	412	499	583	3.38536	3.24376	3.5059	3.9278	4.28675	4.00725	3.63092	4.08103	3.91621	3.84681
APBB2	amyloid beta protein binding family B member 2 [Source:VGNC Symbol;Acc:VGNC:69980]	protein_coding	-0.0836069	0.526061	0.708888	-0.0557229	0.682227	0.924521	-0.13933	0.270036	0.418265	-0.111468	0.309735	0.459375	1404	862	1059	851	213	840	922	687	737	1193	4.94005	4.85946	4.72321	4.92986	4.68048	4.86717	4.7341	4.81652	4.47686	4.87656
APBB3	amyloid beta protein binding family B member 3 [Source:VGNC Symbol;Acc:VGNC:69869]	protein_coding	-0.309892	0.258803	0.455792	0.00232655	0.993216	0.998061	-0.307565	0.225026	0.366653	-0.308728	0.17174	0.300683	1668	739	761	450	133	557	672	500	606	738	5.18815	4.63787	4.24784	4.01331	4.00321	4.27606	4.27908	4.35936	4.19541	4.18559
APC	APC regulator of WNT signaling pathway [Source:VGNC Symbol;Acc:VGNC:84282]	protein_coding	0.400702	0.0131278	0.063513	-0.0670822	0.648504	0.912047	0.333619	0.0284354	0.0835043	0.36716	0.0078642	0.0309289	2568	1948	2771	1481	620	2584	2607	1683	2404	3612	5.80979	6.03393	6.10877	5.72792	6.21954	6.48619	6.23142	6.10724	6.1797	6.47267
APC2	APC regulator of WNT signaling pathway 2 [Source:VGNC Symbol;Acc:VGNC:69888]	protein_coding	0.539121	0.131818	0.292852	-0.129956	0.715919	0.932415	0.409165	0.227099	0.369141	0.474143	0.112795	0.222499	71	54	61	37	32	65	64	75	73	60	0.689602	0.90941	0.661291	0.471148	1.9659	1.21235	0.931041	1.64754	1.17823	0.62097
APCDD1	APC down-regulated 1 [Source:VGNC Symbol;Acc:VGNC:104215]	protein_coding	-1.01714	3.87604e-05	0.00135882	-0.188105	0.269495	0.758803	-1.20524	6.06329e-06	0.000235771	-1.11119	3.07511e-06	0.000117882	4429	4353	5415	3490	557	1529	2334	1454	1712	2088	6.59544	7.19317	7.07467	6.96358	6.06509	5.72988	6.07198	5.89644	5.69046	5.68275
APEH	acylaminoacyl-peptide hydrolase [Source:VGNC Symbol;Acc:VGNC:69982]	protein_coding	-0.0258914	0.879874	0.938773	0.139779	0.434095	0.841128	0.113888	0.475089	0.616031	0.0439981	0.75212	0.84127	712	475	662	659	167	478	576	426	590	854	3.96336	4.00228	4.0475	4.56186	4.33047	4.05617	4.05747	4.12906	4.15694	4.39552
APEX1	apurinic/apyrimidinic endodeoxyribonuclease 1 [Source:VGNC Symbol;Acc:VGNC:84305]	protein_coding	-0.395638	0.000635292	0.00798758	-0.126368	0.186201	0.703371	-0.522006	6.69244e-05	0.00118053	-0.458822	4.70591e-05	0.000758099	13432	8770	11370	7737	1838	6305	7438	4680	6743	8336	8.19542	8.20342	8.14451	8.11172	7.78652	7.77247	7.74315	7.58186	7.66684	7.67864
APEX2	apurinic/apyrimidinic endodeoxyribonuclease 2 [Source:VGNC Symbol;Acc:VGNC:69857]	protein_coding	-0.472628	0.0251321	0.0961922	-0.0157581	0.935032	0.988555	-0.488386	0.0155688	0.0541587	-0.480507	0.00821213	0.0319146	653	410	430	330	100	233	316	201	264	427	3.8391	3.79088	3.428	3.56792	3.59367	3.02529	3.19586	3.05127	3.00311	3.39988
APH1A	aph-1 homolog A, gamma-secretase subunit [Source:VGNC Symbol;Acc:VGNC:69924]	protein_coding	0.240083	0.0372605	0.125052	0.0496411	0.653113	0.913829	0.289725	0.0143854	0.0509591	0.264904	0.00984087	0.036494	3992	2409	3204	2594	932	2821	3264	2485	3304	4507	6.44567	6.3401	6.31805	6.53578	6.80719	6.6127	6.55542	6.66902	6.63813	6.79183
APH1B	aph-1 homolog B, gamma-secretase subunit [Source:VGNC Symbol;Acc:VGNC:69891]	protein_coding	-0.439573	0.00378575	0.0279633	0.138909	0.287458	0.768348	-0.300664	0.0213477	0.0678274	-0.370119	0.0031176	0.0156191	2228	1306	1610	1089	264	968	1029	819	1073	1560	5.60514	5.45778	5.32638	5.28498	4.98948	5.07137	4.89215	5.06955	5.01749	5.26278
API5	apoptosis inhibitor 5 [Source:VGNC Symbol;Acc:VGNC:99544]	protein_coding	0.0887528	0.336708	0.540362	-0.0256035	0.786383	0.95233	0.0631493	0.468015	0.609429	0.0759511	0.319512	0.469552	1665	1105	1520	1021	355	1107	1339	923	1298	1581	5.18555	5.21705	5.24353	5.19211	5.41602	5.2646	5.27134	5.24171	5.29163	5.28204
APIP	APAF1 interacting protein [Source:VGNC Symbol;Acc:VGNC:99543]	protein_coding	0.26452	0.0670757	0.185883	-0.305904	0.048022	0.581246	-0.0413838	0.750578	0.836986	0.111568	0.326593	0.476543	3437	1700	2481	1482	595	2253	2457	1301	2080	2561	6.22988	5.83767	5.94944	5.72889	6.16022	6.28858	6.146	5.73622	5.97104	5.977
APLF	aprataxin and PNKP like factor [Source:VGNC Symbol;Acc:VGNC:106127]	protein_coding	0.0778822	0.666717	0.808951	0.362694	0.0669527	0.605213	0.440576	0.0167077	0.0569812	0.259229	0.0921619	0.192548	325	217	273	164	78	212	222	219	347	342	2.83892	2.87885	2.77747	2.56697	3.23737	2.89014	2.69074	3.17409	3.39477	3.0818
APLP2	amyloid beta like protein 2 [Source:VGNC Symbol;Acc:VGNC:69984]	protein_coding	0.174835	0.131492	0.2925	0.170527	0.166399	0.698931	0.345362	0.00851887	0.034844	0.260099	0.0155915	0.0512346	7424	5165	6771	5137	1675	6240	5810	5051	7414	9207	7.34027	7.43983	7.39694	7.52104	7.65259	7.75753	7.38689	7.69189	7.80366	7.82197
APMAP	adipocyte plasma membrane associated protein [Source:VGNC Symbol;Acc:VGNC:107768]	protein_coding	-0.437788	0.00295222	0.0236387	0.0187268	0.880552	0.975398	-0.419061	0.00342422	0.018065	-0.428425	0.000991652	0.00688156	5661	3316	4606	3449	809	2437	2867	1878	2924	4137	6.94931	6.8008	6.84134	6.94654	6.60313	6.40175	6.36846	6.26527	6.46198	6.66833
APOA1	apolipoprotein A1 [Source:VGNC Symbol;Acc:VGNC:99545]	protein_coding	-0.583893	0.565303	0.739528	-0.570273	0.594638	0.894739	-1.15417	0.258322	0.404547	-0.869029	0.315607	0.465279	1441	1599	1886	15781	389	840	3840	932	872	1996	4.9775	5.74941	5.55432	9.13989	5.54778	4.86717	6.78974	5.25568	4.71889	5.61782
APOA4	apolipoprotein A4 [Source:VGNC Symbol;Acc:VGNC:82104]	protein_coding	1.06958	0.0190862	0.0807106	-0.181351	0.664252	0.917306	0.888233	0.0356136	0.0982513	0.978909	0.0111734	0.0401058	37	31	25	18	10	38	73	29	72	45	-0.199262	0.144569	-0.544252	-0.500048	0.338677	0.465821	1.11491	0.322496	1.15889	0.225714
APOBEC3A	NA	NA	-1.16346	0.128233	0.288288	1.13859	0.130177	0.672933	-0.0248724	0.966444	0.97982	-0.594168	0.298155	0.447146	179	81	70	71	29	20	42	18	101	215	1.98888	1.47797	0.852347	1.37934	1.82632	-0.401503	0.348386	-0.321335	1.63531	2.41854
APOBEC3B	NA	NA	-1.39526	0.0509503	0.154985	-1.10358	0.152157	0.688732	-2.49884	0.00517393	0.0242129	-1.94705	0.00617014	0.0260077	674	385	222	392	42	89	170	107	128	24	3.88456	3.70055	2.4822	3.81508	2.35261	1.65499	2.31006	2.15139	1.97085	-0.614001
APOBEC3G	apolipoprotein B mRNA editing enzyme catalytic subunit 3G [Source:HGNC Symbol;Acc:HGNC:17357]	protein_coding	0.42794	0.308688	0.511311	-0.525079	0.239942	0.739296	-0.0971387	0.807607	0.876808	0.165401	0.630167	0.750389	265	170	223	66	36	146	307	175	166	118	2.54738	2.53014	2.48861	1.27666	2.13321	2.35764	3.15447	2.85308	2.34051	1.56705
APOBEC3H	apolipoprotein B mRNA editing enzyme catalytic subunit 3H [Source:VGNC Symbol;Acc:VGNC:69894]	protein_coding	1.49943	0.00552348	0.0358655	-0.265683	0.57583	0.890498	1.23375	0.0147421	0.0519696	1.36659	0.00323236	0.0160633	25	7	20	15	11	27	56	23	26	60	-0.715084	-1.74216	-0.833061	-0.737321	0.469559	-0.000362222	0.745265	0.00712193	-0.239557	0.62097
APOBR	apolipoprotein B receptor [Source:VGNC Symbol;Acc:VGNC:69892]	protein_coding	1.57472	0.0107756	0.0555913	0.217936	0.690507	0.926611	1.79266	0.00345453	0.0181965	1.68369	0.0021141	0.0118558	25	19	40	17	21	34	106	30	92	134	-0.715084	-0.510127	0.0826701	-0.574886	1.37049	0.313163	1.63974	0.368954	1.50355	1.74679
APOC1	apolipoprotein C1 [Source:VGNC Symbol;Acc:VGNC:103787]	protein_coding	2.57966	0.000253626	0.00442848	0.00149364	0.997591	0.99901	2.58115	0.000270955	0.00309414	2.58041	7.32294e-05	0.00103223	1522	863	2190	3252	1863	7802	15348	7556	11363	9905	5.05624	4.86113	5.76964	6.86173	7.80601	8.07974	8.78799	8.27279	8.41954	7.92737
APOC2	NA	NA	3.82926	1.43227e-05	0.000731495	-0.366224	0.512156	0.870983	3.46304	3.21469e-05	0.000732343	3.64615	4.57581e-06	0.000156116	67	33	76	47	145	496	1017	275	453	1117	0.609341	0.22972	0.966967	0.802109	4.12736	4.1093	4.87526	3.50052	3.7773	4.78181
APOD	apolipoprotein D [Source:VGNC Symbol;Acc:VGNC:69988]	protein_coding	1.51363	0.000209754	0.0038883	0.236849	0.429793	0.840457	1.75048	3.57335e-05	0.000786253	1.63206	1.95171e-05	0.00041331	524	213	341	223	210	711	896	642	710	1836	3.52316	2.85224	3.09566	3.00621	4.66007	4.6272	4.69293	4.71901	4.42318	5.49744
APOE	apolipoprotein E [Source:VGNC Symbol;Acc:VGNC:108468]	protein_coding	1.27883	0.00019422	0.00368608	-0.0618827	0.809608	0.956983	1.21695	0.000326114	0.00351095	1.24789	6.10292e-05	0.000908522	71538	34705	50695	56186	25758	110628	135091	62973	106724	198358	10.6082	10.1877	10.3009	10.9718	11.5949	11.9052	11.9256	11.3316	11.6508	12.2508
APOL2	apolipoprotein L2 [Source:VGNC Symbol;Acc:VGNC:69989]	protein_coding	2.14496	0.000236596	0.0041961	0.321899	0.452017	0.846842	2.46686	4.1176e-05	0.000858541	2.30591	2.27235e-05	0.000460321	87	105	147	99	98	313	557	281	440	1041	0.972281	1.84481	1.89582	1.84893	3.56468	3.44824	4.00927	3.53149	3.73549	4.6804
APOL4	apolipoprotein L4 [Source:HGNC Symbol;Acc:HGNC:14867]	protein_coding	0.450988	0.421267	0.619072	-0.14891	0.795827	0.954724	0.302078	0.566387	0.695306	0.376533	0.414803	0.563509	222	147	279	120	40	156	360	85	121	643	2.29499	2.3229	2.80854	2.12199	2.28312	2.45207	3.38271	1.82466	1.89107	3.98753
APOL6	apolipoprotein L6 [Source:VGNC Symbol;Acc:VGNC:82105]	protein_coding	-0.357088	0.496468	0.684135	0.200796	0.701814	0.92922	-0.156291	0.730653	0.822337	-0.256689	0.536144	0.672641	63	43	59	32	3	30	55	13	68	56	0.524352	0.593249	0.615165	0.272016	-1.23798	0.14242	0.720266	-0.74732	1.07885	0.525696
APOM	apolipoprotein M [Source:VGNC Symbol;Acc:VGNC:69825]	protein_coding	-0.191508	0.370229	0.572254	-0.13843	0.529258	0.876014	-0.329937	0.11591	0.229916	-0.260722	0.149741	0.272976	257	184	180	197	44	129	182	115	141	185	2.50364	2.6431	2.18347	2.82887	2.41891	2.1814	2.40724	2.25398	2.10824	2.20451
APOO	apolipoprotein O [Source:VGNC Symbol;Acc:VGNC:103788]	protein_coding	-0.150169	0.468268	0.660359	-0.0549247	0.795503	0.954724	-0.205093	0.295052	0.444962	-0.177631	0.300085	0.44916	1335	724	656	633	164	551	760	473	748	712	4.8675	4.60837	4.03442	4.50395	4.3044	4.26048	4.45607	4.27953	4.49818	4.13403
APOOL	apolipoprotein O like [Source:VGNC Symbol;Acc:VGNC:97734]	protein_coding	-0.281761	0.262818	0.460383	-0.063592	0.798215	0.955252	-0.345353	0.134664	0.255506	-0.313557	0.129636	0.24652	790	342	509	328	51	352	420	286	401	352	4.11275	3.53057	3.67	3.5592	2.62954	3.61671	3.60384	3.55679	3.60226	3.12307
APP	amyloid beta protein [Source:VGNC Symbol;Acc:VGNC:80791]	protein_coding	0.0602208	0.628446	0.783997	-0.0514321	0.69989	0.928681	0.00878869	0.943944	0.965784	0.0345047	0.743335	0.834775	14765	10964	12795	7428	2967	8987	11119	7464	10224	13988	8.3319	8.52548	8.31483	8.05293	8.47723	8.28369	8.32305	8.25512	8.26718	8.42522
APPBP2	amyloid beta protein binding protein 2 [Source:VGNC Symbol;Acc:VGNC:69991]	protein_coding	-0.0523396	0.684518	0.821282	0.30297	0.0416949	0.573688	0.250631	0.0612821	0.144724	0.0991455	0.360113	0.511269	3182	1730	2154	1581	466	1804	1830	1898	2380	2553	6.11876	5.86288	5.74576	5.82208	5.80801	5.96822	5.72139	6.28054	6.16524	5.97249
APPL1	adaptor protein, phosphotyrosine interacting with PH domain and leucine zipper 1 [Source:HGNC Symbol;Acc:HGNC:24035]	protein_coding	0.586716	0.000164366	0.00324227	-0.00597371	0.958401	0.992567	0.580742	0.000176948	0.00231797	0.583729	4.00865e-05	0.000678063	5245	3177	4736	2812	1286	5359	5384	4220	5122	6725	6.83925	6.73906	6.88148	6.65213	7.27146	7.53801	7.27708	7.43265	7.2703	7.36893
APPL2	adaptor protein, phosphotyrosine interacting with PH domain and leucine zipper 2 [Source:VGNC Symbol;Acc:VGNC:69861]	protein_coding	0.129403	0.374161	0.575881	-0.0507157	0.733702	0.938773	0.0786877	0.562975	0.692184	0.104046	0.384223	0.535459	1446	845	1222	1073	253	908	1422	817	1175	1316	4.98248	4.83079	4.92929	5.26366	4.9282	4.97924	5.35797	5.06603	5.14825	5.01784
APTX	aprataxin [Source:VGNC Symbol;Acc:VGNC:69838]	protein_coding	-0.0719535	0.522365	0.705454	-0.0462338	0.689835	0.926532	-0.118187	0.270741	0.418945	-0.0950704	0.308864	0.458485	1149	702	939	798	186	706	822	562	761	941	4.65155	4.56397	4.55015	4.83729	4.48545	4.61705	4.56889	4.52751	4.52297	4.53507
AQP11	aquaporin 11 [Source:VGNC Symbol;Acc:VGNC:69866]	protein_coding	-0.385085	0.0287928	0.105373	0.195359	0.242871	0.741044	-0.189725	0.210253	0.349612	-0.287405	0.0421437	0.107683	1761	1175	1315	1397	287	856	1011	748	1167	1549	5.26629	5.30552	5.0349	5.64379	5.10976	4.89433	4.86674	4.93898	5.13841	5.25259
AQP3	aquaporin 3 [Source:VGNC Symbol;Acc:VGNC:103241]	protein_coding	0.592727	0.058725	0.170164	0.274041	0.368789	0.807255	0.866768	0.00832471	0.0342732	0.729748	0.00968981	0.036112	1065	721	1696	946	660	1214	1222	1632	1645	2017	4.54231	4.60239	5.40134	5.08224	6.30967	5.39751	5.13966	6.06289	5.63294	5.6329
AQR	aquarius intron-binding spliceosomal factor [Source:VGNC Symbol;Acc:VGNC:69925]	protein_coding	-0.0779571	0.439274	0.635352	0.152134	0.159221	0.693476	0.0741766	0.432538	0.578086	-0.00189024	0.981465	0.988698	1732	1153	1540	940	283	1070	1177	949	1298	1596	5.24237	5.27829	5.26236	5.07308	5.08955	5.21564	5.08563	5.28172	5.29163	5.29564
AR	androgen receptor [Source:VGNC Symbol;Acc:VGNC:103789]	protein_coding	1.59951	3.62459e-05	0.00129414	0.302084	0.252185	0.74684	1.90159	4.53574e-06	0.000195551	1.75055	2.56718e-06	0.00010566	322	430	574	412	375	950	1176	1118	1506	1642	2.82566	3.85929	3.84257	3.88656	5.49497	5.04434	5.0844	5.5178	5.50574	5.33657
ARAF	A-Raf proto-onco, serine/threonine kinase [Source:VGNC Symbol;Acc:VGNC:69997]	protein_coding	0.109841	0.417545	0.615962	0.152052	0.282291	0.76508	0.261893	0.0529464	0.130481	0.185867	0.107857	0.215587	777	466	662	471	194	492	584	426	675	864	4.0889	3.97479	4.0475	4.07886	4.54604	4.09766	4.0773	4.12906	4.35047	4.41226
ARAP1	ArfGAP with RhoGAP domain, ankyrin repeat and PH domain 1 [Source:VGNC Symbol;Acc:VGNC:69844]	protein_coding	0.0546694	0.806401	0.895692	-0.201216	0.397272	0.823905	-0.146547	0.498535	0.638157	-0.0459388	0.803808	0.877896	1185	1130	1311	1154	383	998	1074	653	825	1667	4.69594	5.24927	5.03051	5.36848	5.52538	5.11532	4.95377	4.74346	4.63915	5.35833
ARAP2	ArfGAP with RhoGAP domain, ankyrin repeat and PH domain 2 [Source:VGNC Symbol;Acc:VGNC:69843]	protein_coding	2.05035	0.0110973	0.0564102	-0.345052	0.634011	0.908454	1.7053	0.023046	0.071778	1.87783	0.00627987	0.0263012	12	12	13	21	8	22	131	45	52	34	-1.61916	-1.0987	-1.36899	-0.296343	0.0348027	-0.275077	1.9396	0.93	0.705149	-0.153472
ARAP3	ArfGAP with RhoGAP domain, ankyrin repeat and PH domain 3 [Source:VGNC Symbol;Acc:VGNC:69893]	protein_coding	-0.197433	0.183584	0.364847	-0.1348	0.37168	0.809107	-0.332233	0.0281527	0.0828721	-0.264833	0.0409383	0.10554	563	379	514	304	98	282	384	251	286	419	3.62617	3.678	3.68404	3.45019	3.56468	3.29869	3.47527	3.36955	3.11771	3.37276
ARCN1	archain 1 [Source:VGNC Symbol;Acc:VGNC:69999]	protein_coding	0.0357497	0.742667	0.858352	-0.130166	0.273149	0.760151	-0.0944167	0.387377	0.53694	-0.0293335	0.748419	0.838795	5229	3393	4733	3006	838	3869	3949	2613	3410	4422	6.83485	6.8339	6.88056	6.74831	6.65391	7.0682	6.8301	6.74144	6.68366	6.76438
ARF1	ADP ribosylation factor 1 [Source:HGNC Symbol;Acc:HGNC:652]	protein_coding	0.269782	0.0193187	0.081086	-0.167619	0.141811	0.679754	0.102164	0.327138	0.477444	0.185973	0.0483241	0.119569	20836	12533	16371	12014	4518	14552	17241	10789	14318	20749	8.82871	8.71841	8.67032	8.74647	9.08382	8.97888	8.95576	8.78657	8.75297	8.99399
ARF3	ADP ribosylation factor 3 [Source:HGNC Symbol;Acc:HGNC:654]	protein_coding	0.203707	0.225605	0.416264	-0.0558719	0.742026	0.942118	0.147835	0.347836	0.498789	0.175771	0.206019	0.343161	1608	934	1089	1028	314	1222	1132	893	997	1691	5.13539	4.97495	4.76342	5.20195	5.23924	5.40697	5.02949	5.19412	4.91172	5.37892
ARF4	NA	NA	0.119957	0.35753	0.560873	-0.102481	0.460357	0.849639	0.0174759	0.891933	0.932643	0.0687166	0.529729	0.666694	14390	7174	8764	7519	2448	8125	9175	6144	8411	11390	8.29479	7.91369	7.76904	8.0705	8.19989	8.13825	8.04586	7.97442	7.98564	8.12886
ARF5	ADP ribosylation factor 5 [Source:VGNC Symbol;Acc:VGNC:80792]	protein_coding	-0.352376	0.0370416	0.124502	-0.0794583	0.627924	0.907321	-0.431835	0.0149265	0.0524638	-0.392106	0.00995539	0.0368028	19964	10771	13686	13109	2448	9884	10534	6553	8882	14754	8.76705	8.49987	8.41193	8.8723	8.19989	8.42092	8.24509	8.06737	8.06422	8.50212
ARF6	ADP ribosylation factor 6 [Source:VGNC Symbol;Acc:VGNC:84306]	protein_coding	0.21069	0.0627748	0.178272	-0.0254749	0.817439	0.958102	0.185215	0.0906572	0.192224	0.197952	0.040403	0.104498	4196	2215	2937	2314	812	2580	3202	2232	3041	3674	6.51752	6.21907	6.19263	6.37111	6.60846	6.48395	6.52777	6.51422	6.51854	6.49721
ARFGAP1	ADP ribosylation factor GTPase activating protein 1 [Source:VGNC Symbol;Acc:VGNC:69835]	protein_coding	-0.00853412	0.950362	0.972938	-0.270898	0.0806757	0.619669	-0.279432	0.0536332	0.131563	-0.143983	0.222188	0.362858	1472	1164	1400	1144	374	1028	1151	678	951	1364	5.00814	5.29197	5.12509	5.35595	5.49113	5.15797	5.05346	4.79754	4.84372	5.06942
ARFGAP2	ADP ribosylation factor GTPase activating protein 2 [Source:VGNC Symbol;Acc:VGNC:69823]	protein_coding	-0.339773	0.0392686	0.130209	-0.147152	0.354159	0.801695	-0.486925	0.00503452	0.0237498	-0.413349	0.00557999	0.024101	2024	1596	2043	1787	428	1143	1350	865	1188	1680	5.46679	5.74671	5.66952	5.99859	5.68544	5.3107	5.28313	5.14824	5.1641	5.36952
ARFGAP3	ADP ribosylation factor GTPase activating protein 3 [Source:VGNC Symbol;Acc:VGNC:70002]	protein_coding	0.113755	0.245176	0.439433	0.0380233	0.706247	0.930405	0.151778	0.124511	0.241529	0.132767	0.115661	0.226502	4396	2608	3745	2841	837	3049	3476	2523	3298	4584	6.58465	6.45452	6.54298	6.66692	6.65218	6.72476	6.64615	6.6909	6.63551	6.81626
ARFGEF1	ADP ribosylation factor guanine nucleotide exchange factor 1 [Source:VGNC Symbol;Acc:VGNC:69834]	protein_coding	0.322204	0.0636	0.179715	-0.224436	0.196258	0.708538	0.0977679	0.524565	0.660421	0.209986	0.131586	0.249072	800	631	1032	724	204	752	1064	588	790	945	4.13083	4.41057	4.68605	4.69722	4.61836	4.70788	4.9403	4.59258	4.57678	4.54118
ARFGEF2	ADP ribosylation factor guanine nucleotide exchange factor 2 [Source:VGNC Symbol;Acc:VGNC:69836]	protein_coding	0.22904	0.38971	0.589619	-0.152169	0.580182	0.891858	0.0768711	0.758008	0.841847	0.152956	0.483544	0.626394	174	214	266	196	65	171	249	151	224	223	1.94867	2.85894	2.74034	2.8216	2.97628	2.58304	2.85478	2.64229	2.76812	2.47063
ARFIP1	ADP ribosylation factor interacting protein 1 [Source:VGNC Symbol;Acc:VGNC:69878]	protein_coding	0.111315	0.284441	0.485012	-0.0670651	0.530717	0.876835	0.0442498	0.649802	0.762299	0.0777824	0.362522	0.513455	2066	1340	1927	1262	407	1535	1609	1171	1438	2062	5.49638	5.4948	5.5853	5.49736	5.61295	5.73552	5.53595	5.58453	5.43918	5.66469
ARFIP2	ADP ribosylation factor interacting protein 2 [Source:VGNC Symbol;Acc:VGNC:69848]	protein_coding	-0.233695	0.106281	0.255	0.0166704	0.906446	0.981051	-0.217024	0.113996	0.227184	-0.22536	0.0642485	0.147531	2354	1459	1711	1647	383	1281	1362	972	1366	1969	5.68441	5.61738	5.41403	5.88102	5.52538	5.47489	5.29587	5.31621	5.36518	5.5982
ARFRP1	ADP ribosylation factor related protein 1 [Source:VGNC Symbol;Acc:VGNC:70003]	protein_coding	-0.281836	0.126237	0.285324	0.0203197	0.911023	0.981744	-0.261517	0.134707	0.255544	-0.271676	0.0792326	0.171851	2356	1321	1881	1826	371	1194	1452	864	1344	2189	5.68563	5.47423	5.55049	6.02971	5.47952	5.37358	5.38804	5.14657	5.3418	5.75082
ARG1	arginase 1 [Source:VGNC Symbol;Acc:VGNC:70004]	protein_coding	1.44961	0.0169219	0.0749739	-0.625532	0.284828	0.766663	0.824076	0.145269	0.26958	1.13684	0.0254517	0.0736278	44	19	19	9	16	23	93	26	29	47	0.033833	-0.510127	-0.898471	-1.37561	0.989238	-0.21579	1.45509	0.17341	-0.0932836	0.285102
ARGLU1	arginine and glutamate rich 1 [Source:VGNC Symbol;Acc:VGNC:106250]	protein_coding	0.0715812	0.70917	0.835204	-0.216122	0.304352	0.778551	-0.144541	0.458701	0.601163	-0.0364799	0.822252	0.889924	14852	10639	16212	7638	2758	7942	16936	7711	9324	12833	8.34037	8.48208	8.65625	8.09315	8.37187	8.10539	8.93001	8.30208	8.13427	8.30091
ARHGAP1	Rho GTPase activating protein 1 [Source:VGNC Symbol;Acc:VGNC:70006]	protein_coding	0.351708	0.0134077	0.0645396	0.0672399	0.599308	0.897689	0.418948	0.00346376	0.018238	0.385328	0.00240056	0.0130564	1230	781	1135	713	333	1044	1040	921	1075	1527	4.74958	4.71742	4.82297	4.67519	5.32386	5.18021	4.90745	5.23858	5.02017	5.23198
ARHGAP10	Rho GTPase activating protein 10 [Source:VGNC Symbol;Acc:VGNC:69914]	protein_coding	0.376508	0.191555	0.374854	-0.0632182	0.826828	0.960103	0.31329	0.250207	0.395676	0.344899	0.15122	0.274857	1032	1342	2095	769	330	1205	1797	1020	1401	1842	4.49702	5.49695	5.70574	4.78401	5.31083	5.38679	5.69517	5.38564	5.40163	5.50214
ARHGAP11A	Rho GTPase activating protein 11A [Source:VGNC Symbol;Acc:VGNC:84307]	protein_coding	-1.72564	5.79325e-05	0.00173056	-0.118664	0.684037	0.925432	-1.84431	2.11258e-05	0.000541428	-1.78498	7.53926e-06	0.000214782	1617	1179	2212	1479	145	326	507	189	411	711	5.14343	5.31041	5.78405	5.72597	4.12736	3.50661	3.87414	2.96316	3.63761	4.13201
ARHGAP12	Rho GTPase activating protein 12 [Source:VGNC Symbol;Acc:VGNC:69842]	protein_coding	0.266043	0.130067	0.290488	-0.145577	0.406447	0.826329	0.120466	0.446405	0.590552	0.193255	0.174765	0.304446	943	730	1049	602	156	863	1047	702	833	913	4.36729	4.62024	4.70956	4.43171	4.23249	4.90606	4.91711	4.84761	4.65304	4.49161
ARHGAP15	Rho GTPase activating protein 15 [Source:VGNC Symbol;Acc:VGNC:69874]	protein_coding	0.75381	0.157047	0.328862	0.538812	0.308452	0.781726	1.29262	0.0142328	0.0506183	1.02322	0.0259757	0.0748197	33	39	11	11	10	27	30	29	46	63	-0.351589	0.45862	-1.56747	-1.13012	0.338677	-0.000362222	-0.108453	0.322496	0.535605	0.688511
ARHGAP17	Rho GTPase activating protein 17 [Source:VGNC Symbol;Acc:VGNC:99484]	protein_coding	0.106585	0.351081	0.554874	-0.0921898	0.436423	0.841205	0.0143956	0.892326	0.932933	0.0604905	0.516186	0.655195	1525	1049	1444	813	292	973	1336	824	1155	1326	5.05907	5.14215	5.16965	4.8641	5.13463	5.07879	5.26811	5.07831	5.12353	5.02874
ARHGAP18	Rho GTPase activating protein 18 [Source:VGNC Symbol;Acc:VGNC:69875]	protein_coding	0.482218	0.00591703	0.0373299	0.249748	0.117769	0.657001	0.731966	0.00019326	0.00246252	0.607092	0.000289197	0.00281338	1139	849	1136	996	300	1160	1485	1033	1787	1960	4.63897	4.83759	4.82424	5.15641	5.17355	5.33196	5.42041	5.40389	5.75224	5.5916
ARHGAP19	Rho GTPase activating protein 19 [Source:VGNC Symbol;Acc:VGNC:109099]	protein_coding	-0.590603	0.000861258	0.00988511	-0.121519	0.386306	0.816923	-0.712122	0.000111292	0.00166225	-0.651363	7.67192e-05	0.00107582	880	691	940	617	110	429	506	321	405	590	4.26786	4.54124	4.55168	4.46712	3.73049	3.90077	3.87131	3.7225	3.6165	3.86395
ARHGAP20	Rho GTPase activating protein 20 [Source:VGNC Symbol;Acc:VGNC:69862]	protein_coding	-0.833331	0.0176821	0.0769125	-0.239599	0.454227	0.848276	-1.07293	0.00307915	0.0166963	-0.953131	0.00268205	0.014111	1321	1373	2407	765	161	661	740	582	607	612	4.85232	5.52985	5.9058	4.7765	4.27785	4.52228	4.41771	4.57782	4.19778	3.91654
ARHGAP21	Rho GTPase activating protein 21 [Source:VGNC Symbol;Acc:VGNC:100296]	protein_coding	0.594578	0.00232231	0.0203043	-0.165843	0.323229	0.789345	0.428735	0.0152211	0.0533191	0.511657	0.00198326	0.0113814	3263	2709	4053	2026	899	3666	4902	2475	3636	5118	6.15499	6.5093	6.65693	6.17952	6.75522	6.99049	7.14183	6.66321	6.77619	6.97515
ARHGAP22	Rho GTPase activating protein 22 [Source:VGNC Symbol;Acc:VGNC:69931]	protein_coding	-2.11027	3.04031e-05	0.00117212	0.168524	0.598076	0.896849	-1.94174	1.62298e-05	0.000454205	-2.026	4.76863e-06	0.000159726	1079	545	914	1015	37	154	219	123	203	306	4.5611	4.19987	4.51133	5.18363	2.17218	2.43367	2.67131	2.34975	2.6275	2.92261
ARHGAP23	Rho GTPase activating protein 23 [Source:VGNC Symbol;Acc:VGNC:99116]	protein_coding	0.00700562	0.976461	0.987554	-2.11036e-05	0.99993	0.99993	0.00698452	0.973709	0.983802	0.00699507	0.970634	0.983056	265	215	327	217	36	179	326	182	229	288	2.54738	2.8656	3.03564	2.96718	2.13321	2.64832	3.2405	2.90917	2.79967	2.83591
ARHGAP24	Rho GTPase activating protein 24 [Source:VGNC Symbol;Acc:VGNC:69904]	protein_coding	0.37552	0.0805679	0.210838	-0.0982026	0.636114	0.908869	0.277318	0.155832	0.28362	0.326419	0.0652871	0.149058	262	262	268	249	69	276	327	233	305	317	2.53113	3.14857	2.75105	3.16412	3.06176	3.26787	3.24489	3.26288	3.20984	2.97314
ARHGAP25	Rho GTPase activating protein 25 [Source:VGNC Symbol;Acc:VGNC:69921]	protein_coding	1.95973	0.000317878	0.00517632	0.567173	0.17109	0.703371	2.5269	1.45054e-05	0.00042671	2.24331	1.50416e-05	0.00034415	25	25	20	9	14	64	73	79	129	100	-0.715084	-0.145956	-0.833061	-1.37561	0.803191	1.19061	1.11491	1.72102	1.98189	1.33383
ARHGAP26	Rho GTPase activating protein 26 [Source:VGNC Symbol;Acc:VGNC:69846]	protein_coding	0.805588	0.0714251	0.194198	-0.0666137	0.875268	0.974155	0.738974	0.0714521	0.161633	0.772281	0.0378847	0.0995062	63	45	70	60	12	57	175	60	76	141	0.524352	0.656127	0.852347	1.14295	0.589549	1.02843	2.35135	1.33293	1.23473	1.81889
ARHGAP28	Rho GTPase activating protein 28 [Source:VGNC Symbol;Acc:VGNC:69906]	protein_coding	-0.712352	0.0129487	0.0629134	-0.623709	0.0319178	0.55129	-1.33606	0.000152827	0.00206917	-1.02421	0.000366227	0.00337208	3526	2537	4946	1730	290	1604	2044	671	1177	1506	6.26673	6.41473	6.94404	5.95187	5.12473	5.79888	5.88076	4.7826	5.1507	5.21204
ARHGAP29	Rho GTPase activating protein 29 [Source:VGNC Symbol;Acc:VGNC:69928]	protein_coding	-1.8656	1.29819e-05	0.000702683	-0.232069	0.387763	0.818274	-2.09767	2.91663e-06	0.00014839	-1.98163	1.23614e-06	6.87172e-05	4816	2925	6017	3430	315	1100	884	889	621	1262	6.71622	6.6199	7.22669	6.93857	5.24382	5.25547	4.67353	5.18765	4.23056	4.95751
ARHGAP31	Rho GTPase activating protein 31 [Source:VGNC Symbol;Acc:VGNC:69922]	protein_coding	-0.152704	0.398686	0.599048	0.17218	0.351607	0.801261	0.0194761	0.902905	0.939783	-0.0666137	0.642332	0.759089	287	209	320	185	52	200	197	152	236	307	2.66123	2.82513	3.00467	2.73904	2.65727	2.80682	2.52018	2.65172	2.84272	2.92728
ARHGAP32	Rho GTPase activating protein 32 [Source:VGNC Symbol;Acc:VGNC:69855]	protein_coding	0.112794	0.621341	0.780396	-0.187752	0.433141	0.841128	-0.0749586	0.727015	0.820036	0.0189175	0.9192	0.951342	473	449	752	309	102	380	577	296	420	537	3.37629	3.9214	4.23074	3.47359	3.62209	3.72659	4.05997	3.60611	3.6687	3.72878
ARHGAP33	Rho GTPase activating protein 33 [Source:VGNC Symbol;Acc:VGNC:69887]	protein_coding	-0.534138	0.0455914	0.144087	0.278286	0.273232	0.760151	-0.255852	0.254804	0.400652	-0.394995	0.0621329	0.144167	767	544	772	878	165	404	437	506	515	657	4.07028	4.19723	4.26848	4.97483	4.31314	3.81453	3.66079	4.37651	3.96155	4.01848
ARHGAP35	Rho GTPase activating protein 35 [Source:VGNC Symbol;Acc:VGNC:69942]	protein_coding	-0.143482	0.372454	0.574298	-0.260983	0.134914	0.675167	-0.404465	0.0195769	0.0640201	-0.273973	0.0553113	0.132192	1383	1074	1585	714	262	801	1045	616	751	1052	4.91835	5.17607	5.30384	4.67721	4.97853	4.79874	4.91436	4.65952	4.50394	4.69552
ARHGAP4	Rho GTPase activating protein 4 [Source:VGNC Symbol;Acc:VGNC:70007]	protein_coding	-0.668588	0.0152393	0.0701185	-0.548953	0.0530235	0.58902	-1.21754	0.000374158	0.00386082	-0.943064	0.000646372	0.00508234	524	368	482	457	95	199	280	168	121	268	3.52316	3.63572	3.59178	4.0355	3.52007	2.79966	3.02266	2.79471	1.89107	2.73303
ARHGAP42	Rho GTPase activating protein 42 [Source:VGNC Symbol;Acc:VGNC:99546]	protein_coding	0.0489133	0.873788	0.935747	-0.571382	0.10269	0.641964	-0.522468	0.108646	0.219105	-0.236778	0.370348	0.52133	616	565	763	236	85	455	560	247	248	525	3.75533	4.25169	4.25162	3.08733	3.36055	3.98531	4.01699	3.34652	2.91365	3.69633
ARHGAP44	Rho GTPase activating protein 44 [Source:VGNC Symbol;Acc:VGNC:99117]	protein_coding	0.0564711	0.876244	0.937264	0.233965	0.529399	0.876094	0.290436	0.379446	0.529663	0.173453	0.553647	0.687334	75	71	85	98	23	65	77	81	121	76	0.765631	1.29251	1.12344	1.83454	1.49864	1.21235	1.18967	1.7564	1.89107	0.949372
ARHGAP45	Rho GTPase activating protein 45 [Source:VGNC Symbol;Acc:VGNC:69847]	protein_coding	-0.691195	0.0871057	0.222819	-0.227347	0.563186	0.885764	-0.918542	0.0221068	0.0696507	-0.804869	0.0217972	0.0657658	59	39	63	42	5	19	43	27	19	28	0.43404	0.45862	0.705988	0.646099	-0.590425	-0.469129	0.380654	0.224836	-0.652641	-0.411843
ARHGAP5	Rho GTPase activating protein 5 [Source:VGNC Symbol;Acc:VGNC:70008]	protein_coding	0.679407	0.000244342	0.00429407	0.0156896	0.910606	0.981744	0.695096	0.00021354	0.0026367	0.687252	5.48605e-05	0.000850369	7026	4114	5866	3968	1739	7324	8176	5097	7103	11825	7.26081	7.11174	7.19004	7.14867	7.70667	7.98855	7.87959	7.70496	7.74185	8.18292
ARHGAP6	Rho GTPase activating protein 6 [Source:VGNC Symbol;Acc:VGNC:70009]	protein_coding	-0.303109	0.212565	0.401009	0.359462	0.144542	0.683725	0.056353	0.778799	0.856387	-0.123378	0.50661	0.646496	265	180	272	130	35	114	198	177	169	254	2.54738	2.61171	2.77222	2.23584	2.09317	2.00573	2.5274	2.86933	2.36603	2.65639
ARHGDIA	Rho GDP dissociation inhibitor alpha [Source:VGNC Symbol;Acc:VGNC:70010]	protein_coding	-0.0618671	0.605759	0.768626	-0.0476047	0.707082	0.930443	-0.109472	0.359433	0.510425	-0.0856695	0.398745	0.549359	5023	2792	3630	3154	911	2664	3195	2291	2895	4103	6.77689	6.55281	6.49802	6.81761	6.77433	6.53015	6.52462	6.55183	6.44761	6.65643
ARHGDIB	Rho GDP dissociation inhibitor beta [Source:VGNC Symbol;Acc:VGNC:108322]	protein_coding	-0.538324	0.0500515	0.152889	0.306976	0.240331	0.739296	-0.231347	0.30688	0.456964	-0.384836	0.0738194	0.163063	1288	679	896	595	109	451	629	382	531	1222	4.8159	4.51604	4.48272	4.41489	3.71737	3.97262	4.184	3.97239	4.00551	4.91114
ARHGEF1	Rho guanine nucleotide exchange factor 1 [Source:VGNC Symbol;Acc:VGNC:70012]	protein_coding	0.0152865	0.904113	0.949438	0.182814	0.179308	0.703371	0.198101	0.109834	0.220941	0.106694	0.31144	0.460993	763	599	755	482	185	479	646	514	683	843	4.06277	4.33572	4.23646	4.11204	4.4777	4.05918	4.22234	4.39908	4.36741	4.37687
ARHGEF10	Rho guanine nucleotide exchange factor 10 [Source:VGNC Symbol;Acc:VGNC:83981]	protein_coding	0.0552177	0.875416	0.936823	-0.238767	0.512255	0.870983	-0.183549	0.570308	0.698787	-0.0641657	0.821754	0.88961	283	238	368	237	34	158	487	203	245	229	2.64119	3.01101	3.20481	3.09338	2.05198	2.47023	3.81634	3.06545	2.89625	2.5085
ARHGEF10L	Rho guanine nucleotide exchange factor 10 like [Source:VGNC Symbol;Acc:VGNC:69908]	protein_coding	0.500929	0.0167693	0.0745921	0.381295	0.0577172	0.599559	0.882224	0.000161975	0.00217015	0.691577	0.000494055	0.00418082	179	143	190	134	58	198	200	223	277	314	1.98888	2.28362	2.26041	2.27898	2.8133	2.79245	2.54174	3.20002	3.07192	2.95954
ARHGEF11	Rho guanine nucleotide exchange factor 11 [Source:VGNC Symbol;Acc:VGNC:69829]	protein_coding	0.17826	0.624152	0.781739	0.229571	0.531103	0.876948	0.407831	0.209997	0.349331	0.293045	0.316384	0.465866	236	143	178	81	27	129	210	180	260	152	2.3821	2.28362	2.16758	1.56508	1.72514	2.1814	2.61138	2.89336	2.98126	1.92538
ARHGEF12	Rho guanine nucleotide exchange factor 12 [Source:VGNC Symbol;Acc:VGNC:99547]	protein_coding	0.0269347	0.887327	0.942424	-0.168681	0.397818	0.823905	-0.141746	0.428211	0.574514	-0.0574058	0.711686	0.811437	690	570	804	407	93	492	710	407	479	632	3.91826	4.26436	4.32688	3.86902	3.48955	4.09766	4.35818	4.06348	3.85745	3.96274
ARHGEF17	Rho guanine nucleotide exchange factor 17 [Source:VGNC Symbol;Acc:VGNC:69880]	protein_coding	0.0195137	0.965842	0.982247	-0.269103	0.575008	0.89048	-0.249589	0.56907	0.697649	-0.115038	0.760397	0.846818	85	66	94	35	18	41	82	67	75	33	0.93983	1.18999	1.2646	0.394761	1.15401	0.570569	1.27797	1.48831	1.21614	-0.193447
ARHGEF18	Rho/Rac guanine nucleotide exchange factor 18 [Source:HGNC Symbol;Acc:HGNC:17090]	protein_coding	0.364769	0.286752	0.487661	-0.408275	0.257178	0.751316	-0.0435063	0.891932	0.932643	0.160631	0.563813	0.695683	131	90	123	42	17	92	141	71	98	80	1.54694	1.62667	1.64348	0.646099	1.07398	1.70186	2.04403	1.57012	1.59272	1.02099
ARHGEF2	Rho/Rac guanine nucleotide exchange factor 2 [Source:VGNC Symbol;Acc:VGNC:70013]	protein_coding	0.0615753	0.648814	0.798449	0.230704	0.11758	0.656935	0.29228	0.0357647	0.0985471	0.176928	0.127263	0.243135	1160	810	948	780	276	775	863	785	922	1440	4.66526	4.7699	4.56388	4.80445	5.05348	4.75124	4.63893	5.0085	4.79914	5.1475
ARHGEF25	Rho guanine nucleotide exchange factor 25 [Source:VGNC Symbol;Acc:VGNC:69929]	protein_coding	0.584428	0.000379378	0.00573602	-0.0230424	0.854228	0.967073	0.561385	0.000444395	0.0043077	0.572906	0.000103368	0.00134756	2764	1746	2260	1731	862	2665	2625	2166	3094	3288	5.91579	5.87615	5.81498	5.9527	6.69462	6.53069	6.24134	6.47094	6.54345	6.33718
ARHGEF26	Rho guanine nucleotide exchange factor 26 [Source:VGNC Symbol;Acc:VGNC:69897]	protein_coding	1.3917	9.11697e-05	0.00224311	0.187773	0.448582	0.84614	1.57948	1.46649e-05	0.000429535	1.48559	7.87091e-06	0.000222357	192	182	240	118	103	325	536	395	595	496	2.08845	2.62749	2.59344	2.0981	3.6361	3.5022	3.95405	4.02047	4.16907	3.61477
ARHGEF28	Rho guanine nucleotide exchange factor 28 [Source:VGNC Symbol;Acc:VGNC:84279]	protein_coding	-0.0733031	0.845892	0.920547	-0.182932	0.639912	0.909202	-0.256235	0.469258	0.610577	-0.164769	0.594068	0.720595	90	54	168	77	14	76	88	73	73	67	1.01963	0.90941	2.08538	1.49363	0.803191	1.43216	1.37727	1.60935	1.17823	0.773912
ARHGEF3	Rho guanine nucleotide exchange factor 3 [Source:VGNC Symbol;Acc:VGNC:70014]	protein_coding	0.802366	0.000116521	0.00261053	0.116575	0.429722	0.840457	0.918941	1.86603e-05	0.000497069	0.860654	1.01417e-05	0.000263918	454	356	519	319	164	585	685	479	687	989	3.31752	3.58814	3.69793	3.51928	4.3044	4.34659	4.30663	4.29765	4.37581	4.60666
ARHGEF33	Rho guanine nucleotide exchange factor 33 [Source:VGNC Symbol;Acc:VGNC:106128]	protein_coding	0.419894	0.428353	0.625101	0.00277773	0.995838	0.99901	0.422672	0.378022	0.52834	0.421283	0.326757	0.476603	41	33	39	9	3	36	45	33	30	40	-0.0614933	0.22972	0.0483676	-1.37561	-1.23798	0.391511	0.443102	0.499974	-0.0476455	0.0655791
ARHGEF39	Rho guanine nucleotide exchange factor 39 [Source:VGNC Symbol;Acc:VGNC:69912]	protein_coding	-1.03703	0.0020567	0.0187542	-0.214849	0.444271	0.843238	-1.25188	0.000380456	0.0038914	-1.14446	0.000239182	0.0024557	630	419	564	377	56	151	290	90	165	364	3.7876	3.82207	3.81733	3.75905	2.76314	2.40563	3.07289	1.90568	2.3319	3.17109
ARHGEF40	Rho guanine nucleotide exchange factor 40 [Source:VGNC Symbol;Acc:VGNC:69907]	protein_coding	-0.123411	0.441264	0.637148	0.225021	0.180147	0.703371	0.10161	0.478514	0.619226	-0.0109005	0.931458	0.959231	826	727	802	486	122	498	703	544	653	883	4.17681	4.61432	4.3233	4.12392	3.87918	4.11509	4.34393	4.48067	4.30281	4.44355
ARHGEF5	Rho guanine nucleotide exchange factor 5 [Source:VGNC Symbol;Acc:VGNC:80793]	protein_coding	-0.0912421	0.652273	0.799942	0.355968	0.103706	0.641964	0.264726	0.162753	0.29213	0.0867419	0.594179	0.720641	508	312	566	423	142	358	341	318	546	622	3.47867	3.39889	3.82241	3.92441	4.09731	3.64097	3.30498	3.70902	4.04554	3.93982
ARHGEF6	Rac/Cdc42 guanine nucleotide exchange factor 6 [Source:VGNC Symbol;Acc:VGNC:70015]	protein_coding	0.445576	0.237052	0.43023	-0.0230924	0.950485	0.991365	0.422484	0.215806	0.35625	0.43403	0.158223	0.283661	48	45	62	35	6	59	76	45	50	79	0.151864	0.656127	0.683813	0.394761	-0.350639	1.07666	1.17134	0.93	0.650818	1.00342
ARHGEF7	Rho guanine nucleotide exchange factor 7 [Source:VGNC Symbol;Acc:VGNC:69833]	protein_coding	0.272101	0.155527	0.326597	-0.348793	0.0894752	0.629788	-0.0766925	0.663755	0.772571	0.0977041	0.522598	0.661472	285	200	293	147	47	222	296	146	201	248	2.65124	2.76221	2.87855	2.41089	2.51297	2.95608	3.10221	2.59421	2.61336	2.62225
ARHGEF9	Cdc42 guanine nucleotide exchange factor 9 [Source:VGNC Symbol;Acc:VGNC:69828]	protein_coding	0.169444	0.166586	0.34207	-0.170683	0.179603	0.703371	-0.00123805	0.991073	0.99379	0.0841032	0.390372	0.541796	723	481	668	400	133	519	628	366	508	680	3.98539	4.02032	4.06047	3.8441	4.00321	4.17446	4.18171	3.91091	3.94189	4.06793
ARID1A	AT-rich interaction domain 1A [Source:VGNC Symbol;Acc:VGNC:69822]	protein_coding	-0.312896	0.0240802	0.093563	0.202563	0.134702	0.675167	-0.110333	0.357719	0.508739	-0.211614	0.0562004	0.133889	3273	2308	3044	1800	540	1816	1733	1710	2072	2777	6.15941	6.27836	6.24421	6.00904	6.02042	5.97778	5.64292	6.13018	5.96549	6.09371
ARID1B	AT-rich interaction domain 1B [Source:VGNC Symbol;Acc:VGNC:69859]	protein_coding	0.0756169	0.766585	0.872743	-0.11253	0.668471	0.91925	-0.0369128	0.874852	0.921571	0.019352	0.925341	0.955272	565	419	666	216	77	376	515	328	410	455	3.63126	3.82207	4.05616	2.96057	3.21888	3.71139	3.89663	3.75347	3.63411	3.49097
ARID2	AT-rich interaction domain 2 [Source:VGNC Symbol;Acc:VGNC:69858]	protein_coding	-0.146103	0.307558	0.510346	-0.0909626	0.534651	0.878354	-0.237065	0.0925986	0.194996	-0.191584	0.115538	0.226392	1295	1097	1522	824	226	832	1096	731	873	1126	4.82371	5.20659	5.24542	4.88345	4.76575	4.85339	4.98296	4.90589	4.72054	4.79336
ARID3A	AT-rich interaction domain 3A [Source:VGNC Symbol;Acc:VGNC:69930]	protein_coding	-0.753105	0.00283428	0.0229386	-0.136317	0.518421	0.872679	-0.889421	0.000557617	0.00510343	-0.821263	0.000356703	0.00330836	414	347	503	242	57	182	200	137	200	212	3.18535	3.5514	3.65298	3.12328	2.78844	2.67206	2.54174	2.50342	2.60624	2.39851
ARID3B	AT-rich interaction domain 3B [Source:VGNC Symbol;Acc:VGNC:69827]	protein_coding	1.44661	0.000513593	0.00692225	-0.302699	0.352801	0.801593	1.14391	0.00208771	0.0128355	1.29526	0.000276447	0.00271693	76	62	79	44	30	133	202	140	145	119	0.784029	1.10239	1.02103	0.710541	1.87436	2.22485	2.55594	2.53432	2.148	1.57896
ARID4A	AT-rich interaction domain 4A [Source:VGNC Symbol;Acc:VGNC:70034]	protein_coding	0.0282864	0.810298	0.897957	-0.0803785	0.519768	0.872679	-0.0520921	0.648014	0.760795	-0.0119029	0.903081	0.941341	2185	1882	2496	1627	506	1640	2043	1409	1756	2268	5.57706	5.98425	5.95813	5.86341	5.92669	5.83087	5.88005	5.85114	5.72702	5.80191
ARID4B	AT-rich interaction domain 4B [Source:VGNC Symbol;Acc:VGNC:69831]	protein_coding	0.0135172	0.891838	0.943873	-0.139974	0.204035	0.714495	-0.126457	0.217925	0.358563	-0.0564698	0.504962	0.644923	6621	5123	6753	4230	1316	4547	5721	3420	4673	6351	7.17519	7.42805	7.3931	7.24088	7.30471	7.30105	7.36463	7.12953	7.138	7.28641
ARID5A	AT-rich interaction domain 5A [Source:VGNC Symbol;Acc:VGNC:69853]	protein_coding	0.986429	4.68425e-05	0.00150401	-0.0989406	0.544564	0.880655	0.887488	7.05562e-05	0.00121472	0.936958	1.2503e-05	0.000298925	499	263	338	318	127	565	725	419	589	781	3.45303	3.15403	3.08301	3.51478	3.93688	4.29656	4.38825	4.10525	4.1545	4.26701
ARID5B	AT-rich interaction domain 5B [Source:VGNC Symbol;Acc:VGNC:69854]	protein_coding	0.490667	0.00211563	0.0191497	0.0503024	0.707526	0.930443	0.540969	0.00100029	0.00780748	0.515818	0.000413589	0.003671	3812	2438	3842	2731	934	3768	4629	2829	5021	5103	6.37916	6.35735	6.57985	6.60999	6.81028	7.03006	7.05919	6.85596	7.24158	6.97092
ARIH1	ariadne RBR E3 ubiquitin protein ligase 1 [Source:VGNC Symbol;Acc:VGNC:84308]	protein_coding	-0.00120527	0.989546	0.994174	-0.176398	0.0880938	0.628767	-0.177604	0.0640415	0.149243	-0.0894045	0.255087	0.400028	2094	1398	1882	1299	353	1389	1634	1028	1293	1724	5.51578	5.55585	5.55126	5.53899	5.40788	5.59151	5.55816	5.3969	5.28607	5.40676
ARIH2	ariadne RBR E3 ubiquitin protein ligase 2 [Source:HGNC Symbol;Acc:HGNC:690]	protein_coding	-0.00945638	0.927558	0.960566	0.0321758	0.768021	0.948424	0.0227194	0.819682	0.885529	0.0066315	0.938556	0.963783	2277	1411	2239	1482	431	1412	1829	1384	1730	1967	5.63649	5.56919	5.80153	5.72889	5.69551	5.61517	5.7206	5.82534	5.70553	5.59673
ARL1	ADP ribosylation factor like GTPase 1 [Source:VGNC Symbol;Acc:VGNC:70016]	protein_coding	0.325517	0.00746563	0.043564	-0.000364522	0.997326	0.99901	0.325153	0.00756128	0.0317367	0.325335	0.00263804	0.0139366	6952	4103	5217	4516	1477	5544	6070	4415	6073	7339	7.24554	7.10788	7.02096	7.33523	7.47116	7.58696	7.45003	7.4978	7.51591	7.49493
ARL10	ADP ribosylation factor like GTPase 10 [Source:VGNC Symbol;Acc:VGNC:69882]	protein_coding	-0.0636995	0.727289	0.846814	-0.0140567	0.940165	0.989891	-0.0777562	0.643957	0.757648	-0.0707279	0.633989	0.753019	358	277	436	222	71	224	320	232	288	310	2.97725	3.22833	3.44787	2.99978	3.10267	2.96891	3.21389	3.25672	3.12769	2.94119
ARL13B	ADP ribosylation factor like GTPase 13B [Source:VGNC Symbol;Acc:VGNC:69905]	protein_coding	0.215754	0.0791785	0.208452	0.209274	0.0960719	0.633112	0.425028	0.00172247	0.0112535	0.320391	0.00474573	0.0213211	978	670	1034	622	221	755	939	700	1002	1355	4.41971	4.49684	4.68883	4.47873	4.73355	4.71361	4.7604	4.84351	4.91892	5.05989
ARL14EP	ADP ribosylation factor like GTPase 14 effector protein [Source:VGNC Symbol;Acc:VGNC:99548]	protein_coding	0.132571	0.302283	0.504438	-0.15821	0.250109	0.745049	-0.0256387	0.836393	0.896452	0.0534663	0.613957	0.737315	5693	3195	5322	2791	950	4012	4347	2759	4016	4302	6.95743	6.7472	7.04969	6.64132	6.83478	7.12054	6.96856	6.81983	6.91951	6.72471
ARL15	ADP ribosylation factor like GTPase 15 [Source:VGNC Symbol;Acc:VGNC:69913]	protein_coding	0.724268	0.110255	0.260925	-0.50588	0.275867	0.76223	0.218389	0.603445	0.726108	0.471329	0.203716	0.340205	38	39	40	12	6	42	59	26	27	44	-0.163567	0.45862	0.0826701	-1.02145	-0.350639	0.60386	0.817763	0.17341	-0.189134	0.195078
ARL16	ADP ribosylation factor like GTPase 16 [Source:VGNC Symbol;Acc:VGNC:99118]	protein_coding	-0.186914	0.7863	0.884841	-0.168846	0.811547	0.957338	-0.355761	0.576238	0.703379	-0.271337	0.628708	0.749021	104	39	42	14	5	30	44	38	58	15	1.2221	0.45862	0.148921	-0.825955	-0.590425	0.14242	0.412216	0.694932	0.856847	-1.21006
ARL2	ADP ribosylation factor like GTPase 2 [Source:VGNC Symbol;Acc:VGNC:99549]	protein_coding	-0.588895	0.0016039	0.0156708	-0.14193	0.361286	0.803487	-0.730825	0.000246893	0.00292041	-0.65986	0.000163175	0.00187762	5072	2984	3828	2926	447	2124	2575	1673	1705	2733	6.79089	6.6487	6.57458	6.70942	5.74803	6.20359	6.21362	6.09865	5.68456	6.07069
ARL2BP	ADP ribosylation factor like GTPase 2 binding protein [Source:VGNC Symbol;Acc:VGNC:104681]	protein_coding	0.134165	0.347403	0.551508	0.0641727	0.665257	0.917506	0.198337	0.165097	0.295124	0.166251	0.173161	0.302505	3812	1880	3115	1901	718	2623	2281	2066	2747	3356	6.37916	5.98272	6.27745	6.08773	6.43109	6.50778	6.03887	6.4028	6.37196	6.36669
ARL3	ADP ribosylation factor like GTPase 3 [Source:HGNC Symbol;Acc:HGNC:694]	protein_coding	-0.362615	0.00565134	0.0362608	-0.0645105	0.57637	0.89055	-0.427126	0.00175294	0.0113783	-0.39487	0.000980089	0.00684192	6265	3806	4611	3772	792	3133	3306	2371	3399	3552	7.09549	6.99953	6.84291	7.07563	6.57251	6.76395	6.57386	6.60132	6.679	6.44852
ARL4A	ADP ribosylation factor like GTPase 4A [Source:VGNC Symbol;Acc:VGNC:84745]	protein_coding	0.474659	0.00591627	0.0373299	-0.293051	0.0725024	0.61046	0.181608	0.210348	0.349692	0.328133	0.0169053	0.0542993	2241	1710	2832	1881	724	2346	2923	1650	2579	2491	5.61353	5.84613	6.14015	6.07248	6.44309	6.34689	6.39635	6.0787	6.28099	5.93706
ARL4D	ADP ribosylation factor like GTPase 4D [Source:VGNC Symbol;Acc:VGNC:70001]	protein_coding	0.466709	0.103511	0.250268	-0.370764	0.21141	0.720632	0.0959459	0.71889	0.815015	0.281328	0.229037	0.370467	283	177	215	264	105	214	321	254	216	222	2.64119	2.58772	2.43651	3.24793	3.6637	2.90357	3.21836	3.38659	2.71615	2.46422
ARL5A	ADP ribosylation factor like GTPase 5A [Source:VGNC Symbol;Acc:VGNC:70017]	protein_coding	-0.0778116	0.855037	0.924889	0.186034	0.665989	0.91794	0.108223	0.771851	0.851547	0.0152056	0.964066	0.978749	967	425	543	231	73	359	561	502	703	367	4.40344	3.84249	3.76284	3.05667	3.14246	3.64498	4.01955	4.3651	4.40892	3.18284
ARL5B	ADP ribosylation factor like GTPase 5B [Source:VGNC Symbol;Acc:VGNC:69886]	protein_coding	0.271353	0.226558	0.417909	-0.590272	0.0234519	0.528976	-0.318919	0.1533	0.280144	-0.0237831	0.895731	0.937	855	583	762	350	110	660	791	380	529	465	4.22642	4.29678	4.24973	3.65237	3.73049	4.52011	4.51358	3.96484	4.00009	3.52216
ARL6	NA	NA	0.393494	0.0423816	0.13752	-0.348084	0.0787545	0.617285	0.0454101	0.787517	0.863189	0.219452	0.150327	0.273742	708	525	736	370	137	572	853	423	634	581	3.95526	4.14612	4.19982	3.73214	4.04579	4.31427	4.62216	4.1189	4.26035	3.84187
ARL6IP4	ADP ribosylation factor like GTPase 6 interacting protein 4 [Source:VGNC Symbol;Acc:VGNC:69860]	protein_coding	-0.212158	0.642838	0.794419	0.00561235	0.990597	0.997992	-0.206545	0.6376	0.752796	-0.209352	0.581264	0.709834	6312	1918	2800	1022	261	2076	2535	1937	1839	2008	7.10627	6.01156	6.12377	5.19352	4.97302	6.17064	6.19105	6.30986	5.79357	5.62646
ARL6IP5	ADP ribosylation factor like GTPase 6 interacting protein 5 [Source:HGNC Symbol;Acc:HGNC:16937]	protein_coding	-0.223993	0.0880087	0.22445	0.263071	0.0633269	0.60481	0.0390778	0.74799	0.834994	-0.0924576	0.378097	0.529211	6596	3704	4786	4496	963	3254	4209	3121	4897	5921	7.16974	6.96035	6.89662	7.32883	6.85437	6.81859	6.92204	6.9976	7.20552	7.18531
ARL6IP6	ADP ribosylation factor like GTPase 6 interacting protein 6 [Source:VGNC Symbol;Acc:VGNC:104510]	protein_coding	0.352415	0.0262888	0.0990868	-0.0305557	0.83613	0.962642	0.321859	0.0335765	0.0939726	0.337137	0.0131197	0.0449785	2682	1450	1590	1183	527	1754	1964	1431	2057	2245	5.87238	5.60847	5.30838	5.40424	5.9853	5.92772	5.82322	5.87347	5.95502	5.78722
ARL8A	ADP ribosylation factor like GTPase 8A [Source:VGNC Symbol;Acc:VGNC:69900]	protein_coding	0.568985	0.000357736	0.00555147	-0.000977349	0.993516	0.998061	0.568008	0.000275187	0.0031303	0.568496	7.74864e-05	0.00107949	2222	1139	1525	1145	558	1664	2125	1547	1971	2481	5.60126	5.2607	5.24826	5.35721	6.06768	5.8518	5.93677	5.9858	5.89347	5.93127
ARL8B	ADP ribosylation factor like GTPase 8B [Source:VGNC Symbol;Acc:VGNC:84238]	protein_coding	0.0515717	0.666277	0.808696	0.0689706	0.580582	0.891858	0.120542	0.296759	0.446809	0.086057	0.387801	0.539224	1920	1154	1441	1121	296	1326	1328	978	1367	1882	5.3908	5.27954	5.16666	5.32669	5.15422	5.52463	5.25946	5.32507	5.36624	5.53309
ARL9	ADP ribosylation factor like GTPase 9 [Source:VGNC Symbol;Acc:VGNC:106547]	protein_coding	-0.196121	0.430255	0.626988	-0.432324	0.117943	0.657001	-0.628445	0.0226874	0.0710663	-0.412283	0.0654576	0.149264	237	150	290	172	45	116	212	86	162	129	2.38813	2.35168	2.86383	2.63497	2.45095	2.03043	2.62492	1.84123	2.30577	1.69299
ARMC1	armadillo repeat containing 1 [Source:VGNC Symbol;Acc:VGNC:83982]	protein_coding	-0.123731	0.253996	0.450705	0.143004	0.21175	0.720733	0.0192726	0.848978	0.905238	-0.0522293	0.552398	0.686414	3215	1862	2349	1787	534	1749	1841	1562	2179	2600	6.13363	5.96885	5.87065	5.99859	6.00431	5.9236	5.73003	5.99971	6.03806	5.99879
ARMC10	armadillo repeat containing 10 [Source:VGNC Symbol;Acc:VGNC:69879]	protein_coding	0.141608	0.241959	0.435804	0.143345	0.261523	0.754741	0.284953	0.0273981	0.0814083	0.21328	0.0477948	0.118563	3703	2320	2652	2430	770	2435	2828	2404	3281	3522	6.33734	6.28584	6.0455	6.44163	6.53189	6.40057	6.34871	6.62124	6.62806	6.43629
ARMC12	armadillo repeat containing 12 [Source:VGNC Symbol;Acc:VGNC:104310]	protein_coding	-0.487186	0.0309369	0.1104	0.0605783	0.769475	0.948724	-0.426608	0.0367969	0.10045	-0.456897	0.015261	0.0504797	411	291	273	250	56	150	229	138	201	284	3.17493	3.29899	2.77747	3.16986	2.76314	2.39615	2.73509	2.5138	2.61336	2.81591
ARMC2	armadillo repeat containing 2 [Source:VGNC Symbol;Acc:VGNC:69885]	protein_coding	0.256086	0.483017	0.672516	0.00685142	0.985187	0.997057	0.262938	0.429289	0.575268	0.259512	0.38145	0.532417	513	288	344	140	69	274	402	316	484	262	3.49272	3.28414	3.10821	2.34136	3.06176	3.25745	3.54099	3.69996	3.87236	2.70068
ARMC5	armadillo repeat containing 5 [Source:VGNC Symbol;Acc:VGNC:69910]	protein_coding	-0.127373	0.485835	0.675352	-0.092683	0.624294	0.905989	-0.220056	0.214989	0.355434	-0.173715	0.257104	0.402165	435	349	503	383	109	336	316	247	305	428	3.25624	3.55965	3.65298	3.78173	3.71737	3.54996	3.19586	3.34652	3.20984	3.40323
ARMC6	armadillo repeat containing 6 [Source:VGNC Symbol;Acc:VGNC:69899]	protein_coding	-0.271352	0.156799	0.328454	0.176344	0.35721	0.801695	-0.0950079	0.574048	0.701401	-0.18318	0.232039	0.373581	1029	716	836	678	188	468	702	409	658	1114	4.49284	4.59238	4.38301	4.60276	4.50084	4.02579	4.34189	4.07053	4.31378	4.77794
ARMC7	armadillo repeat containing 7 [Source:VGNC Symbol;Acc:VGNC:69915]	protein_coding	0.132594	0.417872	0.616311	0.255517	0.140912	0.679694	0.388111	0.0200778	0.065076	0.260353	0.0650211	0.148702	441	282	341	282	109	316	310	267	405	541	3.27587	3.25396	3.09566	3.34247	3.71737	3.46192	3.1684	3.45817	3.6165	3.73943
ARMC8	armadillo repeat containing 8 [Source:VGNC Symbol;Acc:VGNC:69898]	protein_coding	-0.0380368	0.746928	0.86116	0.122457	0.326306	0.790233	0.0844205	0.449804	0.59354	0.0231918	0.809892	0.88227	1542	923	1153	959	298	936	965	840	1087	1387	5.07504	4.95789	4.84562	5.1019	5.16392	5.02297	4.79971	5.10601	5.03615	5.0935
ARMC9	armadillo repeat containing 9 [Source:VGNC Symbol;Acc:VGNC:69870]	protein_coding	-0.248274	0.172977	0.350601	-0.0251688	0.889155	0.976468	-0.273442	0.114283	0.227556	-0.260858	0.0881314	0.186139	485	284	321	300	89	221	268	208	251	322	3.41222	3.26409	3.00913	3.43119	3.42649	2.94962	2.95997	3.10029	2.93086	2.99554
ARMCX1	armadillo repeat containing X-linked 1 [Source:HGNC Symbol;Acc:HGNC:18073]	protein_coding	0.2211	0.10308	0.249575	0.0536575	0.69025	0.926596	0.274758	0.0442808	0.114659	0.247929	0.0358426	0.0953266	2926	1705	2300	2107	717	2029	2370	1853	2451	3215	5.99787	5.84191	5.84027	6.23602	6.42908	6.13763	6.09404	6.24595	6.20761	6.30482
ARMCX2	armadillo repeat containing X-linked 2 [Source:HGNC Symbol;Acc:HGNC:16869]	protein_coding	-0.208631	0.105099	0.252971	0.105689	0.413777	0.832309	-0.102942	0.38839	0.537808	-0.155787	0.141587	0.262424	4056	2424	2939	2324	681	2145	2081	1839	2569	3035	6.4686	6.34905	6.19361	6.37733	6.35482	6.21777	5.90661	6.23502	6.27539	6.22177
ARMCX3	armadillo repeat containing X-linked 3 [Source:HGNC Symbol;Acc:HGNC:24065]	protein_coding	-0.023147	0.840351	0.917289	0.125914	0.316249	0.786061	0.102767	0.378974	0.52918	0.03981	0.682593	0.790352	7521	4658	5640	4476	1303	4950	4583	3914	5340	7299	7.35899	7.29083	7.13338	7.3224	7.2904	7.42352	7.04479	7.32409	7.33041	7.48705
ARMCX4	armadillo repeat containing X-linked 4 [Source:HGNC Symbol;Acc:HGNC:28615]	protein_coding	-0.174796	0.587106	0.757071	0.0865134	0.790053	0.953192	-0.0882823	0.757065	0.841196	-0.131539	0.609001	0.733773	136	111	128	54	16	62	115	77	104	90	1.59983	1.92359	1.69981	0.99556	0.989238	1.1461	1.755	1.68475	1.67669	1.18588
ARMCX5	armadillo repeat containing X-linked 5 [Source:HGNC Symbol;Acc:HGNC:25772]	protein_coding	-0.124755	0.310346	0.512897	0.0170625	0.890274	0.977063	-0.107693	0.341734	0.492497	-0.116224	0.248624	0.392393	597	368	529	350	109	328	404	299	397	471	3.71035	3.63572	3.72533	3.65237	3.71737	3.51538	3.54811	3.62058	3.58787	3.54055
ARMCX6	armadillo repeat containing X-linked 6 [Source:HGNC Symbol;Acc:HGNC:26094]	protein_coding	-0.131984	0.242536	0.436553	0.193615	0.111351	0.644759	0.0616302	0.558678	0.689142	-0.0351771	0.698102	0.801194	2863	1751	2066	1643	479	1575	1674	1457	1908	2592	5.9665	5.88027	5.68566	5.87751	5.84767	5.77259	5.59301	5.89942	5.84665	5.99434
ARMH3	armadillo like helical domain containing 3 [Source:VGNC Symbol;Acc:VGNC:69911]	protein_coding	0.296364	0.0569133	0.166447	0.0684053	0.642582	0.90998	0.364769	0.0161149	0.0554737	0.330566	0.0139679	0.0470416	423	303	352	268	108	320	396	336	403	446	3.21616	3.35692	3.14113	3.26948	3.70414	3.47996	3.51941	3.78807	3.6094	3.46231
ARMH4	armadillo like helical domain containing 4 [Source:VGNC Symbol;Acc:VGNC:82106]	protein_coding	0.381598	0.27201	0.471539	0.0502572	0.885745	0.976072	0.431856	0.191433	0.32712	0.406727	0.161346	0.287584	790	665	472	375	237	344	1014	509	606	984	4.11275	4.48606	3.56169	3.75142	4.83416	3.58372	4.87101	4.38502	4.19541	4.59936
ARMT1	NA	NA	-0.667976	0.000276543	0.00471307	-0.112479	0.413747	0.832309	-0.780456	4.65401e-05	0.000927512	-0.724216	2.5905e-05	0.00050078	2719	1458	2002	1334	269	977	1071	793	1078	1047	5.89213	5.6164	5.64031	5.5773	5.01649	5.0847	4.94974	5.0231	5.02418	4.68867
ARNT	aryl hydrocarbon receptor nuclear translocator [Source:HGNC Symbol;Acc:HGNC:700]	protein_coding	0.0172283	0.877694	0.937756	0.192944	0.123968	0.666666	0.210173	0.0759187	0.168581	0.113701	0.240084	0.382622	4733	2547	3209	2398	756	2693	2920	2321	3489	4327	6.69115	6.4204	6.3203	6.42252	6.50544	6.54575	6.39487	6.57059	6.71668	6.73307
ARNT2	aryl hydrocarbon receptor nuclear translocator 2 [Source:VGNC Symbol;Acc:VGNC:84309]	protein_coding	0.480956	0.00731773	0.0430724	-0.138371	0.381398	0.815078	0.342584	0.0296712	0.0860872	0.41177	0.00560486	0.0241776	430	340	430	300	96	452	513	340	480	482	3.23968	3.52216	3.428	3.43119	3.5351	3.9758	3.89104	3.80507	3.86044	3.57368
ARNTL	aryl hydrocarbon receptor nuclear translocator like [Source:VGNC Symbol;Acc:VGNC:99550]	protein_coding	0.321785	0.193728	0.377688	0.454026	0.07796	0.616629	0.775811	0.00274503	0.0154947	0.548798	0.0123975	0.0432379	96	68	82	78	22	72	110	103	129	147	1.1099	1.23188	1.07315	1.51182	1.43599	1.35605	1.6921	2.09723	1.98189	1.87795
ARPC1A	actin related protein 2/3 complex subunit 1A [Source:HGNC Symbol;Acc:HGNC:703]	protein_coding	-0.0760012	0.608621	0.770715	-0.0390643	0.804671	0.956467	-0.115066	0.442038	0.586667	-0.0955334	0.449794	0.596292	9444	5094	6457	6785	1542	5205	6353	3900	5870	8175	7.68735	7.41987	7.32846	7.92234	7.53327	7.49596	7.51574	7.31892	7.46688	7.65051
ARPC2	actin related protein 2/3 complex subunit 2 [Source:VGNC Symbol;Acc:VGNC:70019]	protein_coding	0.282872	0.410967	0.610063	0.260821	0.47123	0.854689	0.543692	0.122593	0.238832	0.413282	0.164668	0.291791	2942	1801	1965	2603	1052	1838	2363	3072	3772	2392	6.00573	5.92085	5.61344	6.54078	6.98183	5.99513	6.08977	6.97478	6.82913	5.87862
ARPC3	actin related protein 2/3 complex subunit 3 [Source:VGNC Symbol;Acc:VGNC:99890]	protein_coding	-0.0015973	0.988434	0.993647	-0.14638	0.230082	0.729598	-0.147977	0.197155	0.333864	-0.0747871	0.42894	0.577094	9190	5980	7809	6306	1487	6231	7779	4449	5899	7999	7.64803	7.65113	7.60264	7.81675	7.48089	7.75545	7.8078	7.50886	7.47398	7.61912
ARPC5L	actin related protein 2/3 complex subunit 5 like [Source:VGNC Symbol;Acc:VGNC:103242]	protein_coding	-0.214025	0.187641	0.36987	-0.667122	0.00173015	0.418185	-0.881147	0.000114967	0.0016947	-0.547586	0.00132779	0.00847932	1767	1092	1846	934	221	965	1261	463	628	1004	5.27119	5.20001	5.52343	5.06386	4.73355	5.0669	5.1849	4.2488	4.24668	4.62832
ARPP19	cAMP regulated phosphoprotein 19 [Source:HGNC Symbol;Acc:HGNC:16967]	protein_coding	0.148043	0.356011	0.559463	-0.140275	0.401185	0.824849	0.00776849	0.958703	0.974913	0.0779058	0.551796	0.686107	2094	905	1216	913	320	1104	1311	804	1089	1544	5.51578	4.92954	4.92221	5.03111	5.2665	5.2607	5.2409	5.04293	5.0388	5.24793
ARPP21	cAMP regulated phosphoprotein 21 [Source:VGNC Symbol;Acc:VGNC:69845]	protein_coding	-2.66405	0.281863	0.482197	-0.672241	0.796198	0.954732	-3.33629	0.197537	0.334194	-3.00017	0.167199	0.295062	233	130	5	226	0	8	38	6	2	15	2.36387	2.148	-2.41037	3.02534	-3.97262	-1.55196	0.211575	-1.6932	-3.01215	-1.21006
ARRB1	arrestin beta 1 [Source:VGNC Symbol;Acc:VGNC:70021]	protein_coding	0.0739119	0.604484	0.768233	0.224666	0.141567	0.679754	0.298578	0.0372135	0.101352	0.186245	0.124188	0.238676	744	455	635	472	159	405	661	533	621	780	4.02653	3.94047	3.98766	4.08191	4.25987	3.81808	4.25535	4.45129	4.23056	4.26517
ARRB2	arrestin beta 2 [Source:VGNC Symbol;Acc:VGNC:70022]	protein_coding	0.626137	0.00324474	0.02531	-0.232643	0.21152	0.720733	0.393494	0.0325902	0.0921409	0.509815	0.00366499	0.0175955	539	379	509	523	201	522	777	434	580	728	3.56366	3.678	3.67	4.22941	4.59704	4.18275	4.48789	4.15581	4.13237	4.16598
ARRDC1	arrestin domain containing 1 [Source:VGNC Symbol;Acc:VGNC:69920]	protein_coding	7.46964e-05	0.999694	0.999841	0.0444577	0.824517	0.959512	0.0445324	0.804157	0.873645	0.0223036	0.887827	0.93248	449	226	326	347	84	245	335	214	304	425	3.30164	2.93698	3.03126	3.64001	3.34359	3.09719	3.27953	3.14101	3.20514	3.39315
ARRDC2	arrestin domain containing 2 [Source:VGNC Symbol;Acc:VGNC:69901]	protein_coding	0.213937	0.522583	0.705678	0.624654	0.0809136	0.620002	0.838591	0.0122279	0.0454833	0.526264	0.0639526	0.146978	57	49	75	41	17	44	66	52	78	151	0.386672	0.774216	0.948485	0.612765	1.07398	0.668223	0.973974	1.13208	1.2712	1.91602
ARRDC3	arrestin domain containing 3 [Source:VGNC Symbol;Acc:VGNC:69923]	protein_coding	0.0669101	0.841667	0.917916	0.415874	0.250337	0.745049	0.482784	0.151172	0.277344	0.274847	0.331315	0.481874	1311	1338	3268	1209	505	1518	1354	1447	2743	2223	4.84138	5.49265	6.34657	5.43555	5.92384	5.71947	5.28739	5.88949	6.36986	5.77303
ARRDC4	arrestin domain containing 4 [Source:VGNC Symbol;Acc:VGNC:107995]	protein_coding	-0.725091	0.190598	0.373739	-0.983587	0.109271	0.643164	-1.70868	0.00866152	0.0352187	-1.21688	0.0197152	0.0609657	63	57	152	47	3	34	68	16	19	25	0.524352	0.984835	1.94327	0.802109	-1.23798	0.313163	1.01567	-0.476978	-0.652641	-0.560745
ARSA	arylsulfatase A [Source:VGNC Symbol;Acc:VGNC:81359]	protein_coding	0.141618	0.667958	0.809639	0.783972	0.0333224	0.55129	0.92559	0.00663657	0.0289977	0.533604	0.05892	0.138445	392	219	446	355	121	345	301	326	499	1128	3.10714	2.89197	3.4804	3.67273	3.86736	3.58789	3.1262	3.74469	3.91621	4.79592
ARSB	arylsulfatase B [Source:VGNC Symbol;Acc:VGNC:70023]	protein_coding	-0.927344	0.00768772	0.0444005	-0.195701	0.523261	0.873167	-1.12305	0.00161772	0.0108137	-1.02519	0.00112982	0.00750184	203	134	174	83	16	52	88	32	74	82	2.16766	2.1911	2.13526	1.59952	0.989238	0.900307	1.37727	0.457609	1.19731	1.05551
ARSD	arylsulfatase D [Source:VGNC Symbol;Acc:VGNC:81360]	protein_coding	-0.0964047	0.528488	0.710956	0.237288	0.14559	0.684426	0.140883	0.317082	0.467149	0.0222393	0.855675	0.911302	654	489	753	490	155	434	519	432	547	837	3.84129	4.04402	4.23265	4.13571	4.22324	3.91742	3.90775	4.14917	4.04817	4.3666
ARSG	arylsulfatase G [Source:VGNC Symbol;Acc:VGNC:104580]	protein_coding	-0.0229106	0.935386	0.965216	0.691989	0.0282667	0.548787	0.669078	0.0147114	0.0519099	0.323084	0.160828	0.286925	254	107	222	164	53	151	155	253	309	250	2.48689	1.87155	2.4822	2.56697	2.68447	2.40563	2.17859	3.38093	3.22851	2.63372
ARSI	arylsulfatase family member I [Source:VGNC Symbol;Acc:VGNC:69937]	protein_coding	-1.23947	3.18115e-05	0.00119476	-0.250603	0.220957	0.725133	-1.49007	4.41508e-06	0.000194609	-1.36477	2.33655e-06	9.84371e-05	1913	1410	1783	1468	227	631	544	321	529	810	5.38554	5.56817	5.47341	5.71522	4.7721	4.45546	3.97534	3.7225	4.00009	4.31944
ARSJ	arylsulfatase family member J [Source:VGNC Symbol;Acc:VGNC:69916]	protein_coding	0.969485	0.0017645	0.0167776	0.327006	0.203896	0.714495	1.29649	8.94705e-05	0.00141604	1.13299	0.000100671	0.00132261	94	88	111	78	53	162	147	133	242	252	1.08043	1.59493	1.49856	1.51182	2.68447	2.50589	2.10324	2.46116	2.87862	2.6451
ARSK	arylsulfatase family member K [Source:VGNC Symbol;Acc:VGNC:84280]	protein_coding	-0.405967	0.12229	0.279721	0.274172	0.283595	0.765694	-0.131795	0.542183	0.675218	-0.268881	0.187323	0.320341	547	485	459	345	63	206	464	237	455	463	3.5848	4.03222	3.52162	3.63172	2.93156	2.84908	3.74686	3.28728	3.78362	3.51598
ARSL	arylsulfatase L [Source:VGNC Symbol;Acc:VGNC:81361]	protein_coding	1.17672	6.54281e-05	0.00183307	-0.185749	0.368225	0.806456	0.990967	0.000202414	0.00253148	1.08384	2.57408e-05	0.000499748	364	237	236	289	146	536	573	344	456	734	3.00104	3.00498	2.56945	3.37762	4.13724	4.2208	4.04997	3.82187	3.78677	4.17778
ART4	ADP-ribosyltransferase 4 [Source:VGNC Symbol;Acc:VGNC:108323]	protein_coding	-0.773198	0.0894804	0.226889	-0.950187	0.0602205	0.602329	-1.72339	0.00218171	0.0132271	-1.24829	0.00516199	0.0228349	78	31	45	27	3	20	31	10	16	10	0.820134	0.144569	0.242921	0.0409286	-1.23798	-0.401503	-0.0643467	-1.08028	-0.873733	-1.69246
ART5	ADP-ribosyltransferase 5 [Source:VGNC Symbol;Acc:VGNC:69890]	protein_coding	1.49567	0.000452737	0.00640841	0.00818968	0.979718	0.996251	1.50386	0.000271672	0.00309972	1.49977	8.78609e-05	0.00119132	42	28	46	46	26	87	113	105	83	128	-0.029013	0.00660756	0.27294	0.772228	1.67176	1.62287	1.73017	2.12456	1.35854	1.68198
ARV1	ARV1 homolog, fatty acid homeostasis modulator [Source:VGNC Symbol;Acc:VGNC:69926]	protein_coding	0.0462141	0.809977	0.897821	-0.0159302	0.936247	0.988763	0.0302839	0.86658	0.916567	0.038249	0.808095	0.881227	1268	596	732	856	212	736	789	546	763	1076	4.79338	4.3285	4.19198	4.9383	4.67371	4.67693	4.50994	4.48595	4.52674	4.72799
ARVCF	ARVCF delta catenin family member [Source:VGNC Symbol;Acc:VGNC:70027]	protein_coding	0.0176095	0.944781	0.970234	-0.0925201	0.72786	0.936684	-0.0749107	0.756817	0.84117	-0.0286506	0.891243	0.934328	113	108	156	100	36	78	125	75	102	129	1.3387	1.88474	1.98013	1.86317	2.13321	1.46876	1.87311	1.64754	1.64924	1.69299
ARX	aristaless related homeobox [Source:HGNC Symbol;Acc:HGNC:18060]	protein_coding	0.609803	0.0316331	0.112253	-0.0566474	0.830104	0.960865	0.553155	0.0388698	0.104404	0.581479	0.0160638	0.0523417	1604	942	1372	536	276	1170	2028	1144	1659	1427	5.1318	4.98723	5.096	4.26471	5.05348	5.34433	5.86943	5.55092	5.64515	5.13444
AS3MT	arsenite methyltransferase [Source:VGNC Symbol;Acc:VGNC:69856]	protein_coding	-0.068717	0.725324	0.845908	0.284365	0.176172	0.703371	0.215648	0.247672	0.392679	0.0734657	0.645281	0.761448	1267	1026	1466	628	289	701	1053	874	1291	1228	4.79224	5.11023	5.19143	4.49254	5.11976	4.60682	4.92534	5.16315	5.28385	4.91819
ASAH1	N-acylsphingosine amidohydrolase 1 [Source:VGNC Symbol;Acc:VGNC:70028]	protein_coding	0.25477	0.177079	0.356235	0.202466	0.294372	0.771583	0.457236	0.019408	0.0635289	0.356003	0.0322788	0.0880994	1546	906	1027	1199	431	1013	1271	1141	1454	1758	5.07877	4.93113	4.67906	5.42359	5.69551	5.1368	5.19628	5.54714	5.45512	5.4349
ASAP1	ArfGAP with SH3 domain, ankyrin repeat and PH domain 1 [Source:VGNC Symbol;Acc:VGNC:69918]	protein_coding	-0.172325	0.369698	0.571787	-0.203889	0.311197	0.782184	-0.376214	0.0544944	0.132894	-0.27427	0.0981561	0.20128	1279	1175	1665	736	202	829	1129	581	824	1130	4.80581	5.30552	5.37477	4.72088	4.60418	4.84819	5.02567	4.57534	4.63741	4.79847
ASAP2	ArfGAP with SH3 domain, ankyrin repeat and PH domain 2 [Source:VGNC Symbol;Acc:VGNC:69919]	protein_coding	-0.869739	0.000128892	0.00280413	-0.494607	0.0102361	0.456895	-1.36435	1.72846e-06	0.000110582	-1.11704	2.59646e-06	0.00010566	1225	1049	1340	898	108	503	655	265	443	504	4.74372	5.14215	5.06202	5.00726	3.70414	4.12945	4.24223	3.44739	3.74524	3.63773
ASAP3	ArfGAP with SH3 domain, ankyrin repeat and PH domain 3 [Source:VGNC Symbol;Acc:VGNC:99849]	protein_coding	0.0498006	0.716228	0.839454	0.0560108	0.694787	0.927845	0.105811	0.42026	0.567448	0.0778059	0.493461	0.634444	1464	1145	1395	1019	350	1115	1117	803	1249	1762	5.00029	5.26827	5.11994	5.18929	5.39558	5.27498	5.01029	5.04114	5.23621	5.43817
ASB1	ankyrin repeat and SOCS box containing 1 [Source:VGNC Symbol;Acc:VGNC:69839]	protein_coding	-0.377249	0.0252095	0.0963659	0.0364884	0.812748	0.957512	-0.34076	0.0285982	0.0838211	-0.359005	0.0116427	0.041254	1285	765	925	864	189	665	618	552	644	875	4.81255	4.68763	4.52854	4.95169	4.50847	4.53096	4.15864	4.50168	4.28286	4.43046
ASB11	ankyrin repeat and SOCS box containing 11 [Source:HGNC Symbol;Acc:HGNC:17186]	protein_coding	4.66537	0.000663505	0.00825235	-0.280922	0.792338	0.954004	4.38445	0.000894948	0.00724309	4.52491	0.000208755	0.00223841	3	4	6	11	16	258	89	185	72	110	-2.95283	-2.33562	-2.23115	-1.13012	0.989238	3.17124	1.39317	2.93256	1.15889	1.46802
ASB14	ankyrin repeat and SOCS box containing 14 [Source:VGNC Symbol;Acc:VGNC:84237]	protein_coding	1.55967	0.124501	0.282861	-0.486316	0.631643	0.907824	1.07335	0.262199	0.408812	1.31651	0.119724	0.232406	40	15	23	1	5	20	73	33	48	13	-0.0947218	-0.816679	-0.65294	-3.33001	-0.590425	-0.401503	1.11491	0.499974	0.594361	-1.38417
ASB2	ankyrin repeat and SOCS box containing 2 [Source:VGNC Symbol;Acc:VGNC:69840]	protein_coding	0.0682256	0.944155	0.970107	-0.224253	0.829875	0.960865	-0.156028	0.873104	0.920159	-0.043901	0.957516	0.974805	121	46	147	438	73	252	51	168	37	211	1.43498	0.686568	1.89582	3.97448	3.14246	3.13753	0.6157	2.79471	0.236835	2.39177
ASB3	ankyrin repeat and SOCS box containing 3 [Source:HGNC Symbol;Acc:HGNC:16013]	protein_coding	0.0638146	0.702491	0.83207	-0.0505308	0.771398	0.949132	0.0132839	0.932983	0.958336	0.0385493	0.779005	0.860039	1542	818	997	887	314	1009	849	709	950	1250	5.07504	4.78404	4.63639	4.98952	5.23924	5.13111	4.61539	4.8619	4.8422	4.94375
ASB6	ankyrin repeat and SOCS box containing 6 [Source:VGNC Symbol;Acc:VGNC:69850]	protein_coding	0.190366	0.273242	0.472448	0.0424502	0.807698	0.956905	0.232817	0.156197	0.28417	0.211591	0.143822	0.265403	633	370	428	489	138	419	524	383	512	632	3.79442	3.6435	3.42131	4.13277	4.05625	3.86689	3.92152	3.97614	3.95316	3.96274
ASB7	ankyrin repeat and SOCS box containing 7 [Source:VGNC Symbol;Acc:VGNC:69851]	protein_coding	0.0182629	0.903969	0.949367	0.254487	0.11786	0.657001	0.27275	0.0622254	0.146277	0.145506	0.243724	0.387053	450	288	348	296	75	287	339	250	376	526	3.30483	3.28414	3.12476	3.41194	3.18117	3.32389	3.29654	3.36383	3.50989	3.69906
ASB8	ankyrin repeat and SOCS box containing 8 [Source:VGNC Symbol;Acc:VGNC:69852]	protein_coding	0.214109	0.0808248	0.211225	0.00829739	0.944435	0.990148	0.222406	0.0603985	0.143212	0.218257	0.037017	0.0978521	1733	1041	1610	1062	424	1316	1343	1137	1458	1702	5.24321	5.13113	5.32638	5.24882	5.67191	5.51373	5.27564	5.54208	5.45908	5.38826
ASCC1	activating signal cointegrator 1 complex subunit 1 [Source:VGNC Symbol;Acc:VGNC:69896]	protein_coding	-0.103699	0.385668	0.585665	0.188259	0.141931	0.679754	0.0845597	0.448005	0.591859	-0.00956968	0.920685	0.951995	1560	1153	1370	1160	305	1013	1127	1045	1272	1492	5.09175	5.27829	5.0939	5.37595	5.19736	5.1368	5.02312	5.42052	5.26249	5.19859
ASCC2	activating signal cointegrator 1 complex subunit 2 [Source:VGNC Symbol;Acc:VGNC:69895]	protein_coding	0.0466926	0.721274	0.843016	-0.08789	0.522043	0.872793	-0.0411974	0.739608	0.828782	0.00274764	0.979589	0.987618	1076	673	852	669	229	613	842	487	690	1032	4.55709	4.50327	4.41028	4.58353	4.78473	4.41383	4.60348	4.32147	4.38208	4.6679
ASCC3	activating signal cointegrator 1 complex subunit 3 [Source:VGNC Symbol;Acc:VGNC:69863]	protein_coding	0.196391	0.239546	0.432723	-0.191111	0.270709	0.759364	0.00527934	0.972569	0.982956	0.100835	0.454894	0.60137	1415	1079	1278	712	230	957	1463	782	1109	1145	4.95128	5.18276	4.9938	4.67317	4.791	5.05491	5.39891	5.00298	5.065	4.81745
ASDURF	ASNSD1 upstream open reading frame [Source:HGNC Symbol;Acc:HGNC:53619]	protein_coding	0.965249	0.209705	0.397569	-1.343	0.121843	0.663492	-0.377748	0.634212	0.750268	0.293751	0.651346	0.766236	53	29	73	6	4	36	129	17	34	19	0.286997	0.0540758	0.910795	-1.84602	-0.87817	0.391511	1.91778	-0.397059	0.121709	-0.914491
ASF1A	anti-silencing function 1A histone chaperone [Source:VGNC Symbol;Acc:VGNC:69871]	protein_coding	0.0392026	0.779118	0.880126	-0.0581731	0.691771	0.927172	-0.0189705	0.887328	0.930486	0.0101161	0.93023	0.958496	2619	1302	1634	1606	432	1462	1718	1165	1604	2011	5.83813	5.45336	5.3477	5.84469	5.69884	5.66531	5.63039	5.57713	5.59657	5.62861
ASF1B	anti-silencing function 1B histone chaperone [Source:VGNC Symbol;Acc:VGNC:69872]	protein_coding	-0.795674	0.00325014	0.0253201	-0.299774	0.206979	0.71794	-1.09545	0.000248569	0.00293051	-0.945561	0.000237896	0.00244825	635	299	476	335	54	203	240	118	145	311	3.79895	3.33787	3.5738	3.5895	2.71118	2.82811	2.80215	2.29064	2.148	2.9458
ASGR1	asialoglycoprotein receptor 1 [Source:VGNC Symbol;Acc:VGNC:99120]	protein_coding	0.752518	0.3512	0.554932	-0.260018	0.748578	0.944436	0.4925	0.500501	0.639848	0.622509	0.341561	0.492713	470	159	146	23	22	192	320	200	256	136	3.36717	2.43473	1.88615	-0.174945	1.43599	2.74847	3.21389	3.04413	2.95908	1.76776
ASH1L	ASH1 like histone lysine methyltransferase [Source:HGNC Symbol;Acc:HGNC:19088]	protein_coding	0.125411	0.348441	0.552572	-0.122564	0.386857	0.817398	0.0028469	0.982434	0.988276	0.0641291	0.562965	0.695203	4575	3190	4864	2499	831	3488	4092	2493	3140	4733	6.6422	6.74495	6.91993	6.48199	6.64181	6.91872	6.88139	6.67366	6.56473	6.86238
ASH2L	ASH2 like, histone lysine methyltransferase complex subunit [Source:VGNC Symbol;Acc:VGNC:70032]	protein_coding	-0.2272	0.354986	0.55846	-0.321801	0.21427	0.7224	-0.549001	0.0303429	0.0873988	-0.3881	0.0693354	0.155881	476	409	678	330	54	307	472	224	322	325	3.38536	3.78738	4.08182	3.56792	2.71118	3.42048	3.77141	3.20643	3.28757	3.00881
ASIC1	acid sensing ion channel subunit 1 [Source:VGNC Symbol;Acc:VGNC:70035]	protein_coding	-0.533584	0.0555434	0.163714	0.0647621	0.805376	0.956739	-0.468822	0.0668023	0.153779	-0.501203	0.0311111	0.0856029	1048	995	1217	1397	189	612	810	576	640	1132	4.51916	5.06605	4.92339	5.64379	4.50847	4.41148	4.54773	4.56291	4.2739	4.80101
ASIC4	acid sensing ion channel subunit family member 4 [Source:VGNC Symbol;Acc:VGNC:70107]	protein_coding	1.02575	0.0401899	0.132582	-0.835009	0.108855	0.643164	0.190743	0.682425	0.787866	0.608247	0.136108	0.255487	34	24	55	18	9	35	102	24	24	53	-0.311973	-0.200619	0.518239	-0.500048	0.194726	0.352869	1.5854	0.0647073	-0.346022	0.44987
ASIP	agouti signaling protein [Source:HGNC Symbol;Acc:HGNC:745]	protein_coding	0.189553	0.729911	0.848212	0.11059	0.84635	0.96508	0.300143	0.565558	0.694431	0.244848	0.589312	0.716622	102	29	72	66	40	59	51	54	152	47	1.19486	0.0540758	0.891574	1.27666	2.28312	1.07666	0.6157	1.18497	2.21507	0.285102
ASL	argininosuccinate lyase [Source:VGNC Symbol;Acc:VGNC:81287]	protein_coding	-0.323788	0.0340104	0.117915	-0.0541619	0.702508	0.929442	-0.37795	0.0113187	0.0428072	-0.350869	0.00826065	0.0320704	931	716	1003	662	139	546	648	397	544	831	4.34888	4.59238	4.64503	4.5684	4.06662	4.24738	4.22679	4.02773	4.04027	4.35625
ASNS	asparagine synthetase (glutamine-hydrolyzing) [Source:VGNC Symbol;Acc:VGNC:80798]	protein_coding	-0.102798	0.827917	0.909578	0.303848	0.520469	0.872679	0.20105	0.612866	0.733726	0.0491261	0.893585	0.93584	74	43	54	56	4	59	56	71	69	47	0.746996	0.593249	0.492954	1.04638	-0.87817	1.07666	0.745265	1.57012	1.09928	0.285102
ASNSD1	asparagine synthetase domain containing 1 [Source:VGNC Symbol;Acc:VGNC:84210]	protein_coding	0.344398	0.0167103	0.0744809	-0.0719538	0.588791	0.894376	0.272445	0.043877	0.11394	0.308421	0.0117371	0.0415341	3325	2231	2670	1940	751	2696	2987	2220	3260	2846	6.18213	6.22945	6.05525	6.117	6.49587	6.54736	6.42757	6.50644	6.6188	6.12909
ASPA	aspartoacylase [Source:VGNC Symbol;Acc:VGNC:104581]	protein_coding	1.1914	0.00465047	0.0320255	0.923597	0.0190829	0.512921	2.115	1.51903e-05	0.000437957	1.6532	6.36591e-05	0.000928271	102	76	67	28	31	165	111	193	286	292	1.19486	1.38822	0.79143	0.0902023	1.92086	2.53207	1.7049	2.99314	3.11771	2.85563
ASPH	aspartate beta-hydroxylase [Source:VGNC Symbol;Acc:VGNC:70166]	protein_coding	-0.254505	0.0713391	0.194079	-0.11463	0.408167	0.827959	-0.369135	0.0114678	0.0433088	-0.31182	0.0130293	0.0447494	2608	1522	2296	1439	320	1305	1723	908	1315	2007	5.83206	5.6783	5.83776	5.68647	5.2665	5.50164	5.63458	5.21811	5.31038	5.62574
ASPM	assembly factor for spindle microtubules [Source:VGNC Symbol;Acc:VGNC:70099]	protein_coding	-1.87735	0.000205337	0.00383787	-0.221799	0.534724	0.878354	-2.09915	6.39928e-05	0.00115153	-1.98825	2.87563e-05	0.000534452	8530	4873	8412	5744	438	1587	1675	574	1484	3204	7.54054	7.3559	7.70992	7.68212	5.71872	5.78353	5.59387	4.5579	5.48454	6.29988
ASPN	asporin [Source:VGNC Symbol;Acc:VGNC:70074]	protein_coding	2.35731	1.35184e-05	0.000720272	-1.06698	0.00923712	0.451722	1.29033	0.00198841	0.0124168	1.82382	3.22129e-05	0.000581983	207	175	297	405	192	1123	1387	517	533	623	2.19541	2.5715	2.89795	3.86194	4.53113	5.28527	5.32207	4.40745	4.01091	3.94213
ASPSCR1	ASPSCR1 tether for SLC2A4, UBX domain containing [Source:VGNC Symbol;Acc:VGNC:84873]	protein_coding	0.142119	0.4386	0.634773	-0.215423	0.270195	0.759036	-0.0733035	0.674774	0.780662	0.0344078	0.818744	0.887655	544	379	455	523	140	402	493	293	405	530	3.57691	3.678	3.50906	4.22941	4.07693	3.8074	3.83392	3.59149	3.6165	3.70994
ASRGL1	asparaginase and isoaspartyl peptidase 1 [Source:VGNC Symbol;Acc:VGNC:70081]	protein_coding	0.249504	0.150107	0.319313	0.0631634	0.711552	0.931842	0.312667	0.0608174	0.143953	0.281086	0.055806	0.133233	745	477	532	390	153	504	608	351	737	762	4.02846	4.00831	3.73345	3.80774	4.20457	4.1323	4.13519	3.8508	4.47686	4.2316
ASTE1	asteroid homolog 1 [Source:VGNC Symbol;Acc:VGNC:84874]	protein_coding	0.40486	0.0362611	0.122961	-0.122883	0.502591	0.865082	0.281977	0.109142	0.219911	0.343418	0.0322458	0.08804	280	225	286	242	92	299	290	212	308	337	2.62597	2.93063	2.84397	3.12328	3.47404	3.38261	3.07289	3.12756	3.22387	3.06071
ASTN1	astrotactin 1 [Source:VGNC Symbol;Acc:VGNC:70167]	protein_coding	0.135493	0.630002	0.785015	0.660165	0.0332466	0.55129	0.795657	0.00523398	0.0243808	0.465575	0.0511247	0.124764	269	371	238	219	57	232	296	259	439	573	2.56876	3.64738	2.5815	2.98031	2.78844	3.01913	3.10221	3.41454	3.73222	3.82196
ASTN2	astrotactin 2 [Source:VGNC Symbol;Acc:VGNC:70087]	protein_coding	-0.179496	0.644538	0.795938	0.102328	0.793262	0.954086	-0.0771679	0.819654	0.885529	-0.128332	0.676904	0.785513	167	207	205	68	17	124	140	114	151	132	1.89043	2.81139	2.36863	1.31861	1.07398	2.12519	2.03392	2.24154	2.20568	1.72551
ASXL1	ASXL transcriptional regulator 1 [Source:VGNC Symbol;Acc:VGNC:70095]	protein_coding	-0.0239254	0.854318	0.924407	-0.256117	0.0810542	0.620376	-0.280042	0.04237	0.111226	-0.151984	0.176959	0.30707	1048	765	1140	695	214	627	971	516	654	888	4.51916	4.68763	4.8293	4.63839	4.68723	4.44632	4.80863	4.40466	4.30501	4.45167
ASXL2	ASXL transcriptional regulator 2 [Source:VGNC Symbol;Acc:VGNC:70114]	protein_coding	0.174991	0.274604	0.474214	0.238748	0.154893	0.69084	0.413738	0.0129074	0.0472443	0.294364	0.03613	0.0959402	768	614	761	605	192	697	667	742	751	1018	4.07216	4.37129	4.24784	4.43887	4.53113	4.59859	4.26834	4.92739	4.50394	4.64824
ASXL3	ASXL transcriptional regulator 3 [Source:VGNC Symbol;Acc:VGNC:70152]	protein_coding	-0.590331	0.00615176	0.038217	-0.505541	0.0202582	0.518211	-1.09587	6.04889e-05	0.00110169	-0.843101	0.000136636	0.00165677	613	468	742	373	70	317	341	160	218	322	3.74832	3.98094	4.21149	3.74374	3.08236	3.46645	3.30498	2.72498	2.72932	2.99554
ATAD1	ATPase family AAA domain containing 1 [Source:VGNC Symbol;Acc:VGNC:100297]	protein_coding	0.0526036	0.75174	0.864645	0.179604	0.310882	0.782184	0.232208	0.15944	0.288364	0.142406	0.309195	0.458825	2415	1195	1392	1323	379	1360	1463	1391	1794	1736	5.72127	5.32983	5.11684	5.56537	5.51026	5.56111	5.39891	5.83261	5.75787	5.41676
ATAD2	ATPase family AAA domain containing 2 [Source:VGNC Symbol;Acc:VGNC:70154]	protein_coding	-0.710061	0.0166431	0.0743527	-0.430354	0.130778	0.672933	-1.14042	0.000660638	0.00582015	-0.925238	0.00103251	0.007076	1556	1407	2458	913	150	659	1160	480	613	798	5.08805	5.5651	5.93602	5.03111	4.1761	4.51792	5.06468	4.30065	4.21192	4.29798
ATAD2B	ATPase family AAA domain containing 2B [Source:VGNC Symbol;Acc:VGNC:106130]	protein_coding	-0.00380262	0.983181	0.99087	-0.340251	0.0934703	0.63242	-0.344054	0.0681177	0.15602	-0.173928	0.259835	0.405359	735	672	935	522	140	517	793	337	495	723	4.00904	4.50113	4.54401	4.22665	4.07693	4.16891	4.51722	3.79234	3.90464	4.15607
ATAD5	ATPase family AAA domain containing 5 [Source:VGNC Symbol;Acc:VGNC:99122]	protein_coding	-1.20056	4.23926e-05	0.00142346	-0.0785992	0.688047	0.926183	-1.27916	1.42958e-05	0.000423306	-1.23986	5.17593e-06	0.000167963	1892	1473	2200	1173	216	488	756	378	605	959	5.36964	5.63114	5.77621	5.39201	4.70061	4.08593	4.44848	3.95726	4.19304	4.56233
ATAT1	NA	NA	-0.0737216	0.582059	0.753298	-0.0660065	0.636868	0.909202	-0.139728	0.284582	0.433424	-0.106725	0.341902	0.492981	2374	1188	1591	1285	409	1154	1398	885	1359	1740	5.6966	5.32137	5.30928	5.52338	5.62001	5.32449	5.33345	5.18116	5.35778	5.42007
ATE1	arginyltransferase 1 [Source:VGNC Symbol;Acc:VGNC:70168]	protein_coding	0.326107	0.0337764	0.117459	-0.225452	0.13663	0.6759	0.100655	0.448077	0.591896	0.213381	0.0806944	0.174184	984	693	990	495	193	791	1002	608	743	934	4.42851	4.5454	4.62625	4.1503	4.5386	4.78065	4.85387	4.64071	4.48853	4.52433
ATF1	activating transcription factor 1 [Source:VGNC Symbol;Acc:VGNC:108325]	protein_coding	0.220667	0.166247	0.341826	0.191185	0.24271	0.740809	0.411852	0.0137714	0.0495097	0.31626	0.0254195	0.0736093	2033	1112	1349	831	332	1109	1626	1241	1660	1770	5.47319	5.22615	5.07165	4.89563	5.31953	5.2672	5.55109	5.66819	5.64602	5.4447
ATF2	activating transcription factor 2 [Source:VGNC Symbol;Acc:VGNC:70169]	protein_coding	0.176879	0.110725	0.261807	0.0899819	0.417657	0.834219	0.266861	0.0197612	0.0643892	0.22187	0.0235942	0.0695592	2441	1469	1818	1316	487	1657	1762	1519	1919	2277	5.7367	5.62723	5.50141	5.55773	5.87154	5.84573	5.66683	5.95947	5.85494	5.80761
ATF3	activating transcription factor 3 [Source:VGNC Symbol;Acc:VGNC:70170]	protein_coding	1.75915	0.0609893	0.174799	-1.08145	0.257015	0.751316	0.677694	0.444383	0.588798	1.21842	0.117959	0.229903	58	129	147	21	30	97	525	186	136	58	0.41055	2.13702	1.89582	-0.296343	1.87436	1.77676	3.92426	2.94027	2.05693	0.574119
ATF4	activating transcription factor 4 [Source:VGNC Symbol;Acc:VGNC:107770]	protein_coding	0.0496344	0.611748	0.773372	0.00994018	0.92407	0.985505	0.0595746	0.54627	0.679111	0.0546045	0.51205	0.651534	11073	7329	8846	7043	2054	7700	8053	6358	7888	10262	7.91686	7.94452	7.78247	7.97617	7.94678	8.06076	7.85773	8.0238	7.89304	7.97844
ATF5	activating transcription factor 5 [Source:VGNC Symbol;Acc:VGNC:108472]	protein_coding	0.492323	0.0010573	0.0115943	0.111121	0.360482	0.802969	0.603443	0.00014403	0.00198445	0.547883	9.76336e-05	0.001294	1435	924	1256	871	379	1105	1704	1267	1498	1862	4.97149	4.95945	4.9688	4.96331	5.51026	5.262	5.6186	5.69806	5.49807	5.5177
ATF6	activating transcription factor 6 [Source:VGNC Symbol;Acc:VGNC:70171]	protein_coding	-0.200387	0.0712893	0.194034	0.178924	0.119332	0.659699	-0.0214632	0.830183	0.892748	-0.110925	0.212057	0.350587	4529	2551	3533	2470	582	2348	2848	2200	2754	3803	6.62763	6.42267	6.45897	6.46517	6.12838	6.34812	6.35887	6.4934	6.37563	6.54696
ATF6B	activating transcription factor 6 beta [Source:VGNC Symbol;Acc:VGNC:81026]	protein_coding	0.328034	0.042388	0.13752	0.230383	0.148856	0.687625	0.558417	0.00162527	0.0108394	0.443226	0.00306552	0.015467	1682	819	1111	713	355	1011	1239	1160	1373	1668	5.20018	4.7858	4.79221	4.67519	5.41602	5.13396	5.15955	5.57093	5.37255	5.3592
ATF7	activating transcription factor 7 [Source:HGNC Symbol;Acc:HGNC:792]	protein_coding	0.443863	0.0149729	0.0694357	0.0142963	0.930922	0.987352	0.458159	0.0100335	0.0389769	0.451011	0.00466792	0.0210484	1755	912	1617	947	454	1362	1622	1372	1809	1585	5.26137	4.94063	5.33263	5.08376	5.77042	5.56323	5.54754	5.81279	5.76987	5.28568
ATF7IP	activating transcription factor 7 interacting protein [Source:VGNC Symbol;Acc:VGNC:70100]	protein_coding	0.234536	0.292723	0.49333	-0.354827	0.141183	0.679694	-0.120291	0.57145	0.69949	0.0571223	0.752706	0.841456	2771	1760	2925	1136	382	2033	2869	1330	1662	2171	5.91943	5.88766	6.18673	5.34584	5.52162	6.14047	6.36946	5.76799	5.64775	5.73892
ATF7IP2	activating transcription factor 7 interacting protein 2 [Source:VGNC Symbol;Acc:VGNC:70103]	protein_coding	-0.743578	0.00433946	0.0306001	-0.385451	0.103088	0.641964	-1.12903	0.00013888	0.00194547	-0.936303	0.000199934	0.00216834	1496	825	971	668	96	409	701	371	444	405	5.03143	4.79631	4.59837	4.58138	3.5351	3.8322	4.33984	3.93041	3.74848	3.32404
ATG10	autophagy related 10 [Source:VGNC Symbol;Acc:VGNC:70102]	protein_coding	-0.255889	0.268412	0.467339	0.247336	0.290964	0.770304	-0.00855337	0.965957	0.97965	-0.132221	0.467426	0.612611	364	201	382	345	76	215	237	223	259	384	3.00104	2.76934	3.25831	3.63172	3.20015	2.91024	2.78417	3.20002	2.97575	3.24772
ATG101	autophagy related 101 [Source:VGNC Symbol;Acc:VGNC:70132]	protein_coding	-0.196949	0.184498	0.366201	0.223199	0.154172	0.69084	0.0262496	0.847785	0.90418	-0.0853498	0.47438	0.618955	3058	1887	2271	2262	530	1749	1802	1511	2499	2682	6.06147	5.98807	5.82198	6.33835	5.99348	5.9236	5.69917	5.95186	6.23557	6.04354
ATG12	autophagy related 12 [Source:HGNC Symbol;Acc:HGNC:588]	protein_coding	0.00694176	0.968298	0.983844	0.237707	0.220991	0.725133	0.244648	0.182531	0.316302	0.125795	0.403564	0.5538	11920	4400	7325	4792	1428	5188	7287	5324	8004	8188	8.02317	7.20866	7.51036	7.42078	7.4225	7.49125	7.71357	7.76781	7.9141	7.6528
ATG13	autophagy related 13 [Source:VGNC Symbol;Acc:VGNC:70148]	protein_coding	0.0254193	0.867963	0.932707	0.175042	0.277081	0.763125	0.200461	0.169136	0.300204	0.11294	0.369632	0.520647	634	511	658	492	153	494	519	532	601	670	3.79669	4.10727	4.03879	4.14156	4.20457	4.1035	3.90775	4.44859	4.1835	4.04664
ATG14	autophagy related 14 [Source:VGNC Symbol;Acc:VGNC:107996]	protein_coding	0.621631	0.0387482	0.128926	-0.531704	0.0829873	0.620433	0.0899264	0.732407	0.823696	0.355779	0.134633	0.253599	689	462	916	343	118	635	1197	463	611	619	3.91618	3.9624	4.51447	3.62337	3.8313	4.46455	5.10989	4.2488	4.20722	3.93288
ATG16L1	autophagy related 16 like 1 [Source:VGNC Symbol;Acc:VGNC:70108]	protein_coding	0.05193	0.690241	0.824603	-0.0404703	0.764033	0.947733	0.0114597	0.924886	0.953348	0.0316949	0.765911	0.851127	598	380	532	371	133	406	431	358	438	498	3.71275	3.68178	3.73345	3.73602	4.00321	3.82162	3.64095	3.87916	3.72895	3.62055
ATG16L2	autophagy related 16 like 2 [Source:VGNC Symbol;Acc:VGNC:70130]	protein_coding	0.175868	0.480637	0.671075	0.0321721	0.899822	0.979089	0.208041	0.376506	0.526984	0.191955	0.351377	0.5022	381	351	567	484	161	344	477	344	436	599	3.06638	3.56785	3.82495	4.118	4.27785	3.58372	3.78654	3.82187	3.72237	3.8857
ATG2A	autophagy related 2A [Source:VGNC Symbol;Acc:VGNC:70145]	protein_coding	-0.187524	0.301635	0.503694	0.299315	0.116719	0.656125	0.111791	0.484398	0.624822	-0.0378663	0.789565	0.867785	773	535	691	553	140	482	499	640	549	712	4.08148	4.17325	4.10912	4.30961	4.07693	4.06815	3.8513	4.71452	4.05342	4.13403
ATG2B	autophagy related 2B [Source:VGNC Symbol;Acc:VGNC:84310]	protein_coding	0.0479882	0.728758	0.847769	0.301841	0.0499113	0.583489	0.349829	0.0143506	0.0508891	0.198909	0.0925627	0.193058	493	354	488	343	112	374	380	401	474	587	3.43568	3.58006	3.60953	3.62337	3.75636	3.70374	3.46025	4.04214	3.84238	3.85663
ATG3	autophagy related 3 [Source:VGNC Symbol;Acc:VGNC:70105]	protein_coding	0.0479421	0.654671	0.801648	-0.0531197	0.638559	0.909202	-0.00517758	0.960195	0.975638	0.0213823	0.810221	0.882291	3183	2005	2586	2215	650	2010	2457	1581	2336	3009	6.11922	6.0755	6.00918	6.30808	6.28766	6.12407	6.146	6.01713	6.13834	6.20936
ATG4A	autophagy related 4A cysteine peptidase [Source:VGNC Symbol;Acc:VGNC:70082]	protein_coding	0.618154	0.00488183	0.0331299	-0.133965	0.47861	0.857141	0.484189	0.0138434	0.049676	0.551172	0.00286828	0.0147808	332	191	241	223	77	264	427	241	347	353	2.86939	2.69642	2.59938	3.00621	3.21888	3.20417	3.62757	3.31127	3.39477	3.12713
ATG4B	autophagy related 4B cysteine peptidase [Source:VGNC Symbol;Acc:VGNC:70104]	protein_coding	-0.389166	0.00850208	0.047561	0.198889	0.137742	0.6759	-0.190277	0.111918	0.224333	-0.289722	0.0130926	0.0449439	1109	645	846	664	145	547	550	455	642	866	4.60056	4.44214	4.40012	4.57274	4.12736	4.25001	3.9911	4.22374	4.27838	4.41559
ATG4C	autophagy related 4C cysteine peptidase [Source:VGNC Symbol;Acc:VGNC:70079]	protein_coding	0.0101193	0.949345	0.97256	0.205334	0.226178	0.727538	0.215453	0.160735	0.289868	0.112786	0.391222	0.542593	1096	680	764	649	208	717	669	735	872	899	4.58359	4.51815	4.2535	4.53986	4.6463	4.63929	4.27264	4.91374	4.71889	4.46938
ATG4D	autophagy related 4D cysteine peptidase [Source:VGNC Symbol;Acc:VGNC:108473]	protein_coding	0.208519	0.25819	0.455102	0.166177	0.374135	0.811412	0.374697	0.0390523	0.104669	0.291608	0.0639131	0.146937	404	231	292	272	94	307	288	249	326	492	3.15032	2.96829	2.87366	3.29071	3.50489	3.42048	3.06298	3.35808	3.30527	3.60315
ATG5	autophagy related 5 [Source:VGNC Symbol;Acc:VGNC:70165]	protein_coding	0.166994	0.146876	0.31523	-0.134011	0.256036	0.750572	0.0329831	0.75273	0.838349	0.0999884	0.281928	0.430543	1716	955	1363	1113	330	1114	1447	936	1226	1407	5.22901	5.00697	5.08652	5.31638	5.31083	5.27368	5.38307	5.26185	5.20944	5.11411
ATG7	autophagy related 7 [Source:VGNC Symbol;Acc:VGNC:70086]	protein_coding	0.327904	0.111016	0.262234	0.0725466	0.717826	0.933371	0.400451	0.0443341	0.114775	0.364177	0.0380938	0.099823	253	177	286	219	95	206	281	203	308	329	2.48127	2.58772	2.84397	2.98031	3.52007	2.84908	3.02776	3.06545	3.22387	3.02632
ATG9A	autophagy related 9A [Source:VGNC Symbol;Acc:VGNC:81180]	protein_coding	0.0876568	0.567216	0.740741	0.102166	0.523979	0.873319	0.189822	0.207141	0.345968	0.13874	0.282081	0.430729	1752	1160	1617	1542	444	1286	1451	1237	1712	1784	5.25891	5.28701	5.33263	5.78608	5.73833	5.48051	5.38705	5.66353	5.69046	5.45605
ATIC	5-aminoimidazole-4-carboxamide ribonucleotide formyltransferase/IMP cyclohydrolase [Source:VGNC Symbol;Acc:VGNC:70172]	protein_coding	-0.557596	0.000489452	0.00675843	-0.0791289	0.521501	0.872679	-0.636725	0.000118378	0.00172671	-0.59716	5.80806e-05	0.000887072	3650	1874	2983	2029	428	1428	1637	1093	1421	2109	6.31656	5.97811	6.21503	6.18165	5.68544	5.63141	5.56081	5.48522	5.42205	5.69717
ATL1	atlastin GTPase 1 [Source:VGNC Symbol;Acc:VGNC:70049]	protein_coding	0.785187	0.00287447	0.0231755	-0.0439636	0.840647	0.964052	0.741224	0.00282188	0.0157662	0.763205	0.000878343	0.00630208	493	469	420	509	173	652	792	500	865	783	3.43568	3.98401	3.39426	4.19039	4.38123	4.50256	4.5154	4.35936	4.70729	4.27069
ATL2	atlastin GTPase 2 [Source:VGNC Symbol;Acc:VGNC:70116]	protein_coding	-0.187211	0.145727	0.31351	0.0144449	0.908798	0.981573	-0.172766	0.146598	0.271153	-0.179989	0.0914021	0.191347	1115	653	898	656	158	639	661	536	721	744	4.60832	4.45987	4.48592	4.5553	4.2508	4.47359	4.25535	4.45936	4.44529	4.19723
ATL3	atlastin GTPase 3 [Source:VGNC Symbol;Acc:VGNC:70125]	protein_coding	0.26868	0.0267562	0.100295	0.268448	0.0337913	0.55129	0.537129	0.000270131	0.00308734	0.402905	0.000770104	0.00574479	2456	1846	2551	1606	630	2185	2215	2006	2849	3622	5.74553	5.95642	5.98954	5.84469	6.24261	6.2444	5.99655	6.36031	6.42452	6.47666
ATM	ATM serine/threonine kinase [Source:VGNC Symbol;Acc:VGNC:70173]	protein_coding	0.30676	0.0603735	0.173529	-0.0703137	0.652907	0.913829	0.236446	0.114119	0.227331	0.271603	0.0451435	0.113399	1049	798	1141	713	198	913	1262	848	990	1122	4.52053	4.74842	4.83056	4.67519	4.5754	4.98714	5.18604	5.11966	4.90157	4.78824
ATMIN	ATM interactor [Source:VGNC Symbol;Acc:VGNC:70146]	protein_coding	0.53068	0.0765325	0.203967	-0.215393	0.457525	0.849567	0.315287	0.235051	0.378539	0.422984	0.0818577	0.176077	506	301	502	198	62	407	667	362	461	430	3.47301	3.34742	3.65013	2.83611	2.90867	3.82516	4.26834	3.89513	3.80244	3.40992
ATN1	atrophin 1 [Source:VGNC Symbol;Acc:VGNC:70157]	protein_coding	0.345123	0.322959	0.526096	-0.558287	0.14031	0.678827	-0.213164	0.521474	0.658141	0.0659799	0.815913	0.885612	660	496	857	311	83	452	1081	357	549	435	3.85441	4.06445	4.4187	3.48284	3.32642	3.9758	4.96312	3.87515	4.05342	3.4265
ATOX1	antioxidant 1 copper chaperone [Source:HGNC Symbol;Acc:HGNC:798]	protein_coding	-0.186688	0.504779	0.690455	0.0011682	0.996843	0.99901	-0.185519	0.505772	0.64397	-0.186104	0.432568	0.580583	12145	4490	6612	3583	874	5160	5989	3523	6311	4894	8.05014	7.23786	7.36267	7.0015	6.71455	7.48344	7.43065	7.17232	7.57135	6.91061
ATP10D	ATPase phospholipid transporting 10D (putative) [Source:VGNC Symbol;Acc:VGNC:100201]	protein_coding	0.917035	1.65687e-05	0.000791362	0.27743	0.0588023	0.601699	1.19446	8.0148e-07	7.27894e-05	1.05575	6.663e-07	4.72062e-05	1110	848	988	574	351	1293	1710	1236	1906	2409	4.60185	4.83589	4.62334	4.36321	5.39969	5.48833	5.62367	5.66237	5.84514	5.88882
ATP11A	ATPase phospholipid transporting 11A [Source:VGNC Symbol;Acc:VGNC:70064]	protein_coding	0.146805	0.76981	0.875237	0.352281	0.486907	0.859244	0.499086	0.259879	0.406524	0.322945	0.419205	0.567764	36	23	61	20	4	25	53	44	54	35	-0.235862	-0.257435	0.661291	-0.361101	-0.87817	-0.104059	0.66893	0.898674	0.757507	-0.114576
ATP11B	ATPase phospholipid transporting 11B (putative) [Source:VGNC Symbol;Acc:VGNC:84236]	protein_coding	0.469444	0.00470008	0.0322523	-0.0692739	0.625362	0.90666	0.40017	0.00849062	0.0347943	0.434807	0.00214109	0.0119576	735	510	816	594	198	743	905	647	831	903	4.00904	4.10445	4.34819	4.41247	4.5754	4.69055	4.70732	4.73018	4.64958	4.47577
ATP11C	ATPase phospholipid transporting 11C [Source:VGNC Symbol;Acc:VGNC:70065]	protein_coding	0.188787	0.348128	0.552271	0.442598	0.0487274	0.583179	0.631384	0.00500571	0.0236761	0.410086	0.0247287	0.0719322	1832	957	1170	787	384	1291	941	1277	1573	2040	5.32322	5.00998	4.86669	4.81731	5.52914	5.4861	4.76346	5.70939	5.56845	5.64924
ATP13A1	ATPase 13A1 [Source:VGNC Symbol;Acc:VGNC:108474]	protein_coding	-0.0236084	0.963937	0.981194	0.192722	0.715293	0.93214	0.169114	0.712648	0.810859	0.0727528	0.860728	0.914377	907	431	372	108	58	337	380	333	469	389	4.31132	3.86262	3.2203	1.97233	2.8133	3.55422	3.46025	3.7752	3.82714	3.26626
ATP13A2	ATPase cation transporting 13A2 [Source:VGNC Symbol;Acc:VGNC:70155]	protein_coding	-0.0751021	0.683499	0.820598	0.0960821	0.614518	0.902569	0.02098	0.902218	0.939356	-0.027061	0.856669	0.911929	781	629	769	774	218	578	596	537	673	840	4.09628	4.40601	4.26288	4.79334	4.71388	4.32928	4.10653	4.46204	4.3462	4.37174
ATP13A3	ATPase 13A3 [Source:VGNC Symbol;Acc:VGNC:70117]	protein_coding	0.054869	0.778993	0.880058	-0.274075	0.196069	0.708538	-0.219206	0.2522	0.39791	-0.0821684	0.611724	0.735874	218	187	233	137	38	159	208	130	153	170	2.2691	2.66619	2.55119	2.31051	2.21011	2.47923	2.59772	2.42863	2.2244	2.08428
ATP1A1	ATPase Na+/K+ transporting subunit alpha 1 [Source:VGNC Symbol;Acc:VGNC:70175]	protein_coding	0.0499012	0.697382	0.828895	0.0189901	0.88777	0.976136	0.0688913	0.580242	0.706736	0.0593962	0.579107	0.707944	2396	1951	2402	2100	551	1769	2338	1537	2258	2684	5.70989	6.03615	5.9028	6.23123	6.04948	5.93999	6.07444	5.97645	6.08939	6.04461
ATP1A2	NA	NA	1.13233	5.26793e-05	0.00162382	-0.0277857	0.884642	0.976072	1.10454	5.32728e-05	0.0010269	1.11844	1.1541e-05	0.0002819	1481	943	1947	926	810	2169	2442	2079	2173	3370	5.01692	4.98876	5.60018	5.05147	6.60491	6.23381	6.13717	6.41184	6.03409	6.37269
ATP1B1	ATPase Na+/K+ transporting subunit beta 1 [Source:VGNC Symbol;Acc:VGNC:70176]	protein_coding	0.489887	0.0172001	0.075618	-0.148085	0.444361	0.843238	0.341802	0.0761843	0.16906	0.415844	0.0168069	0.0541374	5741	3423	5922	4916	1606	6377	6055	5042	6269	5666	6.96954	6.84659	7.20374	7.45762	7.59192	7.78885	7.44646	7.68932	7.56172	7.12183
ATP1B2	ATPase Na+/K+ transporting subunit beta 2 [Source:VGNC Symbol;Acc:VGNC:99123]	protein_coding	1.3796	2.41362e-05	0.000998694	0.368599	0.10691	0.641964	1.7482	2.2681e-06	0.000128418	1.5639	1.3965e-06	7.3531e-05	2483	1183	1357	733	866	2604	3457	3231	4212	4817	5.76128	5.31529	5.08017	4.715	6.70129	6.4973	6.63825	7.04755	6.98822	6.88775
ATP1B3	ATPase Na+/K+ transporting subunit beta 3 [Source:HGNC Symbol;Acc:HGNC:806]	protein_coding	-1.36266	8.33746e-06	0.00054915	0.37532	0.0621235	0.60481	-0.987342	8.70059e-05	0.00139379	-1.175	5.17193e-06	0.000167963	4600	2908	3884	3676	360	1437	1154	1161	2076	2066	6.65005	6.6115	6.59552	7.03845	5.43616	5.64046	5.05721	5.57217	5.96827	5.66749
ATP23	ATP23 metallopeptidase and ATP synthase assembly factor homolog [Source:HGNC Symbol;Acc:HGNC:29452]	protein_coding	0.332976	0.444571	0.639838	-0.105312	0.811227	0.957338	0.227664	0.565158	0.694174	0.28032	0.42706	0.575252	582	272	386	93	52	256	496	280	275	408	3.67382	3.20223	3.27324	1.76037	2.65727	3.16009	3.84264	3.52637	3.06155	3.33462
ATP2A1	ATPase sarcoplasmic/endoplasmic reticulum Ca2+ transporting 1 [Source:HGNC Symbol;Acc:HGNC:811]	protein_coding	0.347616	0.00864272	0.0481289	-0.141495	0.239742	0.739296	0.20612	0.0728438	0.163959	0.276868	0.0105611	0.0384898	1047	755	999	772	298	925	1040	749	915	1164	4.51778	4.6687	4.63928	4.78961	5.16392	5.00594	4.90745	4.94091	4.78817	4.84114
ATP2A2	ATPase sarcoplasmic/endoplasmic reticulum Ca2+ transporting 2 [Source:VGNC Symbol;Acc:VGNC:70178]	protein_coding	0.158386	0.542777	0.72273	-0.39968	0.158448	0.693169	-0.241294	0.339393	0.490041	-0.041454	0.846146	0.904946	396	385	485	244	68	289	509	263	341	271	3.12167	3.70055	3.60068	3.13507	3.04086	3.33384	3.8798	3.43652	3.36976	2.74894
ATP2A3	ATPase sarcoplasmic/endoplasmic reticulum Ca2+ transporting 3 [Source:VGNC Symbol;Acc:VGNC:70179]	protein_coding	0.393691	0.634914	0.788153	0.649492	0.435753	0.841128	1.04318	0.155195	0.282804	0.718437	0.278643	0.426973	24	15	19	9	3	5	72	36	45	21	-0.767706	-0.816679	-0.898471	-1.37561	-1.23798	-2.0768	1.0956	0.62008	0.505304	-0.786693
ATP2B1	ATPase plasma membrane Ca2+ transporting 1 [Source:VGNC Symbol;Acc:VGNC:70180]	protein_coding	-0.836224	0.000434314	0.006239	0.338006	0.0867475	0.628594	-0.498218	0.0127652	0.046933	-0.667221	0.000663249	0.00518192	9778	5415	8457	7786	1174	3173	4172	3248	6338	5955	7.73748	7.508	7.71761	8.12083	7.14006	6.78224	6.90931	7.05512	7.5775	7.19357
ATP2B4	ATPase plasma membrane Ca2+ transporting 4 [Source:VGNC Symbol;Acc:VGNC:70183]	protein_coding	0.15281	0.209883	0.397779	0.114763	0.369694	0.807856	0.267573	0.0399354	0.106412	0.210192	0.0531652	0.128195	6563	4557	6106	3954	1372	5430	4906	4507	6277	6484	7.1625	7.25922	7.24786	7.14358	7.36481	7.557	7.143	7.52754	7.56356	7.3163
ATP2C1	ATPase secretory pathway Ca2+ transporting 1 [Source:VGNC Symbol;Acc:VGNC:70054]	protein_coding	0.281987	0.0619162	0.176724	0.0691078	0.634791	0.908495	0.351095	0.0198271	0.0645109	0.316541	0.0163893	0.0531468	1327	1232	1428	1045	352	1259	1483	1186	1584	1623	4.85884	5.37375	5.15361	5.22558	5.40379	5.44994	5.41847	5.60287	5.57849	5.3198
ATP2C2	ATPase secretory pathway Ca2+ transporting 2 [Source:VGNC Symbol;Acc:VGNC:70149]	protein_coding	-0.815151	0.422301	0.619767	1.77058	0.0815034	0.620433	0.95543	0.180907	0.314051	0.0701392	0.921872	0.952709	303	53	125	11	4	28	81	89	162	188	2.73873	0.883366	1.66628	-1.13012	-0.87817	0.0488186	1.26074	1.88984	2.30577	2.2274
ATP4A	ATPase H+/K+ transporting subunit alpha [Source:VGNC Symbol;Acc:VGNC:82107]	protein_coding	-0.132842	0.716825	0.8397	-0.0870111	0.817072	0.958102	-0.219853	0.517415	0.654535	-0.176347	0.555262	0.688708	68	30	71	51	8	42	50	38	54	37	0.629829	0.100032	0.872094	0.915806	0.0348027	0.60386	0.58833	0.694932	0.757507	-0.0397932
ATP5F1A	ATP synthase F1 subunit alpha [Source:VGNC Symbol;Acc:VGNC:101434]	protein_coding	-0.403566	0.00754441	0.0439622	0.0151517	0.911147	0.981744	-0.388415	0.00993163	0.0387059	-0.39599	0.00310662	0.0156178	17813	11702	14401	13450	2770	9050	9344	7258	9881	13533	8.6026	8.61945	8.48538	8.90934	8.37813	8.29377	8.07219	8.21476	8.21796	8.37752
ATP5F1B	NA	NA	0.311183	0.626162	0.782818	0.0170031	0.979627	0.996251	0.328186	0.594133	0.717928	0.319684	0.547778	0.68268	711	1170	1213	2110	1039	772	1199	1381	1695	1085	3.96134	5.29938	4.91865	6.23808	6.9639	4.74566	5.1123	5.82221	5.67608	4.73997
ATP5F1C	ATP synthase F1 subunit gamma [Source:VGNC Symbol;Acc:VGNC:100298]	protein_coding	-0.0815751	0.598322	0.764155	-0.141112	0.399993	0.82473	-0.222687	0.168728	0.2998	-0.152131	0.257644	0.40287	16164	8011	9316	8663	2139	7709	10165	5327	7881	11823	8.46248	8.07286	7.85714	8.27478	8.00527	8.06244	8.19366	7.76862	7.89176	8.18268
ATP5F1D	ATP synthase F1 subunit delta [Source:VGNC Symbol;Acc:VGNC:108475]	protein_coding	0.198929	0.174255	0.352363	-0.242362	0.126894	0.671599	-0.0434328	0.75811	0.841847	0.077748	0.516488	0.655393	12797	7201	10160	10123	2661	9983	10509	6892	8607	11249	8.12557	7.91911	7.98222	8.49943	8.32023	8.4353	8.24166	8.14012	8.01886	8.11089
ATP5F1E	ATP synthase F1 subunit epsilon [Source:HGNC Symbol;Acc:HGNC:838]	protein_coding	-0.255948	0.234283	0.427036	-0.457854	0.0597094	0.601699	-0.713802	0.00509999	0.0239587	-0.484875	0.0169518	0.054371	60448	21961	36307	24552	5409	23563	32335	14695	21866	18827	10.3652	9.52753	9.81931	9.77749	9.34347	9.67412	9.86293	9.23228	9.36375	8.85377
ATP5IF1	ATP synthase inhibitory factor subunit 1 [Source:VGNC Symbol;Acc:VGNC:70192]	protein_coding	-0.219168	0.0856771	0.220164	-0.329011	0.022966	0.528601	-0.548179	0.000670546	0.00588064	-0.383673	0.00251034	0.0134909	29464	14358	21497	16440	3911	13773	17126	9058	11849	17161	9.32853	8.91451	9.06326	9.19891	8.8757	8.89952	8.94611	8.53431	8.47995	8.72012
ATP5MC1	NA	NA	0.0539465	0.685284	0.821568	-0.195122	0.18649	0.703371	-0.141176	0.29865	0.448838	-0.0436147	0.69791	0.801146	7635	5249	7264	5817	1377	6161	6692	3485	6039	7148	7.38069	7.4631	7.4983	7.70033	7.37006	7.73915	7.59072	7.15668	7.50781	7.4569
ATP5MC2	ATP synthase membrane subunit c locus 2 [Source:VGNC Symbol;Acc:VGNC:97736]	protein_coding	-0.262736	0.405432	0.604889	0.105176	0.753907	0.945653	-0.157559	0.620072	0.739214	-0.210148	0.434261	0.582227	56226	26211	32304	12242	4456	23042	23051	13351	25426	33675	10.2607	9.78274	9.65078	8.77359	9.06389	9.64187	9.3747	9.09392	9.58135	9.69255
ATP5MC3	NA	NA	-0.166995	0.218048	0.407188	-0.212251	0.150013	0.688359	-0.379246	0.0133711	0.0484179	-0.273121	0.0285966	0.0802982	22117	11695	14276	12330	2920	11671	12423	6924	10911	14289	8.91478	8.61859	8.47281	8.78392	8.4542	8.66064	8.483	8.1468	8.36099	8.45593
ATP5ME	ATP synthase membrane subunit e [Source:VGNC Symbol;Acc:VGNC:100202]	protein_coding	0.0499729	0.858851	0.926719	-0.359407	0.248249	0.744819	-0.309434	0.286541	0.435599	-0.129731	0.58822	0.716066	28418	8692	18063	8674	2729	12058	18054	7383	13848	10486	9.27639	8.19053	8.8122	8.27661	8.35662	8.7077	9.02223	8.23939	8.70482	8.00959
ATP5MG	NA	NA	-0.0795897	0.637043	0.789766	-0.308501	0.106969	0.641964	-0.38809	0.0381041	0.10292	-0.23384	0.120493	0.233531	20714	8904	12012	11210	2810	9132	12477	6562	10625	9524	8.82024	8.22529	8.22374	8.64656	8.39881	8.30678	8.48926	8.06935	8.32267	7.8708
ATP5MJ	ATP synthase membrane subunit j [Source:VGNC Symbol;Acc:VGNC:70053]	protein_coding	0.130705	0.631802	0.786021	-0.10987	0.707465	0.930443	0.0208349	0.939527	0.962574	0.0757697	0.743185	0.834726	36915	11273	16748	10851	3914	15221	19179	13191	19248	13796	9.65375	8.56557	8.70317	8.59961	8.87681	9.04372	9.10943	9.07653	9.17979	8.40529
ATP5PB	NA	NA	0.434811	0.333361	0.53683	0.171928	0.712737	0.932034	0.606739	0.182653	0.316401	0.520775	0.178839	0.30959	1774	2475	3377	4341	1497	2530	3039	3411	4024	4417	5.27688	6.37906	6.39386	7.27823	7.49056	6.45574	6.45245	7.12573	6.92238	6.76275
ATP5PD	NA	NA	-0.0263034	0.829166	0.910498	-0.167872	0.213186	0.721469	-0.194175	0.129886	0.249191	-0.110239	0.29577	0.44506	8441	5144	6659	4165	1180	4858	6419	3272	5028	6279	7.52542	7.43395	7.37289	7.21855	7.14741	7.39646	7.53065	7.06573	7.24359	7.26997
ATP5PF	ATP synthase peripheral stalk subunit F6 [Source:VGNC Symbol;Acc:VGNC:81288]	protein_coding	-0.0114334	0.929969	0.961578	-0.252066	0.0918665	0.630915	-0.263499	0.0643253	0.149639	-0.137466	0.228873	0.370379	20469	10647	14779	13689	3191	12774	14080	7891	11457	14810	8.80308	8.48316	8.52276	8.93475	8.58222	8.7909	8.66361	8.33537	8.43142	8.50759
ATP6	ATP synthase F0 subunit 6 [Source:NCBI gene (formerly Entrezgene);Acc:2846629]	protein_coding	0.590514	0.603795	0.767822	0.836906	0.501431	0.864164	1.42742	0.241173	0.385535	1.00897	0.313461	0.463124	142438	157358	161620	4563	16629	125005	80476	153337	196712	117577	11.6017	12.3685	11.9735	7.35016	10.9636	12.0814	11.1783	12.6155	12.533	11.4963
ATP6AP1	ATPase H+ transporting accessory protein 1 [Source:VGNC Symbol;Acc:VGNC:70190]	protein_coding	0.441818	0.00680532	0.0409294	-0.0469902	0.744814	0.942187	0.394828	0.011626	0.0437252	0.418323	0.00319312	0.0158987	3432	1933	2517	2328	913	2619	3194	2153	2856	4358	6.22778	6.02279	5.9702	6.37981	6.7775	6.50558	6.52417	6.46227	6.42806	6.74336
ATP6AP1L	ATPase H+ transporting accessory protein 1 like [Source:VGNC Symbol;Acc:VGNC:84283]	protein_coding	-0.416089	0.245159	0.439433	0.61371	0.0954222	0.632652	0.19762	0.501692	0.640704	-0.109234	0.686772	0.793426	94	97	94	55	18	31	84	73	82	108	1.08043	1.73258	1.2646	1.02119	1.15401	0.187037	1.31184	1.60935	1.34149	1.44216
ATP6AP2	ATPase H+ transporting accessory protein 2 [Source:VGNC Symbol;Acc:VGNC:103790]	protein_coding	-0.121301	0.369041	0.571292	0.174806	0.23115	0.731254	0.0535047	0.685056	0.790082	-0.0338981	0.761629	0.847812	6428	3846	4374	4271	1107	3586	3774	3072	4819	5717	7.13253	7.0146	6.76683	7.25479	7.05532	6.95867	6.76474	6.97478	7.18236	7.13475
ATP6V0A1	ATPase H+ transporting V0 subunit a1 [Source:VGNC Symbol;Acc:VGNC:70188]	protein_coding	0.225855	0.118981	0.274519	0.114266	0.42615	0.838425	0.340121	0.019807	0.0644676	0.282988	0.0251452	0.0729087	1100	811	1177	690	249	850	1117	892	1210	1138	4.58883	4.77167	4.87528	4.628	4.90526	4.88421	5.01029	5.1925	5.19052	4.80862
ATP6V0A2	ATPase H+ transporting V0 subunit a2 [Source:VGNC Symbol;Acc:VGNC:70096]	protein_coding	-0.129263	0.661195	0.805917	-0.0733801	0.80751	0.956905	-0.202643	0.454854	0.597697	-0.165953	0.48919	0.630641	164	107	166	68	19	78	138	91	107	98	1.86473	1.87155	2.06836	1.31861	1.22984	1.46876	2.01349	1.92135	1.71691	1.30543
ATP6V0D1	ATPase H+ transporting V0 subunit d1 [Source:VGNC Symbol;Acc:VGNC:99485]	protein_coding	-0.143331	0.431191	0.627879	0.146746	0.441361	0.842777	0.00341529	0.984155	0.989829	-0.0699577	0.639326	0.757527	2753	1524	2058	2249	512	1383	1944	1315	1869	2850	5.91004	5.68019	5.68007	6.33004	5.94368	5.58527	5.80847	5.75164	5.81689	6.13111
ATP6V0E1	ATPase H+ transporting V0 subunit e1 [Source:HGNC Symbol;Acc:HGNC:863]	protein_coding	-0.0263561	0.847871	0.921706	-0.0335618	0.819622	0.958724	-0.059918	0.664964	0.773039	-0.0431371	0.711395	0.811326	10010	5976	7377	7459	1679	6727	7006	4635	6877	9211	7.7713	7.65017	7.52056	8.05894	7.65603	7.86591	7.65685	7.56793	7.69522	7.8226
ATP6V1A	NA	NA	-0.165341	0.320521	0.523293	0.188819	0.267677	0.757961	0.023478	0.872096	0.919813	-0.0709317	0.588943	0.716367	986	569	680	410	111	519	539	465	618	717	4.43143	4.26183	4.08606	3.87957	3.74348	4.17446	3.96207	4.255	4.2236	4.14409
ATP6V1B2	ATPase H+ transporting V1 subunit B2 [Source:VGNC Symbol;Acc:VGNC:70185]	protein_coding	-0.0664005	0.593273	0.760819	0.215265	0.112223	0.647313	0.148864	0.211082	0.350387	0.0412318	0.683255	0.790862	1477	905	1056	953	260	884	938	832	1181	1307	5.01302	4.92954	4.71913	5.09286	4.96749	4.94067	4.75886	5.09223	5.15558	5.00795
ATP6V1C1	ATPase H+ transporting V1 subunit C1 [Source:VGNC Symbol;Acc:VGNC:70186]	protein_coding	0.207626	0.200376	0.386308	0.472149	0.0114728	0.468239	0.679775	0.000461968	0.00442104	0.443701	0.00411002	0.0192512	991	576	674	649	197	778	689	810	1099	1229	4.43871	4.27941	4.07332	4.53986	4.56812	4.7568	4.315	5.05364	5.05196	4.91936
ATP6V1C2	ATPase H+ transporting V1 subunit C2 [Source:VGNC Symbol;Acc:VGNC:70091]	protein_coding	0.958837	0.0652226	0.182807	-0.9591	0.083494	0.621865	-0.000262959	0.999568	0.99971	0.479287	0.254028	0.39869	137	73	132	56	15	100	375	71	113	86	1.61017	1.33156	1.74335	1.04638	0.899211	1.81989	3.44125	1.57012	1.79413	1.12216
ATP6V1D	ATPase H+ transporting V1 subunit D [Source:VGNC Symbol;Acc:VGNC:70060]	protein_coding	-0.0181098	0.88072	0.939009	-0.14771	0.256154	0.750601	-0.16582	0.168931	0.300037	-0.0919648	0.365468	0.516126	1910	1089	1456	1216	320	1137	1337	747	1174	1596	5.38328	5.19604	5.18157	5.44387	5.2665	5.30312	5.26919	4.93706	5.14702	5.29564
ATP6V1E1	ATPase H+ transporting V1 subunit E1 [Source:VGNC Symbol;Acc:VGNC:103791]	protein_coding	0.206638	0.0867735	0.222432	-0.326946	0.0165016	0.507499	-0.120308	0.28208	0.430874	0.0431652	0.645824	0.76167	2381	1192	1869	1263	425	1561	1829	1040	1299	1825	5.70084	5.32621	5.54127	5.4985	5.67531	5.75972	5.7206	5.41362	5.29274	5.48878
ATP6V1FNB	ATP6V1F neighbor [Source:VGNC Symbol;Acc:VGNC:108390]	protein_coding	-0.0715271	0.670991	0.81157	-0.268955	0.15149	0.688384	-0.340482	0.0601209	0.142754	-0.206005	0.163448	0.290337	5588	4310	4829	5413	1109	3775	4987	2396	3884	5091	6.93059	7.17885	6.90952	7.59652	7.05792	7.03274	7.16662	6.61644	6.87132	6.96752
ATP6V1G1	ATPase H+ transporting V1 subunit G1 [Source:VGNC Symbol;Acc:VGNC:104876]	protein_coding	0.146571	0.227149	0.418829	-0.00311498	0.980306	0.996251	0.143456	0.242869	0.387468	0.145013	0.165218	0.292596	20418	11992	14202	13234	3643	13385	16915	10652	15699	19279	8.79948	8.65476	8.46531	8.88599	8.77331	8.8583	8.92822	8.76814	8.88579	8.88799
ATP6V1H	ATPase H+ transporting V1 subunit H [Source:VGNC Symbol;Acc:VGNC:70094]	protein_coding	0.0245373	0.87354	0.935555	0.144471	0.370521	0.80843	0.169008	0.24689	0.391938	0.0967729	0.444739	0.591952	831	435	576	432	157	502	482	489	553	685	4.18549	3.87589	3.84757	3.95466	4.24167	4.12659	3.80151	4.32737	4.06385	4.07846
ATP7A	ATPase copper transporting alpha [Source:HGNC Symbol;Acc:HGNC:869]	protein_coding	-0.0767255	0.548505	0.727184	-0.199471	0.151217	0.688384	-0.276196	0.038848	0.104366	-0.176461	0.112084	0.221419	670	394	535	351	109	362	448	300	372	422	3.87601	3.73372	3.74153	3.65646	3.71737	3.65692	3.69648	3.62537	3.49455	3.38299
ATP8	ATP synthase F0 subunit 8 [Source:NCBI gene (formerly Entrezgene);Acc:2846623]	protein_coding	2.16311	0.318129	0.52124	0.515005	0.815783	0.957763	2.67812	0.207621	0.346575	2.42061	0.18806	0.320989	2478	1847	2120	1	164	1599	4022	4145	4949	954	5.75838	5.9572	5.72283	-3.33001	4.3044	5.79438	6.85651	7.40679	7.22075	4.55481
ATP8A1	ATPase phospholipid transporting 8A1 [Source:VGNC Symbol;Acc:VGNC:70061]	protein_coding	0.856761	0.0972602	0.239815	-0.316461	0.540132	0.879231	0.5403	0.268737	0.416797	0.69853	0.105307	0.212005	36	38	56	55	28	41	100	60	90	42	-0.235862	0.422904	0.543088	1.02119	1.77662	0.570569	1.55744	1.33293	1.47256	0.131781
ATP8A2	ATPase phospholipid transporting 8A2 [Source:VGNC Symbol;Acc:VGNC:70062]	protein_coding	0.0456159	0.926541	0.960174	0.36087	0.479687	0.857505	0.406486	0.371313	0.522038	0.226051	0.572725	0.702194	41	32	27	19	12	32	18	49	34	30	-0.0614933	0.187773	-0.443182	-0.428902	0.589549	0.230316	-0.780839	1.04891	0.121709	-0.320481
ATP8B1	ATPase phospholipid transporting 8B1 [Source:VGNC Symbol;Acc:VGNC:70163]	protein_coding	0.115061	0.80372	0.894109	0.715642	0.13627	0.6759	0.830703	0.0467899	0.119535	0.472882	0.2019	0.338259	29	30	35	15	2	33	31	34	43	53	-0.521918	0.100032	-0.097631	-0.737321	-1.71844	0.272334	-0.0643467	0.541131	0.442724	0.44987
ATP8B2	ATPase phospholipid transporting 8B2 [Source:VGNC Symbol;Acc:VGNC:70063]	protein_coding	0.712841	0.000116861	0.00261226	0.00042899	0.997374	0.99901	0.71327	7.36034e-05	0.00125126	0.713055	2.10335e-05	0.00043856	974	720	849	472	294	983	1161	841	1123	1382	4.41382	4.60039	4.40521	4.08191	5.14446	5.09351	5.06592	5.10772	5.08307	5.0883
ATP8B3	ATPase phospholipid transporting 8B3 [Source:VGNC Symbol;Acc:VGNC:108476]	protein_coding	-1.61885	0.00915316	0.0498873	0.140231	0.795131	0.954637	-1.47862	0.00955222	0.0376633	-1.54873	0.00339749	0.0166394	62	48	26	32	2	7	19	8	12	19	0.502298	0.745588	-0.492832	0.272016	-1.71844	-1.70662	-0.71117	-1.35443	-1.2337	-0.914491
ATP8B4	ATPase phospholipid transporting 8B4 (putative) [Source:VGNC Symbol;Acc:VGNC:84311]	protein_coding	-1.12284	0.0430587	0.138797	-0.480877	0.379929	0.813738	-1.60371	0.00771218	0.0322202	-1.36327	0.00737942	0.0296227	24	31	54	31	3	10	17	9	11	9	-0.767706	0.144569	0.492954	0.228665	-1.23798	-1.28496	-0.854043	-1.21085	-1.33972	-1.81183
ATP9A	ATPase phospholipid transporting 9A (putative) [Source:VGNC Symbol;Acc:VGNC:84529]	protein_coding	-0.15475	0.575572	0.748116	-0.0599573	0.830251	0.960865	-0.214707	0.391942	0.54131	-0.184729	0.409163	0.558595	365	210	376	134	32	203	255	164	229	227	3.00497	2.83196	3.23562	2.27898	1.9659	2.82811	2.88883	2.76027	2.79967	2.49598
ATP9B	ATPase phospholipid transporting 9B (putative) [Source:VGNC Symbol;Acc:VGNC:101436]	protein_coding	0.00307581	0.984181	0.991326	0.0274085	0.863796	0.970596	0.0304843	0.831321	0.89338	0.01678	0.894103	0.936143	552	426	643	385	122	360	524	388	422	589	3.59786	3.84586	4.00565	3.78921	3.87918	3.64897	3.92152	3.99478	3.67552	3.86151
ATPAF1	ATP synthase mitochondrial F1 complex assembly factor 1 [Source:VGNC Symbol;Acc:VGNC:82082]	protein_coding	0.431361	0.256373	0.452962	-1.31939	0.00814953	0.448413	-0.88803	0.0495837	0.124576	-0.228335	0.493604	0.634452	88	81	149	47	14	82	159	32	36	61	0.988237	1.47797	1.91499	0.802109	0.803191	1.53929	2.21484	0.457609	0.199471	0.643837
ATPAF2	ATP synthase mitochondrial F1 complex assembly factor 2 [Source:VGNC Symbol;Acc:VGNC:70098]	protein_coding	-0.296978	0.120052	0.275985	-0.063055	0.735859	0.939312	-0.360033	0.0509308	0.126737	-0.328506	0.0434172	0.110167	500	324	398	408	79	252	329	191	272	411	3.4559	3.45301	3.31712	3.87254	3.25562	3.13753	3.25363	2.97823	3.04584	3.34512
ATPSCKMT	ATP synthase c subunit lysine N-methyltransferase [Source:VGNC Symbol;Acc:VGNC:70136]	protein_coding	0.125295	0.667806	0.809569	-0.0728268	0.809923	0.956983	0.0524682	0.848499	0.904798	0.0888816	0.710688	0.810986	225	170	225	122	55	214	144	119	259	166	2.3141	2.53014	2.50135	2.14549	2.73739	2.90357	2.07394	2.30266	2.97575	2.05045
ATR	ATR serine/threonine kinase [Source:VGNC Symbol;Acc:VGNC:70193]	protein_coding	-0.439669	0.0146423	0.0685347	0.167682	0.298115	0.774128	-0.271987	0.0673156	0.15455	-0.355828	0.0134274	0.0456645	717	428	600	373	75	340	368	346	417	430	3.97341	3.85259	3.90621	3.74374	3.18117	3.56694	3.41423	3.83019	3.65841	3.40992
ATRAID	all-trans retinoic acid induced differentiation factor [Source:VGNC Symbol;Acc:VGNC:106132]	protein_coding	-0.552928	0.50408	0.690093	0.285037	0.726388	0.936684	-0.26789	0.69765	0.7998	-0.410409	0.523755	0.661873	334	108	95	52	14	59	104	124	214	40	2.87798	1.88474	1.27946	0.942884	0.803191	1.07666	1.61282	2.36128	2.70286	0.0655791
ATRIP	ATR interacting protein [Source:VGNC Symbol;Acc:VGNC:84235]	protein_coding	-0.152519	0.371024	0.572856	-0.548034	0.00964953	0.451722	-0.700553	0.00134092	0.00952008	-0.426536	0.0105199	0.0383604	743	388	679	357	98	373	496	208	265	436	4.0246	3.71169	4.08394	3.68079	3.56468	3.69989	3.84264	3.10029	3.00852	3.42979
ATRN	attractin [Source:VGNC Symbol;Acc:VGNC:70194]	protein_coding	-0.044609	0.765841	0.872413	-0.201871	0.209552	0.719	-0.24648	0.0991487	0.205265	-0.145545	0.249109	0.392929	744	517	741	410	100	461	627	381	443	557	4.02653	4.12405	4.20955	3.87957	3.59367	4.00413	4.17942	3.96862	3.74524	3.78129
ATRNL1	attractin like 1 [Source:VGNC Symbol;Acc:VGNC:70147]	protein_coding	-0.593315	0.0185691	0.0791925	-0.264708	0.263872	0.756524	-0.858023	0.00156749	0.0105897	-0.725669	0.0018252	0.0107152	384	373	540	266	58	215	236	159	189	231	3.07761	3.65509	3.75488	3.25875	2.8133	2.91024	2.77812	2.71603	2.5255	2.5209
ATRX	ATRX chromatin remodeler [Source:VGNC Symbol;Acc:VGNC:70195]	protein_coding	0.0822068	0.442753	0.638191	-0.154079	0.191311	0.706775	-0.0718722	0.50276	0.641635	0.00516729	0.953945	0.9733	11136	8166	11338	6654	2207	7948	9782	5661	7872	11084	7.92504	8.1005	8.14045	7.89422	8.0504	8.10648	8.13826	7.85633	7.89011	8.08958
ATXN1	ataxin 1 [Source:VGNC Symbol;Acc:VGNC:70045]	protein_coding	0.216258	0.585324	0.756059	-0.32885	0.432959	0.841128	-0.112591	0.767044	0.847883	0.0518334	0.873975	0.923018	43	43	96	33	11	42	66	37	50	41	0.00275219	0.593249	1.29417	0.314102	0.469559	0.60386	0.973974	0.657991	0.650818	0.0990597
ATXN10	ataxin 10 [Source:VGNC Symbol;Acc:VGNC:70046]	protein_coding	-0.199381	0.115198	0.268772	0.116555	0.369254	0.807693	-0.0828264	0.49143	0.631652	-0.141104	0.17954	0.310285	8405	4865	6160	5643	1389	4403	4810	3849	5764	6672	7.51925	7.35353	7.26056	7.65653	7.38257	7.25465	7.1145	7.29994	7.44059	7.35752
ATXN1L	ataxin 1 like [Source:VGNC Symbol;Acc:VGNC:99486]	protein_coding	0.226762	0.374775	0.576375	0.105667	0.681143	0.924064	0.332429	0.162336	0.291614	0.279595	0.184535	0.316653	694	335	469	240	99	424	470	467	562	443	3.92657	3.50091	3.55254	3.11139	3.57925	3.88393	3.76531	4.26117	4.08705	3.45263
ATXN2	ataxin 2 [Source:VGNC Symbol;Acc:VGNC:70047]	protein_coding	0.0261038	0.835132	0.913754	0.0894953	0.502982	0.865288	0.115599	0.353143	0.504351	0.0708514	0.502317	0.64229	2940	2289	3135	2290	627	2226	2642	2266	2737	2849	6.00475	6.26644	6.28667	6.35608	6.23573	6.2712	6.25064	6.53601	6.3667	6.1306
ATXN2L	ataxin 2 like [Source:VGNC Symbol;Acc:VGNC:70159]	protein_coding	0.382204	0.0514901	0.15612	0.0867595	0.647088	0.911361	0.468963	0.0186365	0.0615395	0.425583	0.0139914	0.0470972	2789	1923	2434	1084	656	1992	2440	2052	2672	2691	5.92876	6.01531	5.92187	5.27835	6.3009	6.1111	6.13599	6.393	6.33206	6.04837
ATXN7	ataxin 7 [Source:HGNC Symbol;Acc:HGNC:10560]	protein_coding	-0.260808	0.179281	0.359145	0.422037	0.0419721	0.573688	0.161229	0.3333	0.483772	-0.0497895	0.736495	0.830216	462	391	607	366	115	263	378	358	451	577	3.34256	3.72275	3.92287	3.71654	3.79432	3.19873	3.45268	3.87916	3.77094	3.83195
ATXN7L1	ataxin 7 like 1 [Source:VGNC Symbol;Acc:VGNC:70111]	protein_coding	0.233871	0.510804	0.696092	0.14436	0.685615	0.925819	0.37823	0.236702	0.3805	0.30605	0.286759	0.435403	142	107	137	61	18	117	133	134	166	107	1.66083	1.87155	1.79599	1.16611	1.15401	2.04262	1.9611	2.47184	2.34051	1.42906
ATXN7L2	ataxin 7 like 2 [Source:VGNC Symbol;Acc:VGNC:81363]	protein_coding	0.329999	0.108978	0.259035	-0.34191	0.115847	0.655292	-0.0119117	0.949921	0.969624	0.159044	0.336593	0.487925	280	177	207	143	57	174	280	110	183	260	2.62597	2.58772	2.38246	2.37157	2.78844	2.60787	3.02266	2.19072	2.47948	2.68973
ATXN7L3	ataxin 7 like 3 [Source:VGNC Symbol;Acc:VGNC:70128]	protein_coding	-0.103301	0.472091	0.663103	-0.213571	0.168711	0.700761	-0.316872	0.0355551	0.09813	-0.210087	0.0938327	0.195015	1108	785	1167	730	221	650	893	606	747	719	4.59926	4.72478	4.86299	4.7091	4.73355	4.49814	4.68811	4.63596	4.49625	4.14809
ATXN7L3B	ataxin 7 like 3B [Source:VGNC Symbol;Acc:VGNC:108326]	protein_coding	-0.114257	0.4602	0.653722	-0.257079	0.136303	0.6759	-0.371336	0.0307833	0.0881501	-0.242797	0.081181	0.175066	13743	10118	16999	8099	2241	9165	12107	5808	8324	11817	8.22844	8.40965	8.72462	8.17768	8.07246	8.31198	8.44584	7.8933	7.97064	8.18195
AUH	AU RNA binding methylglutaconyl-CoA hydratase [Source:VGNC Symbol;Acc:VGNC:81364]	protein_coding	0.199213	0.100711	0.24551	0.162572	0.18468	0.703371	0.361785	0.00500987	0.0236875	0.280499	0.0102823	0.0377689	1254	726	872	697	238	815	968	801	987	1311	4.7774	4.61234	4.44366	4.64253	4.84022	4.82368	4.80418	5.03755	4.8972	5.01235
AUNIP	aurora kinase A and ninein interacting protein [Source:VGNC Symbol;Acc:VGNC:70140]	protein_coding	-1.13607	0.00371514	0.0276227	0.232421	0.471307	0.854689	-0.903652	0.00657768	0.0288467	-1.01986	0.00160791	0.00974395	177	72	102	99	10	38	52	35	62	64	1.97293	1.31216	1.37943	1.84893	0.338677	0.465821	0.642561	0.581145	0.949785	0.71034
AUP1	AUP1 lipid droplet regulating VLDL assembly factor [Source:VGNC Symbol;Acc:VGNC:70196]	protein_coding	-0.544014	0.623191	0.781197	0.861801	0.424278	0.83705	0.317787	0.705464	0.805598	-0.113113	0.890538	0.934023	967	214	168	37	20	121	173	322	410	141	4.40344	2.85894	2.08538	0.471148	1.30188	2.09038	2.33498	3.72696	3.63411	1.81889
AURKA	aurora kinase A [Source:VGNC Symbol;Acc:VGNC:70052]	protein_coding	-1.71673	2.01071e-05	0.000894389	-0.333091	0.22	0.725133	-2.04982	3.3476e-06	0.000162032	-1.88328	1.58876e-06	7.67827e-05	1356	673	971	807	67	207	300	91	209	365	4.88997	4.50327	4.59837	4.85344	3.01965	2.85601	3.12144	1.92135	2.66909	3.17502
AURKAIP1	aurora kinase A interacting protein 1 [Source:VGNC Symbol;Acc:VGNC:106321]	protein_coding	-0.269493	0.0428248	0.138472	-0.635901	0.000355883	0.374635	-0.905394	8.60589e-06	0.00029665	-0.587444	9.85597e-05	0.00130194	4798	3823	4848	3693	830	3071	3312	1634	1878	2907	6.71082	7.00595	6.91518	7.0451	6.64008	6.73513	6.57647	6.06466	5.82382	6.15965
AURKB	aurora kinase B [Source:VGNC Symbol;Acc:VGNC:70050]	protein_coding	-1.96642	0.000150319	0.00311981	0.140248	0.697731	0.928127	-1.82618	0.000104012	0.00158322	-1.8963	2.93426e-05	0.000540222	1610	738	951	464	54	172	225	113	207	402	5.13718	4.63593	4.56842	4.05734	2.71118	2.59137	2.70992	2.22901	2.65536	3.31338
AUTS2	activator of transcription and developmental regulator AUTS2 [Source:VGNC Symbol;Acc:VGNC:70071]	protein_coding	-0.233974	0.31949	0.522558	-0.0662066	0.779239	0.950599	-0.300181	0.172708	0.304082	-0.267077	0.170028	0.298381	366	311	529	247	64	220	328	246	264	285	3.00888	3.39429	3.72533	3.15257	2.95409	2.94313	3.24927	3.3407	3.00311	2.82093
AVEN	apoptosis and caspase activation inhibitor [Source:VGNC Symbol;Acc:VGNC:70059]	protein_coding	-1.03858	0.0466672	0.146452	0.322581	0.489113	0.859736	-0.716	0.0800458	0.175085	-0.87729	0.0307923	0.0849678	860	396	432	254	25	161	302	241	400	187	4.2348	3.74099	3.43466	3.1926	1.61633	2.49706	3.13095	3.31127	3.59867	2.21981
AVL9	AVL9 cell migration associated [Source:VGNC Symbol;Acc:VGNC:70144]	protein_coding	0.255281	0.178427	0.357807	-0.0912117	0.628621	0.907382	0.164069	0.341055	0.491916	0.209675	0.17542	0.305114	288	218	295	151	57	236	274	213	241	271	2.6662	2.88542	2.88828	2.44916	2.78844	3.0436	2.99165	3.1343	2.8727	2.74894
AVP	arginine vasopressin [Source:VGNC Symbol;Acc:VGNC:107771]	protein_coding	-0.92791	0.14916	0.318314	-0.223099	0.727078	0.936684	-1.15101	0.0672137	0.154412	-1.03946	0.0585237	0.137777	45	21	60	41	5	28	12	30	19	9	0.0642583	-0.378256	0.638413	0.612765	-0.590425	0.0488186	-1.28894	0.368954	-0.652641	-1.81183
AVPI1	arginine vasopressin induced 1 [Source:VGNC Symbol;Acc:VGNC:106017]	protein_coding	-0.322268	0.389342	0.589129	-0.297154	0.448931	0.84614	-0.619422	0.102982	0.21044	-0.470845	0.143856	0.265429	242	113	135	254	35	82	171	73	115	123	2.41788	1.94893	1.77516	3.1926	2.09317	1.53929	2.31842	1.60935	1.81898	1.62566
AVPR1A	arginine vasopressin receptor 1A [Source:VGNC Symbol;Acc:VGNC:70197]	protein_coding	-0.255781	0.627238	0.783512	1.57136	0.00902799	0.451722	1.31558	0.00714579	0.0304845	0.529898	0.197345	0.332643	27	31	28	11	8	8	25	51	51	58	-0.615271	0.144569	-0.395184	-1.13012	0.0348027	-1.55196	-0.351808	1.10489	0.678239	0.574119
AXIN1	axin 1 [Source:VGNC Symbol;Acc:VGNC:70199]	protein_coding	0.264329	0.042317	0.137421	-0.0600123	0.626231	0.906909	0.204317	0.0873572	0.187044	0.234323	0.0308698	0.0850773	955	584	737	614	238	707	773	571	753	953	4.38548	4.29925	4.20177	4.46011	4.84022	4.61908	4.48047	4.55036	4.50776	4.5533
AXIN2	axin 2 [Source:VGNC Symbol;Acc:VGNC:104582]	protein_coding	-0.038432	0.901322	0.947965	-0.631371	0.0759521	0.613774	-0.669803	0.0472686	0.120437	-0.354118	0.191967	0.325824	249	199	383	140	30	156	304	117	123	163	2.45854	2.75505	3.26206	2.34136	1.87436	2.45207	3.14041	2.27852	1.91431	2.02455
AXL	AXL receptor tyrosine kinase [Source:VGNC Symbol;Acc:VGNC:70200]	protein_coding	0.392887	0.0379483	0.126731	0.348344	0.0714708	0.61046	0.741231	0.000733701	0.00626005	0.567059	0.00174913	0.0103585	2017	1217	1619	1438	559	1975	1532	1792	2190	3319	5.4618	5.35611	5.33441	5.68547	6.07026	6.09875	5.4653	6.1977	6.04532	6.35071
AZI2	5-azacytidine induced 2 [Source:VGNC Symbol;Acc:VGNC:70115]	protein_coding	0.182452	0.114081	0.267177	-0.285732	0.0267565	0.541065	-0.10328	0.336309	0.486626	0.0395859	0.662671	0.774776	2362	1331	1700	1154	437	1441	1767	1028	1300	1795	5.6893	5.4851	5.40473	5.36848	5.71543	5.64447	5.67091	5.3969	5.29385	5.4649
AZIN1	antizyme inhibitor 1 [Source:VGNC Symbol;Acc:VGNC:70080]	protein_coding	0.0295944	0.797198	0.890407	-0.0119799	0.920462	0.984176	0.0176145	0.871972	0.919754	0.0236044	0.803573	0.87771	2039	1186	1443	1172	330	1310	1331	1060	1339	1600	5.47743	5.31894	5.16866	5.39078	5.31083	5.50715	5.26271	5.44106	5.33643	5.29924
AZIN2	antizyme inhibitor 2 [Source:VGNC Symbol;Acc:VGNC:70153]	protein_coding	0.26888	0.350279	0.553995	0.224204	0.444112	0.843238	0.493085	0.0757645	0.168432	0.380982	0.115406	0.226231	70	58	78	71	26	59	79	73	74	120	0.669951	1.00913	1.00324	1.37934	1.67176	1.07666	1.22564	1.60935	1.19731	1.59078
AZU1	azurocidin 1 [Source:VGNC Symbol;Acc:VGNC:70202]	protein_coding	-1.64067	0.00118189	0.0126329	-2.39872	0.000650848	0.39537	-4.0394	1.27549e-05	0.000389614	-2.84004	1.6418e-05	0.000361721	571	237	299	169	13	74	118	21	15	15	3.64643	3.00498	2.90755	2.60984	0.700321	1.39461	1.79146	-0.11544	-0.95566	-1.21006
B2M	beta-2-microglobulin [Source:VGNC Symbol;Acc:VGNC:70203]	protein_coding	0.0203919	0.904844	0.94984	0.165116	0.378661	0.8136	0.185508	0.298519	0.448691	0.10295	0.484443	0.627139	36855	18321	20264	13513	5060	18958	18308	15440	21784	29401	9.65141	9.26611	8.97806	8.91608	9.24726	9.36043	9.04238	9.30362	9.35833	9.49676
B3GALNT1	beta-1,3-N-acetylgalactosaminyltransferase 1 [Source:VGNC Symbol;Acc:VGNC:84234]	protein_coding	0.118718	0.378929	0.579555	0.173109	0.223188	0.726828	0.291827	0.0345701	0.0960581	0.205273	0.0786872	0.171079	1349	736	1100	820	285	975	883	868	1113	1338	4.88251	4.63202	4.77789	4.87644	5.09969	5.08175	4.6719	5.15323	5.07019	5.04171
B3GALNT2	beta-1,3-N-acetylgalactosaminyltransferase 2 [Source:VGNC Symbol;Acc:VGNC:109509]	protein_coding	-0.194612	0.466936	0.659241	0.118972	0.659665	0.916812	-0.0756408	0.750301	0.836885	-0.135127	0.527707	0.664547	776	533	638	302	103	340	531	430	612	417	4.08705	4.16786	3.99443	3.44072	3.6361	3.56694	3.94059	4.1425	4.20957	3.3659
B3GALT4	beta-1,3-galactosyltransferase 4 [Source:VGNC Symbol;Acc:VGNC:104311]	protein_coding	-0.111331	0.548909	0.727506	0.532094	0.0130047	0.480954	0.420763	0.019227	0.0630127	0.154716	0.296299	0.445404	249	194	252	195	56	139	218	203	267	345	2.45854	2.71869	2.66311	2.81429	2.76314	2.28766	2.66477	3.06545	3.01929	3.09431
B3GALT6	beta-1,3-galactosyltransferase 6 [Source:VGNC Symbol;Acc:VGNC:70088]	protein_coding	-0.983595	0.510164	0.6955	0.862107	0.550862	0.883103	-0.121489	0.916078	0.947952	-0.552542	0.622228	0.74375	357	122	53	7	9	28	37	111	144	21	2.97325	2.05773	0.467219	-1.67161	0.194726	0.0488186	0.175244	2.2036	2.13816	-0.786693
B3GAT3	beta-1,3-glucuronyltransferase 3 [Source:VGNC Symbol;Acc:VGNC:70208]	protein_coding	-0.140354	0.357324	0.56068	-0.010463	0.946459	0.990218	-0.150817	0.299878	0.449959	-0.145586	0.251708	0.395968	1994	1238	1340	1352	349	1004	1316	848	1141	1728	5.44528	5.38075	5.06202	5.59661	5.39146	5.12395	5.24639	5.11966	5.10597	5.4101
B3GLCT	beta 3-glucosyltransferase [Source:VGNC Symbol;Acc:VGNC:106252]	protein_coding	-1.2938	0.00969485	0.0517645	-0.159467	0.715442	0.93214	-1.45326	0.00295985	0.016291	-1.37353	0.00183512	0.0107362	224	130	228	77	15	32	93	58	60	45	2.30776	2.148	2.52024	1.49363	0.899211	0.230316	1.45509	1.28528	0.904064	0.225714
B3GNT2	UDP-GlcNAc:betaGal beta-1,3-N-acetylglucosaminyltransferase 2 [Source:VGNC Symbol;Acc:VGNC:70075]	protein_coding	0.24623	0.466627	0.659079	-0.341802	0.341026	0.797117	-0.0955723	0.76776	0.848385	0.0753289	0.786502	0.865351	332	134	153	109	46	114	276	147	120	183	2.86939	2.1911	1.95257	1.98541	2.48229	2.00573	3.00206	2.60396	1.8793	2.18905
B3GNT4	UDP-GlcNAc:betaGal beta-1,3-N-acetylglucosaminyltransferase 4 [Source:VGNC Symbol;Acc:VGNC:70076]	protein_coding	1.17359	0.00442435	0.0309526	0.321431	0.357922	0.801695	1.49502	0.000377969	0.00387745	1.33431	0.000377405	0.00344811	76	49	102	84	35	193	128	194	191	206	0.784029	0.774216	1.37943	1.61643	2.09317	2.7559	1.90674	3.00053	2.54052	2.3576
B3GNT5	UDP-GlcNAc:betaGal beta-1,3-N-acetylglucosaminyltransferase 5 [Source:VGNC Symbol;Acc:VGNC:70077]	protein_coding	-0.247271	0.0985049	0.241918	-0.434633	0.0121102	0.47777	-0.681905	0.000354632	0.00371718	-0.464588	0.0019085	0.0110603	893	500	671	494	100	483	501	240	401	448	4.28895	4.07599	4.06691	4.14739	3.59367	4.07113	3.85704	3.30531	3.60226	3.46873
B3GNT7	UDP-GlcNAc:betaGal beta-1,3-N-acetylglucosaminyltransferase 7 [Source:VGNC Symbol;Acc:VGNC:82108]	protein_coding	-0.0541598	0.942838	0.969046	-0.240979	0.761608	0.94725	-0.295139	0.685887	0.790581	-0.174649	0.780768	0.861212	57	35	32	95	18	39	35	60	77	13	0.386672	0.310123	-0.217725	1.7905	1.15401	0.501589	0.0997165	1.33293	1.25308	-1.38417
B3GNT8	UDP-GlcNAc:betaGal beta-1,3-N-acetylglucosaminyltransferase 8 [Source:VGNC Symbol;Acc:VGNC:70122]	protein_coding	0.965257	4.04539e-05	0.0013894	-0.0816288	0.604493	0.899701	0.883628	5.79601e-05	0.00106458	0.924443	1.04436e-05	0.000268674	433	240	395	278	168	541	594	363	550	807	3.24964	3.02299	3.30627	3.32199	4.33905	4.23415	4.1017	3.89909	4.05603	4.3141
B3GNT9	UDP-GlcNAc:betaGal beta-1,3-N-acetylglucosaminyltransferase 9 [Source:VGNC Symbol;Acc:VGNC:99487]	protein_coding	0.386351	0.0068391	0.0410589	-0.120205	0.344756	0.799177	0.266146	0.0360285	0.0989923	0.326248	0.00607077	0.0257039	1384	992	1454	915	400	1132	1553	936	1219	1801	4.91939	5.0617	5.17959	5.03427	5.58795	5.29677	5.48492	5.26185	5.20119	5.46971
B3GNTL1	UDP-GlcNAc:betaGal beta-1,3-N-acetylglucosaminyltransferase like 1 [Source:VGNC Symbol;Acc:VGNC:70110]	protein_coding	-0.274091	0.100038	0.244445	0.218677	0.187029	0.703371	-0.0554145	0.69374	0.796917	-0.164753	0.205703	0.342804	937	539	789	757	132	481	640	508	690	778	4.35811	4.18395	4.2998	4.76137	3.99237	4.06517	4.20893	4.38219	4.38208	4.26148
B4GALNT1	beta-1,4-N-acetyl-galactosaminyltransferase 1 [Source:VGNC Symbol;Acc:VGNC:70164]	protein_coding	1.68345	0.00625142	0.038557	0.641286	0.235621	0.735376	2.32473	0.000343642	0.00363863	2.00409	0.000428866	0.0037514	40	9	22	17	22	36	78	50	77	178	-0.0947218	-1.44958	-0.710518	-0.574886	1.43599	0.391511	1.20777	1.07717	1.25308	2.14965
B4GALNT4	beta-1,4-N-acetyl-galactosaminyltransferase 4 [Source:VGNC Symbol;Acc:VGNC:99551]	protein_coding	-0.304393	0.194087	0.378278	-0.359927	0.149054	0.687625	-0.664319	0.0100308	0.0389769	-0.484356	0.0230099	0.0683129	1573	1676	1859	1533	424	920	1345	661	813	1549	5.1037	5.81718	5.53354	5.77765	5.67191	4.99814	5.27778	4.76099	4.61807	5.25259
B4GALT1	beta-1,4-galactosyltransferase 1 [Source:VGNC Symbol;Acc:VGNC:104877]	protein_coding	-0.130984	0.236272	0.429389	0.150353	0.197432	0.709211	0.0193684	0.850455	0.905955	-0.0558081	0.53244	0.669108	2673	1796	2608	1896	465	1838	1817	1500	2199	2567	5.86754	5.91684	6.02139	6.08393	5.80492	5.99513	5.71112	5.94133	6.05123	5.98038
B4GALT2	beta-1,4-galactosyltransferase 2 [Source:VGNC Symbol;Acc:VGNC:70209]	protein_coding	-0.17308	0.334757	0.53821	-0.156414	0.402596	0.825218	-0.329494	0.0703636	0.159815	-0.251287	0.104514	0.210872	1651	1026	1274	1264	370	900	1000	621	902	1396	5.17339	5.11023	4.98929	5.49964	5.47563	4.9665	4.85099	4.67115	4.76757	5.10281
B4GALT3	beta-1,4-galactosyltransferase 3 [Source:VGNC Symbol;Acc:VGNC:70210]	protein_coding	-0.180921	0.191509	0.374847	-0.00983386	0.943216	0.989991	-0.190755	0.146953	0.271663	-0.185838	0.109198	0.217527	1652	875	1270	936	253	809	998	658	836	1374	5.17427	4.88101	4.98476	5.06694	4.9282	4.81304	4.84811	4.75444	4.65821	5.07994
B4GALT4	beta-1,4-galactosyltransferase 4 [Source:VGNC Symbol;Acc:VGNC:70211]	protein_coding	0.246686	0.126886	0.286377	0.216581	0.191403	0.706775	0.463267	0.00743615	0.0313574	0.354976	0.0148101	0.0492893	1587	1050	1197	1262	394	1284	1316	1228	1763	1812	5.11646	5.14352	4.89953	5.49736	5.56618	5.47826	5.24639	5.65301	5.73276	5.47848
B4GALT5	beta-1,4-galactosyltransferase 5 [Source:VGNC Symbol;Acc:VGNC:70212]	protein_coding	-0.172407	0.131552	0.2925	0.0543333	0.631693	0.907824	-0.118074	0.263575	0.41067	-0.14524	0.123558	0.23783	2161	1342	1894	1327	321	1374	1304	1089	1396	1734	5.56115	5.49695	5.56041	5.56972	5.271	5.57587	5.23319	5.47994	5.39648	5.4151
B4GALT6	beta-1,4-galactosyltransferase 6 [Source:VGNC Symbol;Acc:VGNC:70213]	protein_coding	-0.97456	0.0109483	0.0559488	-0.454059	0.205795	0.715893	-1.42862	0.000821153	0.00678378	-1.20159	0.000911132	0.00646197	107	54	82	45	7	23	44	21	24	26	1.26202	0.90941	1.07315	0.741714	-0.145084	-0.21579	0.412216	-0.11544	-0.346022	-0.509384
B4GALT7	beta-1,4-galactosyltransferase 7 [Source:VGNC Symbol;Acc:VGNC:70214]	protein_coding	-0.190782	0.749527	0.86298	0.467511	0.439399	0.841758	0.27673	0.590583	0.71502	0.0429739	0.926904	0.95623	78	36	30	9	4	24	30	30	47	32	0.820134	0.348705	-0.303727	-1.37561	-0.87817	-0.158843	-0.108453	0.368954	0.565282	-0.234561
B4GAT1	beta-1,4-glucuronyltransferase 1 [Source:VGNC Symbol;Acc:VGNC:70078]	protein_coding	0.0385359	0.790417	0.887113	0.0419119	0.779986	0.950687	0.0804478	0.554541	0.685721	0.0594919	0.616984	0.739813	927	647	768	738	200	605	779	515	706	1045	4.34268	4.44659	4.26101	4.72479	4.58986	4.39494	4.49159	4.40187	4.41505	4.68591
B9D1	B9 domain containing 1 [Source:VGNC Symbol;Acc:VGNC:70118]	protein_coding	-1.05534	0.00260271	0.0217676	0.133408	0.637871	0.909202	-0.921936	0.00285861	0.0159188	-0.988639	0.000837206	0.00610403	1153	619	743	811	69	346	389	213	331	727	4.65655	4.38295	4.21342	4.86056	3.06176	3.59204	3.49383	3.1343	3.32708	4.164
B9D2	B9 domain containing 2 [Source:HGNC Symbol;Acc:HGNC:28636]	protein_coding	0.097876	0.72461	0.845368	-0.00763291	0.978633	0.996251	0.0902431	0.724245	0.817785	0.0940595	0.677047	0.785566	1066	519	645	276	116	539	622	405	731	598	4.54366	4.1296	4.01011	3.31164	3.80675	4.22882	4.16791	4.0564	4.46511	3.8833
BABAM1	BRISC and BRCA1 A complex member 1 [Source:VGNC Symbol;Acc:VGNC:70126]	protein_coding	-0.452811	0.0108984	0.0558837	0.219204	0.183232	0.703371	-0.233607	0.124679	0.241678	-0.343209	0.016882	0.0542502	3352	1720	2228	2013	407	1347	1590	1141	1742	2665	6.19378	5.85453	5.79443	6.17024	5.61295	5.54727	5.51884	5.54714	5.71549	6.03438
BABAM2	BRISC and BRCA1 A complex member 2 [Source:VGNC Symbol;Acc:VGNC:70048]	protein_coding	-0.126512	0.597985	0.763966	-0.0612875	0.805082	0.956739	-0.1878	0.41182	0.559288	-0.157156	0.429345	0.577468	2720	915	1192	909	255	1014	1164	711	1033	1476	5.89266	4.94536	4.89351	5.02479	4.93954	5.13823	5.06963	4.86595	4.96279	5.18306
BACE1	beta-secretase 1 [Source:VGNC Symbol;Acc:VGNC:70215]	protein_coding	-0.0802312	0.507687	0.693101	-0.0315436	0.800588	0.955678	-0.111775	0.334188	0.484528	-0.096003	0.340224	0.491504	1343	1047	1491	927	279	951	1034	730	979	1366	4.8761	5.1394	5.21578	5.05303	5.06905	5.04586	4.89912	4.90392	4.88549	5.07153
BACE2	beta-secretase 2 [Source:VGNC Symbol;Acc:VGNC:70216]	protein_coding	0.271718	0.145068	0.312539	0.128249	0.498043	0.863139	0.399967	0.0376344	0.102078	0.335843	0.0405909	0.104864	2644	1882	2531	2434	885	2144	2463	2395	2603	3631	5.85182	5.98425	5.97819	6.444	6.73258	6.2171	6.14952	6.61584	6.29434	6.48023
BACH1	BTB domain and CNC homolog 1 [Source:VGNC Symbol;Acc:VGNC:70217]	protein_coding	0.322697	0.0476158	0.148239	-0.109134	0.487212	0.859244	0.213564	0.153301	0.280144	0.268131	0.0472276	0.117457	1898	1477	2004	1016	391	1806	1847	1208	1574	2295	5.3742	5.63505	5.64175	5.18504	5.55517	5.96982	5.73471	5.62935	5.56937	5.81896
BACH2	BTB domain and CNC homolog 2 [Source:VGNC Symbol;Acc:VGNC:70069]	protein_coding	0.495291	0.187198	0.369407	-0.422207	0.28293	0.7656	0.0730845	0.837233	0.897026	0.284188	0.35705	0.507681	74	90	182	65	29	100	141	77	70	132	0.746996	1.62667	2.19919	1.25522	1.82632	1.81989	2.04403	1.68475	1.11942	1.72551
BAD	BCL2 associated agonist of cell death [Source:VGNC Symbol;Acc:VGNC:70218]	protein_coding	0.125431	0.459816	0.653417	-0.176572	0.328596	0.790782	-0.0511409	0.754147	0.839305	0.037145	0.790566	0.868128	3341	1751	2275	2074	580	2179	2352	1310	1865	3335	6.18905	5.88027	5.82452	6.21327	6.12341	6.24044	6.08305	5.74615	5.81381	6.35764
BAG1	BAG cochaperone 1 [Source:VGNC Symbol;Acc:VGNC:84875]	protein_coding	-0.236759	0.399721	0.600051	-0.123913	0.666719	0.91846	-0.360672	0.182578	0.316344	-0.298716	0.204519	0.341209	2126	1001	1509	540	166	836	1083	598	903	1038	5.53763	5.0747	5.23307	4.2754	4.32183	4.8603	4.96578	4.61684	4.76917	4.67624
BAG3	BAG cochaperone 3 [Source:VGNC Symbol;Acc:VGNC:70219]	protein_coding	0.872513	0.000303186	0.0050302	0.0716884	0.688897	0.926183	0.944201	9.41948e-05	0.00147358	0.908357	4.00768e-05	0.000678063	523	243	383	289	188	555	551	507	682	678	3.52042	3.04077	3.26206	3.37762	4.50084	4.27088	3.99371	4.37935	4.3653	4.0637
BAG4	BAG cochaperone 4 [Source:VGNC Symbol;Acc:VGNC:70220]	protein_coding	0.357243	0.0102413	0.0537567	0.0676224	0.584081	0.893083	0.424865	0.0024637	0.0143887	0.391054	0.00169524	0.0101147	1218	766	1113	596	290	927	1103	874	1074	1392	4.73547	4.68951	4.7948	4.41731	5.12473	5.00905	4.99213	5.16315	5.01883	5.09868
BAG5	BAG cochaperone 5 [Source:VGNC Symbol;Acc:VGNC:70221]	protein_coding	0.369424	0.00848241	0.0475296	-0.234456	0.0790706	0.617285	0.134968	0.249788	0.395291	0.252196	0.0232738	0.0689299	1760	1186	1745	990	346	1568	1836	1093	1368	1767	5.26547	5.31894	5.44237	5.14771	5.37902	5.76617	5.72611	5.48522	5.36729	5.44225
BAG6	BAG cochaperone 6 [Source:VGNC Symbol;Acc:VGNC:81044]	protein_coding	0.0657437	0.549454	0.727659	0.00832639	0.942264	0.989991	0.0740701	0.490092	0.630411	0.0699069	0.447926	0.594773	3030	2157	2924	2344	690	2276	2465	1885	2469	3285	6.04821	6.18083	6.18623	6.38968	6.37375	6.30322	6.15069	6.27063	6.21816	6.33587
BAHCC1	BAH domain and coiled-coil containing 1 [Source:VGNC Symbol;Acc:VGNC:70151]	protein_coding	0.387414	0.0437749	0.140437	0.125012	0.488837	0.859736	0.512426	0.00725811	0.0308276	0.44992	0.00756226	0.0301067	228	175	245	169	73	210	248	223	280	294	2.33297	2.5715	2.62288	2.60984	3.14246	2.87659	2.84903	3.20002	3.08735	2.86539
BAIAP2	BAR/IMD domain containing adaptor protein 2 [Source:VGNC Symbol;Acc:VGNC:70222]	protein_coding	-0.349043	0.0971735	0.239649	0.217012	0.29698	0.773578	-0.13203	0.472821	0.613973	-0.240536	0.152465	0.276304	1218	954	1287	1086	257	529	1068	749	937	1167	4.73547	5.00546	5.00391	5.281	4.95079	4.2019	4.9457	4.94091	4.82237	4.84484
BAIAP2L1	BAR/IMD domain containing adaptor protein 2 like 1 [Source:VGNC Symbol;Acc:VGNC:70109]	protein_coding	0.204662	0.641629	0.793404	-0.258188	0.578351	0.891677	-0.0535261	0.899815	0.937937	0.0755681	0.835916	0.898326	294	42	110	104	38	109	122	90	97	123	2.69565	0.560751	1.48579	1.91878	2.21011	1.94207	1.83868	1.90568	1.57823	1.62566
BAK1	NA	NA	0.0112386	0.976616	0.987557	0.447133	0.264117	0.7567	0.458371	0.195862	0.33259	0.234805	0.449222	0.595909	164	95	76	129	52	68	108	128	163	133	1.86473	1.70311	0.966967	2.22485	2.65727	1.2757	1.66616	2.40653	2.31453	1.73619
BAMBI	BMP and activin membrane bound inhibitor [Source:VGNC Symbol;Acc:VGNC:70156]	protein_coding	-0.814008	0.00041432	0.00608089	-0.121063	0.497723	0.863043	-0.935071	0.000114204	0.00168612	-0.87454	5.16995e-05	0.000813485	8870	5098	5394	3957	906	2487	2802	1728	3200	3376	7.59691	7.421	7.06907	7.14467	6.7664	6.43103	6.3354	6.14528	6.59202	6.37526
BANK1	B cell scaffold protein with ankyrin repeats 1 [Source:VGNC Symbol;Acc:VGNC:70090]	protein_coding	-0.238239	0.40479	0.60446	-0.128302	0.661474	0.916992	-0.366541	0.182904	0.316665	-0.30239	0.206455	0.343629	167	78	153	107	24	82	105	88	61	124	1.89043	1.42479	1.95257	1.95913	1.55869	1.53929	1.62634	1.87382	0.927106	1.6371
BANP	BTG3 associated nuclear protein [Source:VGNC Symbol;Acc:VGNC:70057]	protein_coding	0.437877	0.00374375	0.0277591	0.130097	0.318944	0.787608	0.567974	0.000408733	0.00406459	0.502925	0.000346278	0.00323831	1625	1007	1126	925	401	1292	1427	1276	1635	1772	5.15053	5.08331	4.81151	5.04992	5.59155	5.48721	5.36302	5.70826	5.62415	5.44632
BAP1	BRCA1 associated protein 1 [Source:VGNC Symbol;Acc:VGNC:70225]	protein_coding	-0.0417221	0.70969	0.835414	-0.057258	0.623478	0.905601	-0.0989802	0.355614	0.506917	-0.0703511	0.448636	0.595308	1286	782	1176	908	218	828	981	706	850	1089	4.81367	4.71927	4.87405	5.02321	4.71388	4.84646	4.82338	4.85579	4.68211	4.74527
BARD1	BRCA1 associated RING domain 1 [Source:VGNC Symbol;Acc:VGNC:70226]	protein_coding	-0.756549	0.00390752	0.0284516	-0.285839	0.21614	0.722935	-1.04239	0.000289194	0.00323139	-0.899468	0.000288339	0.00280706	1361	1080	1456	722	143	499	724	299	431	859	4.89526	5.18409	5.18157	4.69324	4.1074	4.11797	4.38627	3.62058	3.70582	4.40391
BASP1	brain abundant membrane attached signal protein 1 [Source:VGNC Symbol;Acc:VGNC:70228]	protein_coding	-1.02564	0.0332123	0.11622	-1.54508	0.0100374	0.456895	-2.57072	0.000348843	0.0036793	-1.79818	0.000799237	0.00589388	771	511	761	243	21	190	407	42	85	133	4.07776	4.10727	4.24784	3.12918	1.37049	2.73351	3.55872	0.833905	1.39205	1.73619
BATF2	basic leucine zipper ATF-like transcription factor 2 [Source:VGNC Symbol;Acc:VGNC:70127]	protein_coding	0.0486636	0.857943	0.926403	-0.0934439	0.744094	0.942187	-0.0447803	0.864539	0.915185	0.00194164	0.993135	0.99578	214	126	201	146	60	117	178	68	174	237	2.24274	2.10357	2.34055	2.40116	2.86178	2.04262	2.37557	1.5092	2.40758	2.55749
BAX	BCL2 associated X, apoptosis regulator [Source:VGNC Symbol;Acc:VGNC:70230]	protein_coding	-0.444051	0.00385202	0.0282427	0.101873	0.438425	0.841758	-0.342179	0.0128005	0.0469889	-0.393115	0.0023881	0.0129939	2744	1796	2267	1583	332	1349	1417	932	1680	2022	5.90532	5.91684	5.81944	5.8239	5.31953	5.54941	5.35289	5.25568	5.66327	5.63647
BAZ1A	bromodomain adjacent to zinc finger domain 1A [Source:VGNC Symbol;Acc:VGNC:107997]	protein_coding	-0.227818	0.0933225	0.233384	-0.149494	0.272121	0.759967	-0.377312	0.00843614	0.0346143	-0.302565	0.0129945	0.0446674	1182	873	1177	835	225	604	927	503	712	952	4.69229	4.87771	4.87528	4.90254	4.75936	4.39256	4.74188	4.36796	4.42722	4.55179
BAZ1B	bromodomain adjacent to zinc finger domain 1B [Source:VGNC Symbol;Acc:VGNC:70231]	protein_coding	-0.120079	0.400595	0.600714	-0.236403	0.134158	0.675167	-0.356483	0.0239429	0.0736017	-0.238281	0.0637242	0.146704	6731	4456	6761	3441	1137	3761	4724	2518	3425	5679	7.19895	7.22689	7.39481	6.94319	7.09388	7.02738	7.08849	6.68804	6.68999	7.12513
BAZ2A	bromodomain adjacent to zinc finger domain 2A [Source:VGNC Symbol;Acc:VGNC:70232]	protein_coding	-0.0366725	0.780466	0.880839	-0.0240239	0.859925	0.969448	-0.0606964	0.623134	0.741426	-0.0486845	0.651966	0.766832	936	720	1057	609	187	607	828	525	685	979	4.35658	4.60039	4.72049	4.44834	4.49317	4.39969	4.57936	4.42953	4.37162	4.59203
BAZ2B	bromodomain adjacent to zinc finger domain 2B [Source:HGNC Symbol;Acc:HGNC:963]	protein_coding	0.154258	0.244837	0.439176	-0.180049	0.202948	0.714332	-0.025791	0.837991	0.897554	0.0642334	0.553534	0.687257	3471	2544	3807	2193	754	2550	3436	1877	2431	3958	6.24407	6.41871	6.56665	6.29369	6.50162	6.46709	6.62946	6.2645	6.1958	6.60455
BBIP1	BBSome interacting protein 1 [Source:HGNC Symbol;Acc:HGNC:28093]	protein_coding	0.818813	0.00218901	0.0195136	-0.155935	0.479543	0.857505	0.662878	0.00548467	0.025193	0.740845	0.00107187	0.00725225	370	205	283	156	63	394	456	262	427	401	3.02444	2.79751	2.82889	2.49562	2.93156	3.77854	3.72189	3.43106	3.69243	3.30981
BBLN	bublin coiled coil protein [Source:VGNC Symbol;Acc:VGNC:103244]	protein_coding	-0.396981	0.755256	0.867111	-0.234218	0.855724	0.967449	-0.631199	0.578915	0.705744	-0.51409	0.614674	0.738014	1200	225	129	25	14	143	179	176	211	58	4.71405	2.93063	1.71082	-0.0629743	0.803191	2.32806	2.38355	2.86122	2.68269	0.574119
BBOF1	basal body orientation factor 1 [Source:VGNC Symbol;Acc:VGNC:84312]	protein_coding	0.686639	0.0059688	0.0375325	0.317393	0.156889	0.691887	1.00403	0.000244406	0.0028986	0.845335	0.000336607	0.00316757	1252	560	834	505	246	794	1555	1131	1479	1538	4.7751	4.23891	4.37957	4.17905	4.88781	4.7861	5.48677	5.53446	5.47968	5.24232
BBS10	Bardet-Biedl syndrome 10 [Source:HGNC Symbol;Acc:HGNC:26291]	protein_coding	0.379036	0.0231056	0.0908908	0.324969	0.0489039	0.583489	0.704006	0.000216695	0.00265609	0.541521	0.000681633	0.00528285	540	398	490	292	151	487	473	495	678	732	3.56632	3.74823	3.6154	3.39243	4.18565	4.08298	3.77445	4.3449	4.35684	4.17385
BBS2	Bardet-Biedl syndrome 2 [Source:HGNC Symbol;Acc:HGNC:967]	protein_coding	-0.505188	0.0216633	0.0871738	0.261148	0.198013	0.709768	-0.24404	0.169407	0.300644	-0.374614	0.0297562	0.082665	375	287	337	336	58	201	208	173	275	322	3.04366	3.27915	3.07877	3.59378	2.8133	2.81395	2.59772	2.83664	3.06155	2.99554
BBS4	Bardet-Biedl syndrome 4 [Source:HGNC Symbol;Acc:HGNC:969]	protein_coding	-0.447512	0.0912907	0.22982	0.367873	0.161015	0.694888	-0.0796391	0.716756	0.814087	-0.263575	0.19877	0.334588	1024	376	819	499	123	476	372	345	562	825	4.48583	3.66659	4.35347	4.16187	3.89091	4.05015	3.42973	3.82604	4.08705	4.34583
BBS7	Bardet-Biedl syndrome 7 [Source:HGNC Symbol;Acc:HGNC:18758]	protein_coding	0.0314999	0.873455	0.935538	-0.287605	0.180799	0.703371	-0.256105	0.189025	0.324215	-0.112302	0.494572	0.635367	499	311	475	225	62	292	428	208	331	317	3.45303	3.39429	3.57078	3.01899	2.90867	3.34865	3.63092	3.10029	3.32708	2.97314
BBS9	Bardet-Biedl syndrome 9 [Source:HGNC Symbol;Acc:HGNC:30000]	protein_coding	-0.089764	0.561908	0.73667	0.10491	0.509727	0.869725	0.0151462	0.914103	0.946896	-0.0373089	0.764454	0.849728	398	288	368	230	83	254	263	219	326	342	3.12889	3.28414	3.20481	3.05046	3.32642	3.14886	2.93302	3.17409	3.30527	3.0818
BBX	BBX high mobility group box domain containing [Source:VGNC Symbol;Acc:VGNC:82110]	protein_coding	-0.318246	0.00435447	0.030658	0.100897	0.309953	0.782184	-0.217349	0.0319082	0.0906723	-0.267797	0.00440418	0.0201985	7702	4763	6726	5100	1130	4049	4560	3425	4776	6241	7.39329	7.32298	7.38733	7.51062	7.08497	7.13378	7.03754	7.13163	7.16944	7.26121
BCAM	basal cell adhesion molecule [Source:VGNC Symbol;Acc:VGNC:108477]	protein_coding	0.0133565	0.957386	0.977614	0.283103	0.289467	0.769923	0.29646	0.225565	0.367354	0.154908	0.45676	0.603012	1806	951	1347	1993	385	1084	1527	1281	1648	2062	5.30263	5.00092	5.06952	6.15585	5.53289	5.23436	5.46059	5.7139	5.63556	5.66469
BCAN	brevican [Source:VGNC Symbol;Acc:VGNC:70112]	protein_coding	-0.327736	0.3344	0.53787	0.104926	0.758143	0.946127	-0.222811	0.466712	0.608521	-0.275274	0.316286	0.465866	136	103	81	130	20	76	77	55	76	129	1.59983	1.81756	1.05598	2.23584	1.30188	1.43216	1.18967	1.21071	1.23473	1.69299
BCAP29	B cell receptor associated protein 29 [Source:VGNC Symbol;Acc:VGNC:70119]	protein_coding	0.305828	0.0259443	0.0981761	0.0500773	0.695488	0.927865	0.355905	0.00988953	0.038622	0.330867	0.00641639	0.0267406	2299	1368	2116	1155	422	1694	2221	1462	1903	2647	5.65034	5.5246	5.72011	5.36973	5.6651	5.87755	6.00045	5.90435	5.84287	6.02461
BCAP31	B cell receptor associated protein 31 [Source:VGNC Symbol;Acc:VGNC:70084]	protein_coding	0.296879	0.0509555	0.154985	0.0463005	0.753803	0.945626	0.34318	0.0264705	0.0793352	0.320029	0.0170038	0.0544862	4325	2416	3356	3097	1036	3243	3598	2537	3787	5428	6.56118	6.34428	6.38487	6.79132	6.95973	6.8137	6.69589	6.69888	6.83486	7.05995
BCAR1	BCAR1 scaffold protein, Cas family member [Source:VGNC Symbol;Acc:VGNC:70234]	protein_coding	-0.297437	0.0830717	0.215391	-0.0493679	0.765851	0.947889	-0.346805	0.0371127	0.10115	-0.322121	0.0284611	0.0800186	1249	680	792	777	192	532	679	530	583	747	4.77165	4.51815	4.30526	4.79891	4.53113	4.21003	4.29398	4.44317	4.13979	4.20302
BCAR3	BCAR3 adaptor protein, NSP family member [Source:VGNC Symbol;Acc:VGNC:70235]	protein_coding	-0.294079	0.52025	0.703667	0.0998627	0.826981	0.960103	-0.194216	0.625923	0.743699	-0.244147	0.501227	0.641449	115	180	234	226	23	101	172	149	131	144	1.36338	2.61171	2.55731	3.02534	1.49864	1.83399	2.32672	2.62325	2.00373	1.84872
BCAS2	BCAS2 pre-mRNA processing factor [Source:VGNC Symbol;Acc:VGNC:106322]	protein_coding	0.196992	0.18755	0.369745	-0.180256	0.248305	0.744819	0.016736	0.904528	0.940965	0.106864	0.380082	0.531001	3309	1583	2431	1789	605	2079	2407	1342	2553	2383	6.17517	5.73492	5.9201	6.0002	6.18424	6.17272	6.11637	5.78093	6.26638	5.87318
BCAS3	BCAS3 microtubule associated cell migration factor [Source:VGNC Symbol;Acc:VGNC:70073]	protein_coding	-0.475414	0.00504668	0.0337628	0.0202289	0.889774	0.976752	-0.455185	0.00517371	0.0242129	-0.4653	0.00169843	0.0101292	4004	2333	3406	1842	472	1764	1815	1281	1768	2737	6.45	6.29389	6.40619	6.04228	5.82645	5.93591	5.70953	5.7139	5.73684	6.0728
BCAT1	branched chain amino acid transaminase 1 [Source:VGNC Symbol;Acc:VGNC:70236]	protein_coding	-0.998088	0.00213438	0.0192421	-0.0916581	0.728551	0.936964	-1.08975	0.000637665	0.00566944	-1.04392	0.000330941	0.00312514	574	319	360	200	37	132	187	94	152	213	3.65395	3.43071	3.17332	2.85048	2.17218	2.21411	2.44588	1.96737	2.21507	2.40522
BCAT2	branched chain amino acid transaminase 2 [Source:VGNC Symbol;Acc:VGNC:70237]	protein_coding	1.00891	0.0123954	0.0611724	-0.019479	0.956359	0.992129	0.989435	0.00971981	0.038235	0.999175	0.0041565	0.0193769	366	141	344	539	129	470	680	401	677	634	3.00888	2.26357	3.10821	4.27273	3.95933	4.03192	4.2961	4.04214	4.35472	3.96728
BCCIP	BRCA2 and CDKN1A interacting protein [Source:VGNC Symbol;Acc:VGNC:100299]	protein_coding	0.427728	0.00744483	0.0435553	-0.264962	0.0814907	0.620433	0.162766	0.229032	0.371392	0.295247	0.0205852	0.0629798	3419	1804	2522	1367	694	2334	2867	1618	2260	2886	6.22231	5.92325	5.97306	5.61251	6.38208	6.3395	6.36846	6.05047	6.09067	6.1492
BCHE	butyrylcholinesterase [Source:VGNC Symbol;Acc:VGNC:70238]	protein_coding	-0.548171	0.174334	0.352471	0.480947	0.228111	0.727538	-0.0672243	0.83843	0.897811	-0.307698	0.320759	0.47074	533	202	206	199	63	152	151	294	175	265	3.54759	2.77643	2.37556	2.84332	2.93156	2.41503	2.14141	3.59638	2.41575	2.71695
BCKDHB	branched chain keto acid dehydrogenase E1 subunit beta [Source:VGNC Symbol;Acc:VGNC:70239]	protein_coding	-0.584685	0.00945268	0.0510429	0.270305	0.1837	0.703371	-0.314381	0.090261	0.19169	-0.449533	0.0123201	0.0430337	1385	765	1126	1157	207	521	740	711	730	978	4.92043	4.68763	4.81151	5.37222	4.63937	4.17999	4.41771	4.86595	4.46314	4.59056
BCKDK	branched chain keto acid dehydrogenase kinase [Source:VGNC Symbol;Acc:VGNC:70085]	protein_coding	-0.359841	0.10771	0.257196	-0.293654	0.201946	0.714296	-0.653495	0.00739396	0.0312379	-0.506668	0.0129878	0.0446635	3303	1926	3034	2555	506	1845	1829	973	1289	2837	6.17256	6.01756	6.23947	6.51394	5.92669	6.00061	5.7206	5.31769	5.28161	6.12452
BCL10	BCL10 immune signaling adaptor [Source:VGNC Symbol;Acc:VGNC:70240]	protein_coding	0.388144	0.00763196	0.0442584	-0.0479646	0.708496	0.930551	0.340179	0.0129463	0.0473741	0.364162	0.00362125	0.017476	2447	1283	1605	1306	452	1658	2274	1369	1935	2385	5.74024	5.43218	5.3219	5.54674	5.76406	5.8466	6.03444	5.80964	5.8669	5.87439
BCL11A	BAF chromatin remodeling complex subunit BCL11A [Source:VGNC Symbol;Acc:VGNC:70055]	protein_coding	-0.729205	0.0241813	0.0937867	0.360173	0.221435	0.725359	-0.369032	0.146902	0.271606	-0.549119	0.0286769	0.080426	496	288	357	224	35	153	229	122	208	431	3.44438	3.28414	3.16133	3.01262	2.09317	2.42438	2.73509	2.33812	2.66224	3.41325
BCL2	BCL2 apoptosis regulator [Source:VGNC Symbol;Acc:VGNC:104216]	protein_coding	0.713431	0.0152247	0.0700752	-0.287819	0.2916	0.770304	0.425612	0.102213	0.209504	0.569522	0.0184711	0.0578589	1412	1099	1601	567	296	1388	2308	1094	1508	1483	4.94823	5.20921	5.31831	4.34556	5.15422	5.59047	6.05583	5.48654	5.50765	5.18988
BCL2L1	BCL2 like 1 [Source:VGNC Symbol;Acc:VGNC:70243]	protein_coding	0.134781	0.318901	0.521936	0.0184245	0.892452	0.977313	0.153206	0.226573	0.368599	0.143994	0.198134	0.333643	573	371	510	394	121	444	450	332	525	553	3.65144	3.64738	3.67282	3.82239	3.86736	3.95015	3.70288	3.77088	3.98918	3.77094
BCL2L11	BCL2 like 11 [Source:VGNC Symbol;Acc:VGNC:97737]	protein_coding	-0.441315	0.0952298	0.236623	-1.04031	0.00283593	0.423862	-1.48163	0.000168325	0.00223093	-0.961471	0.000937908	0.00661374	497	347	631	273	56	209	391	92	186	149	3.44727	3.5514	3.97858	3.29597	2.76314	2.86976	3.50118	1.93686	2.50268	1.89711
BCL2L12	BCL2 like 12 [Source:VGNC Symbol;Acc:VGNC:103792]	protein_coding	-0.325541	0.0304075	0.109145	0.104572	0.455684	0.8488	-0.220969	0.0965327	0.201183	-0.273255	0.0266366	0.0761172	1603	982	1184	960	218	723	948	639	832	1362	5.1309	5.04711	4.88381	5.1034	4.71388	4.65129	4.77413	4.71227	4.65131	5.06731
BCL2L13	BCL2 like 13 [Source:VGNC Symbol;Acc:VGNC:84544]	protein_coding	0.42159	0.00470886	0.0322798	-0.10953	0.395052	0.822438	0.312061	0.017774	0.0595492	0.366825	0.00322259	0.0160324	594	395	563	347	133	508	636	426	572	608	3.70311	3.73736	3.81478	3.64001	4.00321	4.14367	4.19991	4.12906	4.11241	3.90712
BCL6	BCL6 transcription repressor [Source:VGNC Symbol;Acc:VGNC:70036]	protein_coding	0.35759	0.307654	0.510414	0.162138	0.646282	0.91109	0.519728	0.118967	0.233924	0.438659	0.134158	0.252864	117	90	107	107	48	100	119	120	204	110	1.38764	1.62667	1.44682	1.95913	2.543	1.81989	1.80341	2.31457	2.63451	1.46802
BCL7A	BAF chromatin remodeling complex subunit BCL7A [Source:VGNC Symbol;Acc:VGNC:70038]	protein_coding	-0.426239	0.0559074	0.164322	-0.270492	0.218434	0.724761	-0.696731	0.00347866	0.0182765	-0.561485	0.00565732	0.0243418	1418	796	1674	740	128	667	934	516	637	727	4.95433	4.7448	5.38253	4.72868	3.94815	4.53528	4.75271	4.40466	4.26714	4.164
BCL7B	BAF chromatin remodeling complex subunit BCL7B [Source:VGNC Symbol;Acc:VGNC:70039]	protein_coding	-0.0290799	0.83188	0.911867	-0.0182861	0.897786	0.978632	-0.0473661	0.714552	0.812274	-0.038223	0.734495	0.829095	1486	833	1002	799	283	693	1019	691	881	1127	5.02177	4.8102	4.64359	4.8391	5.08955	4.5903	4.87809	4.82488	4.73367	4.79464
BCL7C	BAF chromatin remodeling complex subunit BCL7C [Source:VGNC Symbol;Acc:VGNC:70040]	protein_coding	-0.338047	0.0519454	0.156961	-0.0824835	0.62925	0.907497	-0.420531	0.0207177	0.0665128	-0.379289	0.0148246	0.0493203	15755	8266	9982	9657	2013	7191	7753	4869	6772	11492	8.42551	8.11805	7.95673	8.43146	7.9177	7.96212	7.80297	7.63896	7.67303	8.14172
BCL9	BCL9 transcription coactivator [Source:VGNC Symbol;Acc:VGNC:70041]	protein_coding	0.0821056	0.544504	0.724079	-0.279195	0.0675657	0.606701	-0.19709	0.146422	0.270976	-0.057492	0.607612	0.732602	1699	1122	1767	912	297	1291	1313	778	1207	1252	5.21467	5.23904	5.46042	5.02954	5.15908	5.4861	5.2431	4.9956	5.18695	4.94606
BCL9L	BCL9 like [Source:VGNC Symbol;Acc:VGNC:70113]	protein_coding	0.583539	0.00183752	0.017364	0.0108841	0.942933	0.989991	0.594423	0.00106056	0.00815427	0.588981	0.00039916	0.0035771	822	417	762	402	236	724	793	647	754	1038	4.16983	3.81519	4.24973	3.85126	4.82807	4.65327	4.51722	4.73018	4.50967	4.67624
BCLAF1	BCL2 associated transcription factor 1 [Source:VGNC Symbol;Acc:VGNC:81045]	protein_coding	-0.228194	0.0474122	0.147966	-0.108395	0.342783	0.798001	-0.336589	0.0072633	0.03084	-0.282392	0.00755363	0.03009	10331	7093	10647	6365	1604	6405	6850	4334	6211	8289	7.81682	7.89731	8.04975	7.83018	7.59012	7.79517	7.62437	7.47109	7.54831	7.67049
BCLAF3	BCLAF1 and THRAP3 family member 3 [Source:VGNC Symbol;Acc:VGNC:70139]	protein_coding	0.369886	0.163443	0.337666	0.00642433	0.980452	0.996251	0.376311	0.13203	0.252135	0.373098	0.0924705	0.192955	285	243	443	176	90	235	404	200	322	484	2.65124	3.04077	3.47072	2.6678	3.44252	3.03752	3.54811	3.04413	3.28757	3.57962
BCOR	BCL6 corepressor [Source:VGNC Symbol;Acc:VGNC:97738]	protein_coding	-0.540664	0.00773434	0.0445005	0.170645	0.339501	0.796654	-0.370019	0.0340748	0.0950135	-0.455342	0.00622842	0.0261505	1373	1247	1595	929	202	869	712	695	876	1154	4.9079	5.39118	5.3129	5.05613	4.60418	4.91603	4.36223	4.83319	4.72548	4.82872
BCORL1	BCL6 corepressor like 1 [Source:VGNC Symbol;Acc:VGNC:70131]	protein_coding	0.853959	5.89203e-05	0.00174464	-0.0564079	0.697593	0.928127	0.797551	7.12818e-05	0.00122254	0.825755	1.42621e-05	0.000329454	1097	711	920	476	333	1217	1286	951	1172	1634	4.5849	4.58229	4.52074	4.09404	5.32386	5.40106	5.21317	5.28475	5.14457	5.32953
BCR	BCR activator of RhoGEF and GTPase [Source:VGNC Symbol;Acc:VGNC:97739]	protein_coding	0.157407	0.757327	0.867556	0.532367	0.304098	0.778551	0.689773	0.127705	0.246098	0.42359	0.297643	0.446828	79	40	44	32	9	36	66	77	111	46	0.837854	0.493474	0.212263	0.272016	0.194726	0.391511	0.973974	1.68475	1.76885	0.255713
BCS1L	BCS1 homolog, ubiquinol-cytochrome c reductase complex chaperone [Source:VGNC Symbol;Acc:VGNC:84211]	protein_coding	-0.187157	0.206622	0.393946	0.149976	0.322771	0.789345	-0.0371815	0.782223	0.858588	-0.112169	0.34798	0.499084	1679	1330	1499	1359	342	1126	1109	910	1330	1770	5.19761	5.48401	5.22349	5.60405	5.36228	5.28912	4.99994	5.22128	5.32671	5.4447
BDH1	3-hydroxybutyrate dehydrogenase 1 [Source:VGNC Symbol;Acc:VGNC:70042]	protein_coding	-0.436946	0.316406	0.519459	0.253913	0.559453	0.88538	-0.183032	0.630121	0.746851	-0.309989	0.370931	0.521886	47	59	56	66	9	25	49	34	32	71	0.123249	1.03301	0.543088	1.27666	0.194726	-0.104059	0.56043	0.541131	0.0395153	0.854539
BDH2	3-hydroxybutyrate dehydrogenase 2 [Source:VGNC Symbol;Acc:VGNC:70161]	protein_coding	0.352088	0.0556728	0.163846	-0.0135199	0.93888	0.989689	0.338568	0.0551639	0.134066	0.345328	0.0277974	0.0786111	2434	960	1651	1224	385	1559	2016	1155	1785	2387	5.73256	5.01448	5.3626	5.45332	5.53289	5.75788	5.86088	5.56471	5.75063	5.8756
BDNF	brain derived neurotrophic factor [Source:VGNC Symbol;Acc:VGNC:99552]	protein_coding	-2.20062	0.000730756	0.00883467	0.275374	0.575925	0.890498	-1.92525	0.000717957	0.00617994	-2.06293	0.000193719	0.00211587	212	63	112	123	6	17	29	18	23	49	2.22937	1.1248	1.5112	2.1571	-0.350639	-0.614705	-0.15395	-0.321335	-0.402353	0.342141
BDP1	B double prime 1, subunit of RNA polymerase III transcription initiation factor IIIB [Source:VGNC Symbol;Acc:VGNC:70066]	protein_coding	0.149767	0.421584	0.619354	-0.232484	0.248335	0.744819	-0.0827171	0.649978	0.762307	0.0335252	0.82807	0.894139	4002	3763	5646	2518	965	3063	4936	2341	3340	4574	6.44928	6.98314	7.13491	6.49291	6.85736	6.73137	7.15179	6.58296	6.65376	6.81311
BECN1	beclin 1 [Source:VGNC Symbol;Acc:VGNC:70044]	protein_coding	-0.218228	0.0601029	0.173008	-0.0467428	0.672676	0.921847	-0.264971	0.0196966	0.0643145	-0.2416	0.0161323	0.0524764	1015	653	830	631	155	522	671	419	596	775	4.47313	4.45987	4.37265	4.4994	4.22324	4.18275	4.27694	4.10525	4.17149	4.25592
BEGAIN	brain enriched guanylate kinase associated [Source:VGNC Symbol;Acc:VGNC:70124]	protein_coding	-0.485086	0.00589092	0.0373048	-0.0708062	0.640905	0.909202	-0.555893	0.00160119	0.010737	-0.520489	0.000970451	0.00678664	938	621	781	535	133	440	449	309	391	658	4.35965	4.38759	4.28514	4.26202	4.00321	3.93714	3.69968	3.6678	3.56602	4.02067
BEND2	BEN domain containing 2 [Source:VGNC Symbol;Acc:VGNC:70141]	protein_coding	5.55663	6.28071e-07	0.000126852	0.731071	0.219185	0.725133	6.2877	8.29381e-08	1.90223e-05	5.92217	4.06606e-08	8.8745e-06	1	1	0	0	10	42	31	44	51	97	-3.54766	-3.3614	-3.97262	-3.97262	0.338677	0.60386	-0.0643467	0.898674	0.678239	1.29102
BEND5	NA	NA	0.315076	0.021538	0.0869698	-0.283923	0.0429935	0.575202	0.0311532	0.790456	0.865129	0.173115	0.105313	0.212005	2476	1703	2420	1451	501	2174	2446	1276	1791	2660	5.75722	5.84022	5.91356	5.69843	5.91238	6.23713	6.13953	5.70826	5.75546	6.03167
BEND6	BEN domain containing 6 [Source:VGNC Symbol;Acc:VGNC:70355]	protein_coding	-1.3821	6.28183e-05	0.00178583	-0.112687	0.632439	0.90785	-1.49479	1.80929e-05	0.000487716	-1.43845	7.20968e-06	0.000207577	504	277	471	329	39	151	115	83	113	192	3.46733	3.22833	3.55865	3.56357	2.24708	2.40563	1.755	1.79093	1.79413	2.25736
BEND7	BEN domain containing 7 [Source:VGNC Symbol;Acc:VGNC:100300]	protein_coding	0.182389	0.696045	0.827759	0.272042	0.563392	0.885764	0.454431	0.273395	0.4217	0.31841	0.394225	0.545688	46	19	71	50	5	46	55	42	65	56	0.0940552	-0.510127	0.872094	0.888211	-0.590425	0.729837	0.720266	0.833905	1.01576	0.525696
BEST4	bestrophin 4 [Source:VGNC Symbol;Acc:VGNC:106324]	protein_coding	0.946194	0.000747464	0.00896445	0.648626	0.0092112	0.451722	1.59482	2.23495e-06	0.00012815	1.27051	8.03467e-06	0.00022586	96	62	114	68	36	128	162	175	249	275	1.1099	1.10239	1.53617	1.31861	2.13321	2.17033	2.24144	2.85308	2.91941	2.76988
BET1	Bet1 golgi vesicular membrane trafficking protein [Source:VGNC Symbol;Acc:VGNC:80799]	protein_coding	0.172775	0.172774	0.350416	0.124038	0.342306	0.797978	0.296813	0.0259258	0.0782225	0.234794	0.0368042	0.0974055	3341	1931	2278	2091	658	2310	2382	1982	2860	3230	6.18905	6.0213	5.82642	6.22504	6.30529	6.3246	6.10132	6.34296	6.43008	6.31153
BET1L	NA	NA	0.422906	0.0139654	0.0666123	0.141135	0.36605	0.806151	0.56404	0.00155158	0.0105082	0.493473	0.00156881	0.00958092	839	535	731	746	231	769	900	695	978	1211	4.19926	4.17325	4.19002	4.7403	4.79724	4.74005	4.69934	4.83319	4.88402	4.89812
BEX1	brain expressed X-linked 1 [Source:HGNC Symbol;Acc:HGNC:1036]	protein_coding	-0.40316	0.0193687	0.0812052	-0.449715	0.0153074	0.495978	-0.852875	0.000114261	0.00168612	-0.628018	0.000367258	0.00337847	9453	5321	8017	4741	985	3741	6393	2629	3265	4306	7.68872	7.48274	7.64055	7.40535	6.88694	7.01969	7.5248	6.75024	6.62101	6.72605
BEX2	brain expressed X-linked 2 [Source:HGNC Symbol;Acc:HGNC:30933]	protein_coding	0.452059	0.0478449	0.148802	-0.697164	0.00790576	0.44325	-0.245106	0.244454	0.389124	0.103477	0.554993	0.688445	2373	1374	2518	1244	405	2025	3059	1110	1690	1406	5.69599	5.5309	5.97077	5.47667	5.60585	6.13479	6.46191	5.50746	5.67182	5.11309
BEX4	brain expressed X-linked 4 [Source:HGNC Symbol;Acc:HGNC:25475]	protein_coding	0.228224	0.0686348	0.188995	-0.0176162	0.886817	0.976072	0.210608	0.0899291	0.191108	0.219416	0.0425238	0.108429	7328	4314	6449	5329	1514	5211	7407	4755	6329	7379	7.3215	7.18019	7.32668	7.57396	7.50684	7.49763	7.73712	7.60479	7.57545	7.50277
BFAR	bifunctional apoptosis regulator [Source:VGNC Symbol;Acc:VGNC:70339]	protein_coding	-0.0372469	0.770207	0.875615	0.187673	0.173925	0.703371	0.150426	0.224046	0.365453	0.0565894	0.589843	0.716817	1609	1094	1311	904	349	928	1073	1023	1285	1384	5.13628	5.20264	5.03051	5.01685	5.39146	5.01061	4.95243	5.38987	5.27714	5.09038
BFSP1	beaded filament structural protein 1 [Source:VGNC Symbol;Acc:VGNC:70244]	protein_coding	-0.00376598	0.990781	0.994822	-0.709457	0.0684377	0.607977	-0.713223	0.0583486	0.139698	-0.358494	0.222661	0.363281	63	45	64	34	21	39	41	30	23	33	0.524352	0.656127	0.727828	0.354995	1.37049	0.501589	0.315381	0.368954	-0.402353	-0.193447
BGLAP	solute carrier family 25 member 44 [Source:HGNC Symbol;Acc:HGNC:29036]	protein_coding	-0.817572	0.0105644	0.0548359	0.00881721	0.974891	0.996015	-0.808754	0.00800527	0.0332089	-0.813163	0.00339701	0.0166394	4977	1770	2206	1293	256	1022	1379	778	1269	1587	6.76363	5.89583	5.78013	5.53232	4.94517	5.14954	5.31374	4.9956	5.25909	5.28749
BGN	biglycan [Source:VGNC Symbol;Acc:VGNC:70246]	protein_coding	-0.131083	0.387938	0.587614	-0.0721226	0.652521	0.913829	-0.203206	0.190842	0.326358	-0.167144	0.202166	0.338578	9810	5020	8378	5573	1625	5298	5586	3836	4910	8774	7.74219	7.39876	7.70408	7.63853	7.60888	7.5215	7.33019	7.29506	7.20934	7.7525
BHLHB9	NA	NA	-0.108593	0.554332	0.731612	0.463047	0.0253299	0.532009	0.354454	0.0427253	0.111895	0.12293	0.401065	0.551433	617	493	619	302	107	372	451	512	604	633	3.75766	4.05573	3.95099	3.44072	3.69079	3.69604	3.70606	4.39347	4.19066	3.96501
BHLHE40	basic helix-loop-helix family member e40 [Source:HGNC Symbol;Acc:HGNC:1046]	protein_coding	1.62913	0.0149429	0.0693844	0.462163	0.441293	0.842777	2.09129	0.00189062	0.0120168	1.86021	0.00185342	0.0108059	12	13	25	8	14	20	58	60	70	42	-1.61916	-0.998441	-0.544252	-1.51603	0.803191	-0.401503	0.793999	1.33293	1.11942	0.131781
BHLHE41	basic helix-loop-helix family member e41 [Source:VGNC Symbol;Acc:VGNC:108327]	protein_coding	3.77288	0.00124063	0.0130141	-1.55681	0.138554	0.676327	2.21607	0.0389998	0.104628	2.99447	0.00253365	0.0135999	2	3	14	7	28	36	94	31	52	9	-3.2198	-2.60377	-1.27913	-1.67161	1.77662	0.391511	1.47017	0.413963	0.705149	-1.81183
BICC1	BicC family RNA binding protein 1 [Source:VGNC Symbol;Acc:VGNC:70348]	protein_coding	-0.15338	0.570206	0.743676	-0.204775	0.465104	0.852367	-0.358156	0.169103	0.300204	-0.255768	0.256426	0.401523	717	725	1046	413	95	467	763	439	533	530	3.97341	4.61035	4.70544	3.89004	3.52007	4.02272	4.46174	4.17227	4.01091	3.70994
BICD1	BICD cargo adaptor 1 [Source:VGNC Symbol;Acc:VGNC:70249]	protein_coding	-0.573765	0.197156	0.382114	-0.240635	0.588404	0.894376	-0.814399	0.0600681	0.142654	-0.694082	0.0666187	0.151434	51	60	75	59	4	29	57	18	34	42	0.234453	1.05651	0.948485	1.1194	-0.87817	0.096378	0.769838	-0.321335	0.121709	0.131781
BICD2	BICD cargo adaptor 2 [Source:VGNC Symbol;Acc:VGNC:70333]	protein_coding	0.349172	0.0599457	0.172703	-0.167081	0.357416	0.801695	0.18209	0.275677	0.424205	0.265631	0.0795078	0.172282	1238	735	1180	499	261	959	1028	645	866	1267	4.75891	4.63006	4.87894	4.16187	4.97302	5.05792	4.89075	4.72572	4.70895	4.9632
BICRAL	BICRA like chromatin remodeling complex associated protein [Source:VGNC Symbol;Acc:VGNC:70359]	protein_coding	0.410806	0.0112908	0.0571165	0.192371	0.19453	0.708538	0.603178	0.000535889	0.00494993	0.506992	0.000759538	0.00570686	652	496	687	386	199	625	637	602	801	887	3.83689	4.06445	4.10078	3.79293	4.58265	4.44172	4.20217	4.62643	4.59667	4.45005
BID	BH3 interacting domain death agonist [Source:VGNC Symbol;Acc:VGNC:70250]	protein_coding	0.13998	0.345903	0.549772	0.0539119	0.721423	0.934102	0.193892	0.173563	0.305021	0.166936	0.179362	0.310082	1252	709	1115	748	255	901	926	915	852	1198	4.7751	4.57824	4.79738	4.74416	4.93954	4.96809	4.74033	5.22917	4.6855	4.88258
BIN1	bridging integrator 1 [Source:VGNC Symbol;Acc:VGNC:70251]	protein_coding	0.00675661	0.96844	0.983844	-0.262872	0.163729	0.698433	-0.256115	0.143273	0.267195	-0.124679	0.38961	0.540849	3225	1883	2151	2379	625	1811	2328	1274	1652	2762	6.13811	5.98502	5.74375	6.41105	6.23112	5.97381	6.06827	5.706	5.63905	6.0859
BIN3	bridging integrator 3 [Source:VGNC Symbol;Acc:VGNC:70252]	protein_coding	-0.218976	0.167929	0.343888	-0.0726351	0.645661	0.91109	-0.291611	0.0595953	0.14183	-0.255294	0.0593131	0.139151	953	550	665	680	145	470	602	363	548	679	4.38247	4.213	4.054	4.607	4.12736	4.03192	4.12093	3.89909	4.0508	4.06582
BIRC2	baculoviral IAP repeat containing 2 [Source:VGNC Symbol;Acc:VGNC:97740]	protein_coding	0.348323	0.00401878	0.0290193	0.00188929	0.985494	0.997062	0.350213	0.00337335	0.0178662	0.349268	0.00117239	0.00769014	2972	1918	2594	2087	734	2572	2757	2153	2851	3345	6.02036	6.01156	6.01363	6.22228	6.46287	6.47948	6.31206	6.46227	6.42553	6.36196
BIRC5	NA	NA	-1.87394	8.30365e-06	0.00054915	-0.248989	0.34098	0.797117	-2.12293	1.68252e-06	0.000109357	-1.99843	7.18032e-07	4.90728e-05	4520	1971	3360	2810	195	603	906	323	620	1141	6.62476	6.05085	6.38659	6.6511	4.55344	4.39018	4.70891	3.73142	4.22825	4.81241
BIRC6	baculoviral IAP repeat containing 6 [Source:VGNC Symbol;Acc:VGNC:81365]	protein_coding	-0.174013	0.128881	0.289175	0.0417389	0.714248	0.93214	-0.132274	0.220324	0.361691	-0.153144	0.109017	0.2173	2902	1818	2470	2012	428	1797	1929	1532	1861	2341	5.986	5.93439	5.94303	6.16952	5.68544	5.96262	5.79731	5.97176	5.81071	5.84756
BIRC7	baculoviral IAP repeat containing 7 [Source:VGNC Symbol;Acc:VGNC:70302]	protein_coding	1.47679	0.0593429	0.171477	1.19515	0.114486	0.652579	2.67194	0.000874144	0.00711728	2.07436	0.0030107	0.0152645	88	34	19	7	12	75	73	196	206	121	0.988237	0.270482	-0.898471	-1.67161	0.589549	1.41351	1.11491	3.01521	2.64844	1.6025
BLCAP	BLCAP apoptosis inducing factor [Source:VGNC Symbol;Acc:VGNC:84546]	protein_coding	0.296619	0.0534615	0.159912	0.0735147	0.617616	0.903389	0.370133	0.016237	0.0557981	0.333376	0.0133164	0.0453669	1772	1076	1342	919	394	1221	1465	947	1424	2281	5.27526	5.17875	5.06416	5.04055	5.56618	5.40579	5.40088	5.27868	5.42509	5.81014
BLM	BLM RecQ like helicase [Source:VGNC Symbol;Acc:VGNC:70254]	protein_coding	-0.457872	0.00381193	0.0280736	0.03861	0.770118	0.948724	-0.419262	0.00398435	0.0200506	-0.438567	0.00125041	0.00809208	1100	725	1034	688	146	542	603	384	595	867	4.58883	4.61035	4.68883	4.62383	4.13724	4.2368	4.12332	3.97989	4.16907	4.41725
BLMH	bleomycin hydrolase [Source:VGNC Symbol;Acc:VGNC:70255]	protein_coding	-0.473835	0.00385279	0.0282427	0.0278924	0.841731	0.964218	-0.445943	0.00453076	0.0219357	-0.459889	0.00134935	0.00858455	3844	2395	3165	2895	579	1774	2013	1644	2257	2253	6.39121	6.3317	6.3004	6.69407	6.12093	5.94406	5.85874	6.07345	6.08875	5.79234
BLOC1S2	biosis of lysosomal organelles complex 1 subunit 2 [Source:VGNC Symbol;Acc:VGNC:70357]	protein_coding	0.66817	0.207696	0.395183	-0.117106	0.824062	0.959512	0.551064	0.257498	0.403949	0.609617	0.161443	0.287642	111	59	93	27	19	67	144	109	136	59	1.31359	1.03301	1.24958	0.0409286	1.22984	1.25489	2.07394	2.17773	2.05693	0.597735
BLOC1S3	biosis of lysosomal organelles complex 1 subunit 3 [Source:VGNC Symbol;Acc:VGNC:70356]	protein_coding	0.349909	0.315583	0.518575	-0.25012	0.488939	0.859736	0.0997888	0.761373	0.84436	0.224849	0.432694	0.580586	39	24	38	36	9	44	35	27	39	34	-0.128734	-0.200619	0.0132296	0.43346	0.194726	0.668223	0.0997165	0.224836	0.308779	-0.153472
BLOC1S4	biosis of lysosomal organelles complex 1 subunit 4 [Source:VGNC Symbol;Acc:VGNC:106548]	protein_coding	0.0603927	0.602809	0.767474	-0.035645	0.768804	0.948724	0.0247477	0.823757	0.888426	0.0425702	0.657727	0.770995	2611	1497	1925	1768	472	1623	1970	1286	1824	2358	5.83372	5.65443	5.5838	5.98319	5.82645	5.81585	5.82762	5.71951	5.78177	5.85799
BLOC1S5	NA	NA	-0.100134	0.480923	0.671258	0.147229	0.339304	0.796654	0.0470949	0.740139	0.82924	-0.0265194	0.824109	0.891292	10894	7057	8589	7666	2209	6555	6403	5865	9068	9465	7.89335	7.88997	7.73995	8.09842	8.05171	7.82856	7.52705	7.90739	8.09412	7.86183
BLOC1S6	biosis of lysosomal organelles complex 1 subunit 6 [Source:VGNC Symbol;Acc:VGNC:70468]	protein_coding	0.128631	0.404751	0.60446	0.42747	0.0177417	0.512921	0.556101	0.00200088	0.0124601	0.342366	0.0165062	0.0534455	1634	889	1213	724	319	998	1038	1227	1556	1556	5.15849	4.90386	4.91865	4.69722	5.262	5.11532	4.90468	5.65184	5.5528	5.25908
BLVRA	biliverdin reductase A [Source:VGNC Symbol;Acc:VGNC:70256]	protein_coding	-0.338432	0.0699056	0.191342	-0.221134	0.237814	0.737005	-0.559566	0.00557948	0.0255332	-0.448999	0.00839558	0.0323879	3048	1734	2455	1949	503	1250	1825	827	1398	2255	6.05675	5.86621	5.93426	6.12367	5.91812	5.4396	5.71745	5.08355	5.39854	5.79362
BLVRB	biliverdin reductase B [Source:VGNC Symbol;Acc:VGNC:70257]	protein_coding	0.665221	0.00711299	0.0421792	0.146357	0.502881	0.865223	0.811579	0.00152514	0.0103694	0.7384	0.0010396	0.00710422	1720	775	1353	1324	499	1850	1630	1312	1969	3024	5.23236	4.70632	5.07592	5.56646	5.90662	6.00451	5.55463	5.74835	5.89201	6.21653
BLZF1	basic leucine zipper nuclear factor 1 [Source:VGNC Symbol;Acc:VGNC:70258]	protein_coding	0.15995	0.3619	0.564897	0.175359	0.328931	0.790918	0.335308	0.0496351	0.124682	0.247629	0.0946116	0.196122	619	372	352	327	103	386	431	361	467	592	3.7623	3.65124	3.14113	3.55482	3.6361	3.74908	3.64095	3.89115	3.82101	3.86881
BMP1	bone morphotic protein 1 [Source:VGNC Symbol;Acc:VGNC:70259]	protein_coding	-0.0835387	0.891303	0.943749	0.199267	0.744274	0.942187	0.115729	0.823882	0.888455	0.016095	0.973155	0.984505	703	313	275	87	34	216	336	337	373	217	3.94508	3.40348	2.7879	1.66603	2.05198	2.91688	3.2838	3.79234	3.4984	2.43174
BMP2	bone morphotic protein 2 [Source:VGNC Symbol;Acc:VGNC:70261]	protein_coding	2.55107	4.35764e-06	0.000373212	0.747265	0.0359245	0.557281	3.29834	1.44905e-07	2.51392e-05	2.9247	1.39924e-07	1.8281e-05	48	47	29	16	44	170	176	197	326	377	0.151864	0.71638	-0.348731	-0.653819	2.41891	2.57467	2.35947	3.0225	3.30527	3.22136
BMP2K	BMP2 inducible kinase [Source:VGNC Symbol;Acc:VGNC:100203]	protein_coding	0.340736	0.10882	0.258797	-0.111108	0.593186	0.894377	0.229628	0.23335	0.376524	0.285182	0.101354	0.206152	254	197	299	147	53	208	311	178	211	328	2.48689	2.74061	2.90755	2.41089	2.68447	2.8629	3.17302	2.87738	2.68269	3.02196
BMP3	bone morphotic protein 3 [Source:VGNC Symbol;Acc:VGNC:70262]	protein_coding	-0.0454213	0.880685	0.939009	-0.937821	0.0171741	0.512921	-0.983242	0.0121143	0.045135	-0.514332	0.0769942	0.168345	397	382	267	279	129	191	321	171	156	136	3.12529	3.68932	2.74571	3.32714	3.95933	2.74101	3.21836	2.82001	2.25204	1.76776
BMP4	bone morphotic protein 4 [Source:VGNC Symbol;Acc:VGNC:70263]	protein_coding	-2.09884	4.96843e-05	0.00154914	0.570215	0.101526	0.641964	-1.52862	0.000116758	0.00171218	-1.81373	1.63879e-05	0.000361721	916	640	609	435	47	130	121	188	290	162	4.32552	4.43094	3.92759	3.9646	2.51297	2.19239	1.82702	2.95557	3.1376	2.01581
BMP5	bone morphotic protein 5 [Source:VGNC Symbol;Acc:VGNC:70264]	protein_coding	-3.16839	0.000635349	0.00798758	0.97374	0.178911	0.703371	-2.19465	0.00348439	0.0182838	-2.68152	0.00039579	0.00356817	71	56	24	45	1	3	4	4	8	16	0.689602	0.960129	-0.597573	0.741714	-2.44389	-2.57602	-2.48292	-2.13674	-1.71447	-1.1303
BMP7	bone morphotic protein 7 [Source:VGNC Symbol;Acc:VGNC:70266]	protein_coding	-0.274345	0.608802	0.770872	-0.735916	0.224803	0.727236	-1.01026	0.0927467	0.195209	-0.642303	0.183082	0.314838	44	15	44	68	12	24	25	17	21	14	0.033833	-0.816679	0.212263	1.31861	0.589549	-0.158843	-0.351808	-0.397059	-0.522076	-1.29449
BMPER	BMP binding endothelial regulator [Source:VGNC Symbol;Acc:VGNC:70370]	protein_coding	0.919698	0.163305	0.337484	-0.333342	0.61879	0.903683	0.586356	0.351397	0.502524	0.753027	0.171522	0.300418	22	51	30	31	9	37	80	19	23	126	-0.879083	0.829823	-0.303727	0.228665	0.194726	0.429144	1.2433	-0.249389	-0.402353	1.65971
BMPR1A	bone morphotic protein receptor type 1A [Source:VGNC Symbol;Acc:VGNC:100301]	protein_coding	-0.027218	0.840934	0.917703	0.0232586	0.869204	0.972184	-0.00395942	0.97539	0.984631	-0.0155887	0.888867	0.933138	2196	1233	1491	1058	316	1199	1386	1069	1152	1825	5.5843	5.37492	5.21578	5.24338	5.24839	5.3796	5.32103	5.45324	5.11978	5.48878
BMPR1B	bone morphotic protein receptor type 1B [Source:VGNC Symbol;Acc:VGNC:70267]	protein_coding	0.156675	0.73818	0.854276	-0.815373	0.131513	0.674052	-0.658699	0.195924	0.332598	-0.251012	0.538397	0.674965	30	23	49	60	11	29	42	27	19	20	-0.477414	-0.257435	0.359424	1.14295	0.469559	0.096378	0.348386	0.224836	-0.652641	-0.849177
BMPR2	bone morphotic protein receptor type 2 [Source:VGNC Symbol;Acc:VGNC:70268]	protein_coding	-0.325776	0.0215656	0.0870083	0.180547	0.186999	0.703371	-0.145229	0.245222	0.38998	-0.235502	0.040493	0.104666	4124	3004	4051	2295	671	2365	2203	2046	2701	3563	6.49257	6.65833	6.65622	6.35923	6.3335	6.35852	5.98872	6.38878	6.34762	6.45298
BMS1	BMS1 ribosome biogenesis factor [Source:HGNC Symbol;Acc:HGNC:23505]	protein_coding	-0.285122	0.176893	0.356115	0.142255	0.504328	0.866175	-0.142867	0.462559	0.604767	-0.213995	0.215552	0.354718	2531	2051	2666	1315	333	1382	1863	1077	2383	1923	5.78888	6.10819	6.05309	5.55663	5.32386	5.58423	5.74714	5.46398	6.16705	5.56414
BMT2	base methyltransferase of 25S rRNA 2 homolog [Source:VGNC Symbol;Acc:VGNC:70398]	protein_coding	0.257404	0.0963735	0.238499	-0.0246344	0.869708	0.972351	0.23277	0.107101	0.216603	0.245087	0.0581706	0.137214	982	570	734	402	186	632	755	562	718	830	4.42558	4.26436	4.1959	3.85126	4.48545	4.45774	4.44657	4.52751	4.43929	4.35452
BNC2	basonuclin 2 [Source:VGNC Symbol;Acc:VGNC:70448]	protein_coding	-0.625207	0.0030161	0.0240223	-0.200095	0.271637	0.759804	-0.825302	0.000295034	0.0032804	-0.725255	0.000254106	0.00257571	2152	1633	2450	1613	420	1023	1044	844	1089	1084	5.55514	5.77973	5.93132	5.85095	5.65825	5.15095	4.91298	5.11285	5.0388	4.73865
BNIP1	BCL2 interacting protein 1 [Source:VGNC Symbol;Acc:VGNC:70271]	protein_coding	-0.378993	0.582428	0.753481	-0.0790144	0.908532	0.981551	-0.458008	0.4471	0.591204	-0.4185	0.445394	0.592682	148	85	90	34	5	59	81	76	107	26	1.71936	1.54596	1.20356	0.354995	-0.590425	1.07666	1.26074	1.66627	1.71691	-0.509384
BNIP2	BCL2 interacting protein 2 [Source:VGNC Symbol;Acc:VGNC:70272]	protein_coding	0.328726	0.00619741	0.0383639	-0.285276	0.0176497	0.512921	0.0434507	0.652565	0.763811	0.186089	0.0418977	0.107216	1800	1189	1682	1003	395	1400	1772	1054	1344	1549	5.29784	5.32258	5.3894	5.1665	5.56983	5.60288	5.67498	5.43288	5.3418	5.25259
BNIP3	BCL2 interacting protein 3 [Source:VGNC Symbol;Acc:VGNC:70273]	protein_coding	-0.633958	0.0089453	0.0492064	0.174935	0.421752	0.835853	-0.459022	0.0360111	0.0989695	-0.54649	0.00714219	0.0289539	3767	2227	3518	3465	528	1813	1777	1591	2758	2140	6.36204	6.22686	6.45283	6.95321	5.98803	5.9754	5.67904	6.02622	6.37772	5.71819
BNIP3L	BCL2 interacting protein 3 like [Source:VGNC Symbol;Acc:VGNC:70274]	protein_coding	0.39134	0.00555674	0.0359356	0.102003	0.4212	0.835607	0.493342	0.00126787	0.00918462	0.442341	0.000798297	0.00589016	9342	4961	7649	4226	1907	7045	7675	5974	8100	10450	7.67169	7.38171	7.57278	7.23952	7.83968	7.93253	7.78839	7.93395	7.93129	8.00463
BOC	BOC cell adhesion associated, onco regulated [Source:VGNC Symbol;Acc:VGNC:70332]	protein_coding	0.663277	0.0223038	0.0888997	-0.247973	0.359155	0.802407	0.415304	0.104718	0.213282	0.53929	0.0232837	0.0689442	206	138	211	115	44	197	302	204	232	186	2.18852	2.23295	2.40974	2.06151	2.41891	2.78522	3.13095	3.07248	2.81828	2.21218
BOD1	biorientation of chromosomes in cell division 1 [Source:VGNC Symbol;Acc:VGNC:84284]	protein_coding	-0.26815	0.0409629	0.134548	-0.150795	0.245011	0.743966	-0.418945	0.00366616	0.018986	-0.343548	0.0046721	0.0210541	5098	3535	4314	4047	844	3032	3218	2146	2946	3757	6.79826	6.89302	6.74691	7.1771	6.66419	6.7167	6.53496	6.45757	6.47279	6.52941
BOD1L1	biorientation of chromosomes in cell division 1 like 1 [Source:VGNC Symbol;Acc:VGNC:97741]	protein_coding	0.0944619	0.529731	0.712202	-0.143793	0.375537	0.81147	-0.049331	0.741265	0.829883	0.0225654	0.85786	0.912694	7208	6478	9433	4987	1697	5478	8085	4536	5775	8421	7.29769	7.7665	7.87514	7.4783	7.67141	7.56969	7.86345	7.53679	7.44334	7.69327
BOK	BCL2 family apoptosis regulator BOK [Source:VGNC Symbol;Acc:VGNC:104511]	protein_coding	-0.885227	6.9131e-05	0.00189794	-0.0495718	0.742297	0.942158	-0.934799	2.06075e-05	0.000537305	-0.910013	8.18906e-06	0.000228013	1132	608	1015	671	106	411	403	312	450	452	4.6301	4.35717	4.66214	4.58783	3.67731	3.8392	3.54455	3.68167	3.76775	3.48148
BOLA1	bolA family member 1 [Source:VGNC Symbol;Acc:VGNC:70373]	protein_coding	0.241632	0.364032	0.566949	-0.178037	0.517201	0.872679	0.0635949	0.797717	0.869817	0.152613	0.482996	0.626044	2055	986	1163	540	216	1150	1329	684	1179	1316	5.48869	5.05296	4.85805	4.2754	4.70061	5.31949	5.26054	4.81022	5.15314	5.01784
BOLA2B	NA	NA	-0.0877734	0.710617	0.835892	-0.393385	0.132599	0.674052	-0.481159	0.0533456	0.131202	-0.284466	0.165275	0.292623	1934	705	1392	856	216	838	1182	592	1013	706	5.40127	4.5701	5.11684	4.9383	4.70061	4.86374	5.09173	4.60233	4.93464	4.12186
BOLA3	bolA family member 3 [Source:VGNC Symbol;Acc:VGNC:106133]	protein_coding	0.0204625	0.905418	0.950171	-0.388711	0.0506121	0.583765	-0.368249	0.0450913	0.116158	-0.173893	0.239917	0.382528	1003	678	942	884	191	606	1035	480	672	707	4.45602	4.51392	4.55474	4.98464	4.52362	4.39731	4.90052	4.30065	4.34406	4.1239
BOP1	BOP1 ribosomal biosis factor [Source:VGNC Symbol;Acc:VGNC:70315]	protein_coding	-0.541401	0.00282168	0.0228715	-0.0451749	0.764178	0.947746	-0.586576	0.0010708	0.00822367	-0.563988	0.000510892	0.0042623	1570	1080	1245	1216	250	716	783	574	748	1035	5.10095	5.18409	4.95614	5.44387	4.91103	4.63729	4.49896	4.5579	4.49818	4.67208
BORA	BORA aurora kinase A activator [Source:VGNC Symbol;Acc:VGNC:70376]	protein_coding	-1.01223	0.0252339	0.096432	-0.263201	0.53105	0.876948	-1.27544	0.00548115	0.0251854	-1.14384	0.004527	0.0206122	362	101	158	101	14	78	76	42	77	70	2.99316	1.78978	1.99821	1.87728	0.803191	1.46876	1.17134	0.833905	1.25308	0.834801
BORCS5	BLOC-1 related complex subunit 5 [Source:VGNC Symbol;Acc:VGNC:70341]	protein_coding	-0.0409012	0.864439	0.930299	0.276591	0.268386	0.757961	0.235689	0.28098	0.429727	0.097394	0.612553	0.736282	702	440	364	521	100	400	464	357	525	723	3.94304	3.89231	3.18915	4.2239	3.59367	3.80024	3.74686	3.87515	3.98918	4.15607
BORCS6	BLOC-1 related complex subunit 6 [Source:VGNC Symbol;Acc:VGNC:70391]	protein_coding	-0.0696566	0.725569	0.845976	0.0112739	0.955649	0.99201	-0.0583827	0.746752	0.834074	-0.0640196	0.689974	0.795496	396	198	293	306	56	227	281	193	244	337	3.12167	2.74785	2.87855	3.4596	2.76314	2.98795	3.02776	2.99314	2.8904	3.06071
BORCS7	BLOC-1 related complex subunit 7 [Source:VGNC Symbol;Acc:VGNC:100302]	protein_coding	0.166807	0.205121	0.391992	0.0326647	0.806708	0.956905	0.199472	0.124554	0.241539	0.183139	0.103152	0.209023	3112	1533	2149	1941	557	1978	2309	1618	2345	2845	6.0867	5.68867	5.74241	6.11774	6.06509	6.10094	6.05645	6.05047	6.14388	6.12858
BORCS8	NA	NA	-0.0763928	0.648153	0.797926	-0.0649685	0.708335	0.930551	-0.141361	0.376494	0.526984	-0.108877	0.432587	0.580583	1446	722	837	837	214	742	829	537	746	1090	4.98248	4.60439	4.38473	4.90598	4.68723	4.68862	4.58109	4.46204	4.49433	4.74659
BPGM	bisphosphoglycerate mutase [Source:VGNC Symbol;Acc:VGNC:70275]	protein_coding	0.26149	0.158495	0.330828	-0.0565317	0.75848	0.946159	0.204959	0.232858	0.375883	0.233224	0.127981	0.2443	295	174	213	220	69	205	261	166	246	295	2.7005	2.56332	2.42319	2.98683	3.06176	2.84212	2.9221	2.77759	2.90207	2.87025
BPHL	biphenyl hydrolase like [Source:VGNC Symbol;Acc:VGNC:70276]	protein_coding	-0.310123	0.32692	0.530468	0.0261686	0.935203	0.988555	-0.283954	0.343823	0.494644	-0.297038	0.258469	0.403879	2547	1041	1917	2638	326	1310	1555	870	1426	2313	5.79796	5.13113	5.5778	6.56003	5.29326	5.50715	5.48677	5.15654	5.42711	5.83022
BPNT1	3'(2'), 5'-bisphosphate nucleotidase 1 [Source:VGNC Symbol;Acc:VGNC:99851]	protein_coding	0.679983	0.000632676	0.00797891	-0.0722525	0.6392	0.909202	0.607731	0.000979085	0.00769395	0.643857	0.000209052	0.00223982	689	481	538	389	222	599	857	636	748	786	3.91618	4.02032	3.74956	3.80405	4.74005	4.3806	4.62889	4.7055	4.49818	4.27619
BPNT2	3'(2'), 5'-bisphosphate nucleotidase 2 [Source:VGNC Symbol;Acc:VGNC:73656]	protein_coding	-0.166173	0.220786	0.410283	0.291337	0.0511713	0.584461	0.125165	0.322215	0.472049	-0.0205041	0.848903	0.906769	2419	1306	1593	1467	387	1187	1388	1247	1809	1950	5.72366	5.45778	5.31109	5.71424	5.54035	5.36511	5.32311	5.67514	5.76987	5.58423
BPTF	bromodomain PHD finger transcription factor [Source:VGNC Symbol;Acc:VGNC:70464]	protein_coding	-0.150392	0.252429	0.449122	-0.0486706	0.722254	0.934641	-0.199063	0.140231	0.263519	-0.174728	0.126048	0.241358	11512	8800	12781	6630	1932	7048	9196	5476	7552	10835	7.97294	8.20835	8.31325	7.88901	7.85846	7.93315	8.04916	7.80841	7.83026	8.05681
BRAF	NA	NA	0.18795	0.331981	0.535188	-0.157591	0.429577	0.840457	0.0303589	0.864546	0.915185	0.109154	0.486972	0.628908	212	160	227	139	44	146	236	143	169	202	2.22937	2.44367	2.51397	2.33115	2.41891	2.35764	2.77812	2.56458	2.36603	2.32966
BRAP	BRCA1 associated protein [Source:VGNC Symbol;Acc:VGNC:70278]	protein_coding	0.0105682	0.927476	0.960555	0.0834308	0.488391	0.859736	0.093999	0.384089	0.533962	0.0522836	0.580469	0.709119	633	409	547	400	117	381	506	381	494	575	3.79442	3.78738	3.77338	3.8441	3.81908	3.73036	3.87131	3.96862	3.90174	3.82696
BRAT1	BRCA1 associated ATM activator 1 [Source:VGNC Symbol;Acc:VGNC:70362]	protein_coding	0.192232	0.31731	0.520292	-0.0724047	0.713056	0.93214	0.119827	0.508198	0.646026	0.156029	0.325503	0.475386	1225	1059	1146	1181	411	955	1244	862	1033	1613	4.74372	5.15581	4.83685	5.4018	5.62704	5.0519	5.16535	5.14324	4.96279	5.3109
BRCA1	BRCA1 DNA repair associated [Source:VGNC Symbol;Acc:VGNC:99124]	protein_coding	-1.50051	2.65928e-06	0.000270567	0.176406	0.332031	0.793011	-1.3241	3.45725e-06	0.000165313	-1.41231	5.78941e-07	4.50243e-05	2141	1446	2434	1282	162	480	629	427	580	1022	5.54776	5.60449	5.92187	5.52001	4.28675	4.06217	4.184	4.13243	4.13237	4.65389
BRCA2	BRCA2 DNA repair associated [Source:VGNC Symbol;Acc:VGNC:70279]	protein_coding	-1.96762	1.99893e-06	0.000231192	0.0164261	0.943018	0.989991	-1.95119	1.16505e-06	8.80753e-05	-1.9594	2.88005e-07	2.99791e-05	1672	1076	1624	1264	136	249	339	206	274	561	5.1916	5.17875	5.33885	5.49964	4.03527	3.12038	3.29654	3.08645	3.05633	3.79156
BRCC3	BRCA1/BRCA2-containing complex subunit 3 [Source:VGNC Symbol;Acc:VGNC:103793]	protein_coding	-0.228833	0.0835969	0.216303	0.0278436	0.825633	0.959772	-0.200989	0.0953106	0.199314	-0.214911	0.0495828	0.121859	605	456	586	412	99	342	441	296	415	518	3.72946	3.94362	3.87229	3.88656	3.57925	3.57535	3.67387	3.60611	3.65151	3.67706
BRD1	bromodomain containing 1 [Source:VGNC Symbol;Acc:VGNC:70280]	protein_coding	0.46117	0.191437	0.374787	-0.437424	0.235954	0.735636	0.0237468	0.942213	0.964377	0.242459	0.397121	0.547917	934	1506	2353	1387	377	1630	2280	1108	1357	1636	4.3535	5.66307	5.8731	5.63343	5.50264	5.82205	6.03824	5.50486	5.35566	5.33129
BRD2	bromodomain containing 2 [Source:VGNC Symbol;Acc:VGNC:83422]	protein_coding	0.239714	0.0337568	0.117429	0.00198845	0.985297	0.997062	0.241702	0.0321719	0.0911727	0.240708	0.0148757	0.0493862	5725	3913	5367	3734	1359	4706	4813	3969	4692	6563	6.96552	7.03951	7.06183	7.06102	7.35108	7.35062	7.1154	7.34422	7.14385	7.33376
BRD3	bromodomain containing 3 [Source:VGNC Symbol;Acc:VGNC:70281]	protein_coding	-0.113746	0.21786	0.406969	-0.0763533	0.427682	0.840062	-0.190099	0.050245	0.125654	-0.151923	0.0625812	0.144909	7538	4316	5906	4107	1174	3907	4897	3261	4244	5476	7.36225	7.18086	7.19984	7.19833	7.14006	7.0823	7.14035	7.06088	6.99914	7.07264
BRD4	bromodomain containing 4 [Source:VGNC Symbol;Acc:VGNC:70301]	protein_coding	-0.111908	0.341907	0.545149	-0.122525	0.329668	0.791398	-0.234433	0.0605632	0.143502	-0.17317	0.0955969	0.19762	7107	4433	7117	4861	1352	3964	5390	3244	4279	6376	7.27734	7.21943	7.46882	7.4414	7.34363	7.10318	7.27868	7.05334	7.01098	7.29207
BRD7	bromodomain containing 7 [Source:VGNC Symbol;Acc:VGNC:103794]	protein_coding	0.175154	0.260125	0.457002	-0.242916	0.149833	0.688003	-0.067762	0.651439	0.763425	0.0536958	0.673345	0.783084	4181	3065	5254	3389	1131	3039	4759	2643	3769	3880	6.51236	6.68731	7.03115	6.92123	7.08625	6.72003	7.09913	6.7579	6.82799	6.57586
BRD8	bromodomain containing 8 [Source:VGNC Symbol;Acc:VGNC:70350]	protein_coding	-0.0973589	0.425055	0.622359	-0.317745	0.0266472	0.541065	-0.415103	0.00407075	0.0203718	-0.256231	0.0243078	0.0711136	3345	2285	3714	2243	578	2056	2900	1484	2168	2241	6.19077	6.26392	6.531	6.32619	6.11844	6.15669	6.38496	5.92588	6.03077	5.78465
BRD9	bromodomain containing 9 [Source:VGNC Symbol;Acc:VGNC:70386]	protein_coding	-0.100338	0.64916	0.798584	0.117799	0.614425	0.902569	0.017461	0.93537	0.959842	-0.0414384	0.821765	0.88961	5365	2517	4692	2280	716	2584	3441	3065	3817	2782	6.87187	6.40332	6.86802	6.34978	6.42707	6.48619	6.63156	6.97149	6.84623	6.0963
BRF1	BRF1 RNA polymerase III transcription initiation factor subunit [Source:VGNC Symbol;Acc:VGNC:84314]	protein_coding	-0.0107691	0.964041	0.981226	0.351795	0.159881	0.694335	0.341026	0.11583	0.229791	0.165128	0.386955	0.538297	431	268	318	146	45	246	283	274	320	386	3.243	3.18101	2.99569	2.40116	2.45095	3.10302	3.03791	3.49529	3.27864	3.25517
BRF2	BRF2 RNA polymerase III transcription initiation factor subunit [Source:VGNC Symbol;Acc:VGNC:70335]	protein_coding	0.432837	0.00810916	0.0461452	0.156413	0.283805	0.765694	0.58925	0.000652338	0.00575908	0.511043	0.000701277	0.00540107	841	605	715	667	257	739	905	775	1033	1096	4.20268	4.35005	4.1582	4.57922	4.95079	4.68279	4.70732	4.99004	4.96279	4.75449
BRI3	NA	NA	0.223867	0.0822512	0.213926	-0.113956	0.383326	0.815941	0.109911	0.370633	0.521243	0.166889	0.120779	0.233883	11832	6633	8938	7245	2240	8894	9223	5866	8061	12196	8.01248	7.80061	7.79739	8.01696	8.07181	8.26869	8.05339	7.90763	7.92433	8.22748
BRI3BP	BRI3 binding protein [Source:VGNC Symbol;Acc:VGNC:70307]	protein_coding	-1.02834	1.63372e-05	0.000783956	-0.338332	0.0455127	0.580582	-1.36667	9.43499e-07	7.78502e-05	-1.1975	7.04921e-07	4.84212e-05	842	561	754	446	93	232	307	162	236	289	4.20439	4.24147	4.23455	4.00048	3.48955	3.01913	3.15447	2.74273	2.84272	2.84086
BRINP1	BMP/retinoic acid inducible neural specific 1 [Source:VGNC Symbol;Acc:VGNC:104880]	protein_coding	0.0864	0.864287	0.930284	1.12088	0.0405205	0.573676	1.20728	0.0110879	0.0421329	0.64684	0.114145	0.224474	55	107	37	45	15	65	39	118	99	131	0.337695	1.87155	-0.0227857	0.741714	0.899211	1.21235	0.247013	2.29064	1.60705	1.71475
BRINP3	BMP/retinoic acid inducible neural specific 3 [Source:VGNC Symbol;Acc:VGNC:70363]	protein_coding	-0.316333	0.38167	0.582207	0.481119	0.19291	0.708179	0.164785	0.589895	0.714607	-0.0757741	0.78606	0.865075	111	65	88	80	14	55	69	60	57	168	1.31359	1.16859	1.17205	1.54754	0.803191	0.978539	1.03607	1.33293	0.832646	2.06746
BRIP1	BRCA1 interacting helicase 1 [Source:VGNC Symbol;Acc:VGNC:70352]	protein_coding	-1.46925	9.58068e-05	0.0023151	-0.0116893	0.963471	0.993912	-1.48094	3.15194e-05	0.000724143	-1.47509	1.23611e-05	0.000296622	333	304	340	260	17	86	127	66	95	144	2.87369	3.36164	3.09146	3.22605	1.07398	1.60653	1.89562	1.46711	1.54882	1.84872
BRIX1	biosis of ribosomes BRX1 [Source:VGNC Symbol;Acc:VGNC:84285]	protein_coding	0.0104927	0.92012	0.957111	-0.0707691	0.523962	0.873319	-0.0602764	0.554268	0.685653	-0.0248918	0.775024	0.857319	3228	1661	2349	1725	512	1737	2210	1392	1978	2442	6.13945	5.80423	5.87065	5.9477	5.94368	5.91368	5.99329	5.83365	5.89858	5.90843
BRK1	BRICK1 subunit of SCAR/WAVE actin nucleating complex [Source:HGNC Symbol;Acc:HGNC:23057]	protein_coding	0.0917702	0.56192	0.73667	0.00557083	0.973676	0.995751	0.097341	0.543561	0.676551	0.0945556	0.483751	0.626603	15655	8580	11174	11190	3087	10295	10676	7983	10196	16984	8.41633	8.17183	8.11943	8.64398	8.53442	8.47969	8.2644	8.35209	8.26323	8.70516
BRMS1	BRMS1 transcriptional repressor and anoikis regulator [Source:VGNC Symbol;Acc:VGNC:70334]	protein_coding	-0.42592	0.0306708	0.109769	-0.185283	0.323066	0.789345	-0.611203	0.00324227	0.0173279	-0.518561	0.00375334	0.0178839	1531	848	1250	1166	189	737	862	431	683	1097	5.06473	4.83589	4.96191	5.38339	4.50847	4.67889	4.63726	4.14583	4.36741	4.75581
BRMS1L	BRMS1 like transcriptional repressor [Source:VGNC Symbol;Acc:VGNC:70353]	protein_coding	0.313612	0.0266983	0.100133	0.00964115	0.941084	0.989891	0.323253	0.0175618	0.0590636	0.318433	0.00911345	0.0344671	1363	893	1253	676	272	967	1374	927	1199	1392	4.89738	4.91032	4.96536	4.59851	5.03246	5.06988	5.30851	5.24794	5.17737	5.09868
BROX	BRO1 domain and CAAX motif containing [Source:VGNC Symbol;Acc:VGNC:70399]	protein_coding	0.497481	0.00224563	0.0199004	-0.215074	0.13068	0.672933	0.282407	0.0392259	0.104985	0.389944	0.003251	0.0161381	1507	820	1296	978	354	1514	1380	964	1249	1590	5.04198	4.78756	5.01394	5.13015	5.41195	5.71567	5.31478	5.30431	5.23621	5.29021
BRPF1	bromodomain and PHD finger containing 1 [Source:VGNC Symbol;Acc:VGNC:70308]	protein_coding	-0.106143	0.396786	0.597386	0.0143712	0.909951	0.981744	-0.0917722	0.4281	0.574479	-0.0989578	0.334472	0.485682	743	519	680	414	139	425	524	395	466	650	4.0246	4.1296	4.08606	3.89351	4.06662	3.88731	3.92152	4.02047	3.81793	4.00309
BRPF3	bromodomain and PHD finger containing 3 [Source:VGNC Symbol;Acc:VGNC:70309]	protein_coding	0.254993	0.0561393	0.164769	-0.107047	0.407718	0.827672	0.147946	0.217321	0.357975	0.20147	0.0649864	0.148672	1041	713	881	703	239	800	956	696	924	905	4.50952	4.58634	4.45843	4.65486	4.84625	4.79694	4.78622	4.83526	4.80226	4.47895
BRSK1	BR serine/threonine kinase 1 [Source:VGNC Symbol;Acc:VGNC:70345]	protein_coding	0.473668	0.0317079	0.112352	0.0783377	0.699228	0.928556	0.552006	0.00958436	0.0377681	0.512837	0.00724526	0.0292484	474	347	351	380	110	368	618	398	587	564	3.37932	3.5514	3.13706	3.77044	3.73049	3.68052	4.15864	4.03135	4.14961	3.79922
BRSK2	BR serine/threonine kinase 2 [Source:VGNC Symbol;Acc:VGNC:70291]	protein_coding	2.05348	0.017552	0.0767379	0.349378	0.650543	0.912931	2.40285	0.00408008	0.0203884	2.22817	0.00315137	0.0157476	4	15	15	6	4	16	78	36	59	37	-2.72764	-0.816679	-1.19454	-1.84602	-0.87817	-0.6934	1.20777	0.62008	0.880649	-0.0397932
BRWD1	bromodomain and WD repeat domain containing 1 [Source:VGNC Symbol;Acc:VGNC:70300]	protein_coding	0.138225	0.208856	0.396721	0.00788718	0.94359	0.989991	0.146112	0.173056	0.304595	0.142169	0.127104	0.242899	2422	1762	2593	1870	566	1980	2219	1628	2192	2786	5.72544	5.8893	6.01307	6.06403	6.0882	6.1024	5.99915	6.05935	6.04663	6.09837
BRWD3	bromodomain and WD repeat domain containing 3 [Source:VGNC Symbol;Acc:VGNC:70337]	protein_coding	-0.0494954	0.681591	0.819075	-0.229306	0.0891099	0.629788	-0.278802	0.0306024	0.0878659	-0.164149	0.119243	0.231674	1751	1169	1495	1027	279	1068	1306	706	927	1504	5.25809	5.29814	5.21964	5.20055	5.06905	5.21295	5.2354	4.85579	4.80692	5.21013
BSCL2	BSCL2 lipid droplet biosis associated, seipin [Source:VGNC Symbol;Acc:VGNC:99553]	protein_coding	-0.0981076	0.568006	0.741488	-0.0645038	0.721275	0.933999	-0.162611	0.339834	0.49042	-0.13036	0.369491	0.520557	4138	2357	2991	3232	793	2470	2491	1857	2360	3727	6.49746	6.30864	6.21889	6.85284	6.57433	6.42114	6.16581	6.24906	6.15307	6.51785
BSDC1	BSD domain containing 1 [Source:VGNC Symbol;Acc:VGNC:70384]	protein_coding	0.355213	0.0201395	0.0831132	0.0754094	0.592872	0.894377	0.430622	0.00560219	0.0256198	0.392917	0.00398696	0.018792	1953	1300	1573	943	500	1462	1597	1386	1876	1946	5.41535	5.45115	5.29289	5.07767	5.9095	5.66531	5.52517	5.82742	5.82228	5.58127
BSG	basigin [Source:VGNC Symbol;Acc:VGNC:108480]	protein_coding	0.0319378	0.808116	0.896787	-0.207538	0.158522	0.693169	-0.1756	0.198178	0.334883	-0.0718311	0.521306	0.660022	9621	4782	7667	5858	1693	5361	6884	3848	5152	8148	7.71413	7.32872	7.57617	7.71046	7.668	7.53855	7.63151	7.29957	7.27872	7.64574
BST1	bone marrow stromal cell antigen 1 [Source:VGNC Symbol;Acc:VGNC:70285]	protein_coding	0.302361	0.198978	0.384598	0.282821	0.246481	0.744819	0.585182	0.0181079	0.0602499	0.443772	0.033477	0.0906384	1894	891	1431	1399	511	1488	1314	1654	1469	2628	5.37116	4.9071	5.15663	5.64585	5.94086	5.69071	5.2442	6.08219	5.4699	6.01422
BST2	bone marrow stromal cell antigen 2 [Source:VGNC Symbol;Acc:VGNC:70286]	protein_coding	0.292714	0.480109	0.670814	-0.106011	0.806806	0.956905	0.186703	0.643354	0.757346	0.239709	0.489375	0.630712	3019	1734	2567	3125	1024	2169	2789	3599	2910	1764	6.04297	5.86621	5.99855	6.80429	6.94293	6.23381	6.3287	7.20309	6.45506	5.43981
BTAF1	B-TFIID TATA-box binding protein associated factor 1 [Source:VGNC Symbol;Acc:VGNC:70336]	protein_coding	0.213077	0.0799974	0.209832	-0.00393311	0.973209	0.99574	0.209144	0.068369	0.156464	0.211111	0.039627	0.102943	975	754	988	614	212	773	956	709	870	1044	4.41529	4.66679	4.62334	4.46011	4.67371	4.74752	4.78622	4.8619	4.71558	4.68454
BTBD1	BTB domain containing 1 [Source:VGNC Symbol;Acc:VGNC:84315]	protein_coding	0.31415	0.00719937	0.0425609	0.188867	0.0835805	0.62189	0.503016	0.000168052	0.00222995	0.408583	0.000294428	0.00285605	1541	921	1255	877	364	1090	1364	1045	1537	1876	5.0741	4.95477	4.96766	4.97319	5.45208	5.24231	5.29799	5.42052	5.5351	5.52849
BTBD10	BTB domain containing 10 [Source:VGNC Symbol;Acc:VGNC:70361]	protein_coding	0.295213	0.0379055	0.12662	0.0744158	0.579867	0.891858	0.369629	0.00996208	0.0387933	0.332421	0.00813946	0.0317141	1528	1002	1228	1145	365	1192	1456	1032	1668	1667	5.0619	5.07614	4.93634	5.35721	5.45603	5.37116	5.392	5.40249	5.65294	5.35833
BTBD17	BTB domain containing 17 [Source:VGNC Symbol;Acc:VGNC:104583]	protein_coding	0.343549	0.289253	0.489455	-1.48395	0.00167508	0.418185	-1.14041	0.00874475	0.0354718	-0.398428	0.185444	0.31765	61	59	72	43	13	47	96	20	18	35	0.479902	1.03301	0.891574	0.67868	0.700321	0.759685	1.49985	-0.18086	-0.72264	-0.114576
BTBD3	BTB domain containing 3 [Source:VGNC Symbol;Acc:VGNC:84547]	protein_coding	1.12753	0.0201064	0.0831132	-1.16588	0.0264483	0.539816	-0.0383498	0.930791	0.956884	0.544591	0.155748	0.280458	288	216	489	156	70	376	892	282	298	189	2.6662	2.87224	3.61247	2.49562	3.08236	3.71139	4.68649	3.53658	3.17658	2.23495
BTBD6	BTB domain containing 6 [Source:VGNC Symbol;Acc:VGNC:84316]	protein_coding	-1.13481	0.337348	0.541132	0.917884	0.414801	0.832656	-0.216922	0.801826	0.872448	-0.675864	0.437107	0.585231	291	116	63	24	6	38	43	113	175	26	2.681	1.98611	0.705988	-0.117874	-0.350639	0.465821	0.380654	2.22901	2.41575	-0.509384
BTBD7	BTB domain containing 7 [Source:VGNC Symbol;Acc:VGNC:107998]	protein_coding	-0.386601	0.0258418	0.0979801	-0.207337	0.220103	0.725133	-0.593938	0.00208434	0.0128253	-0.490269	0.00254771	0.0136429	7147	4412	7170	3695	789	3324	4925	2479	3027	4545	7.28543	7.21258	7.47952	7.04588	6.56704	6.84927	7.14858	6.66554	6.51189	6.80394
BTBD8	BTB domain containing 8 [Source:HGNC Symbol;Acc:HGNC:21019]	protein_coding	0.0733157	0.779438	0.88014	0.0995898	0.710088	0.930922	0.172905	0.47069	0.61197	0.123111	0.561913	0.694255	148	115	236	115	37	111	168	126	171	165	1.71936	1.97382	2.56945	2.06151	2.17218	1.96787	2.29321	2.38408	2.38279	2.04187
BTBD9	BTB domain containing 9 [Source:VGNC Symbol;Acc:VGNC:70360]	protein_coding	0.468469	0.21007	0.398009	0.370366	0.320328	0.789201	0.838835	0.0207329	0.0665445	0.653652	0.0397672	0.103209	70	52	54	29	17	44	81	84	97	73	0.669951	0.856842	0.492954	0.137849	1.07398	0.668223	1.26074	1.8079	1.57823	0.893223
BTC	betacellulin [Source:VGNC Symbol;Acc:VGNC:106554]	protein_coding	1.27547	0.00914914	0.0498873	-0.841546	0.0804918	0.619669	0.433929	0.316771	0.466894	0.854701	0.0309865	0.0853643	47	17	22	19	9	36	91	28	31	34	0.123249	-0.655276	-0.710518	-0.428902	0.194726	0.391511	1.42446	0.274493	-0.00340701	-0.153472
BTD	biotinidase [Source:VGNC Symbol;Acc:VGNC:70287]	protein_coding	0.154185	0.434292	0.63063	0.121631	0.548043	0.882136	0.275816	0.146639	0.271192	0.215	0.192799	0.326936	589	359	464	469	168	390	478	339	465	781	3.69098	3.60019	3.53716	4.07275	4.33905	3.76388	3.78955	3.80084	3.81484	4.26701
BTF3	NA	NA	0.235408	0.255741	0.452554	0.114594	0.599293	0.897689	0.350002	0.107925	0.217944	0.292705	0.108389	0.216362	49732	30377	28532	16198	7288	29985	34789	25036	35878	41850	10.0837	9.99553	9.47167	9.17752	9.7736	10.0218	9.96846	10.0009	10.0781	10.0061
BTF3L4	basic transcription factor 3 like 4 [Source:VGNC Symbol;Acc:VGNC:99852]	protein_coding	-0.00381378	0.976678	0.987557	-0.0179761	0.897132	0.978558	-0.0217899	0.866528	0.916567	-0.0128018	0.907278	0.943753	7828	3994	4934	3363	1120	4122	4444	3118	4747	5292	7.41669	7.06905	6.94053	6.91013	7.07215	7.15954	7.00038	6.99622	7.16065	7.02336
BTG1	NA	NA	0.20441	0.210936	0.399199	-0.240713	0.172652	0.703371	-0.0363033	0.818924	0.885185	0.0840534	0.532537	0.669108	11783	9390	14752	9030	3634	8536	12391	7361	11089	11536	8.0065	8.30195	8.52012	8.33463	8.76974	8.20943	8.47928	8.23508	8.38433	8.14723
BTG2	BTG anti-proliferation factor 2 [Source:VGNC Symbol;Acc:VGNC:70288]	protein_coding	1.9039	0.00295638	0.0236581	-0.832291	0.13325	0.675167	1.07161	0.0479805	0.121723	1.48775	0.00456781	0.0207422	1107	815	1653	308	557	2040	4966	2010	1636	1321	4.59796	4.77876	5.36435	3.46894	6.06509	6.14542	7.16053	6.36319	5.62503	5.0233
BTG3	BTG anti-proliferation factor 3 [Source:VGNC Symbol;Acc:VGNC:70289]	protein_coding	0.388356	0.0166155	0.0743523	-0.0857881	0.568189	0.88809	0.302568	0.0470895	0.120139	0.345462	0.0122143	0.0427644	3574	2039	2651	2788	796	2860	3711	2371	3158	3770	6.28622	6.09973	6.04496	6.63977	6.57977	6.6325	6.74047	6.60132	6.57297	6.53439
BTN2A2	NA	NA	0.049626	0.651907	0.799806	-0.0583777	0.611876	0.901427	-0.00875166	0.933138	0.958376	0.0204372	0.821252	0.889268	1710	1113	1441	1028	374	1157	1161	885	1235	1479	5.22396	5.22744	5.16666	5.20195	5.49113	5.32823	5.06592	5.18116	5.21997	5.18599
BTN3A3	butyrophilin subfamily 3 member A3 [Source:VGNC Symbol;Acc:VGNC:83423]	protein_coding	-0.0193516	0.960795	0.979379	0.432526	0.286345	0.768041	0.413174	0.239807	0.383987	0.196911	0.529675	0.666688	163	74	61	42	16	83	60	85	101	101	1.85606	1.35069	0.661291	0.646099	0.989238	1.5564	0.841141	1.82466	1.63531	1.34783
BTNL8	butyrophilin like 8 [Source:HGNC Symbol;Acc:HGNC:26131]	protein_coding	0.0713787	0.910755	0.952054	0.438682	0.502226	0.864951	0.510061	0.37858	0.528957	0.29072	0.571326	0.701178	27	17	60	44	18	24	28	64	57	27	-0.615271	-0.655276	0.638413	0.710541	1.15401	-0.158843	-0.20093	1.42376	0.832646	-0.459789
BTRC	beta-transducin repeat containing E3 ubiquitin protein ligase [Source:VGNC Symbol;Acc:VGNC:100303]	protein_coding	0.347214	0.116858	0.270867	-0.10343	0.63371	0.908423	0.243784	0.226602	0.368599	0.295499	0.103963	0.210162	919	610	835	459	144	684	1023	676	885	709	4.33022	4.36189	4.38129	4.04177	4.11742	4.57149	4.88373	4.79329	4.74019	4.12796
BUB1	BUB1 mitotic checkpoint serine/threonine kinase [Source:VGNC Symbol;Acc:VGNC:70292]	protein_coding	-1.79668	4.38594e-05	0.00145301	-0.269505	0.372359	0.809569	-2.06618	9.22381e-06	0.000310489	-1.93143	4.11736e-06	0.000145094	1829	766	1297	891	69	294	307	103	261	457	5.32086	4.68951	5.01505	4.99599	3.06176	3.35843	3.15447	2.09723	2.98676	3.49726
BUB1B	BUB1 mitotic checkpoint serine/threonine kinase B [Source:VGNC Symbol;Acc:VGNC:70293]	protein_coding	-1.71093	3.66684e-05	0.00130235	0.0874755	0.744521	0.942187	-1.62345	2.27976e-05	0.000569183	-1.66719	6.19054e-06	0.000188653	1486	785	1301	688	70	232	337	140	299	550	5.02177	4.72478	5.01949	4.62383	3.08236	3.01913	3.28806	2.53432	3.18138	3.76312
BUB3	BUB3 mitotic checkpoint protein [Source:VGNC Symbol;Acc:VGNC:100304]	protein_coding	-0.522169	0.0017068	0.0163804	-0.0213482	0.876243	0.974534	-0.543518	0.00110636	0.00840607	-0.532843	0.000389537	0.00352354	6388	3400	4898	3495	829	2455	2762	1772	3044	3827	7.12353	6.83687	6.92998	6.96564	6.63834	6.41236	6.31467	6.18152	6.51997	6.55603
BUD13	BUD13 homolog [Source:VGNC Symbol;Acc:VGNC:82112]	protein_coding	0.148935	0.234342	0.427039	-0.217775	0.106611	0.641964	-0.0688406	0.555663	0.686625	0.040047	0.690279	0.795576	1371	900	1173	732	278	822	1219	605	922	1214	4.9058	4.92156	4.87038	4.71304	5.06388	4.83599	5.13612	4.63359	4.79914	4.90168
BUD23	BUD23 rRNA methyltransferase and ribosome maturation factor [Source:VGNC Symbol;Acc:VGNC:70325]	protein_coding	-0.153276	0.305411	0.507617	-0.098076	0.52824	0.875841	-0.251352	0.0982888	0.204026	-0.202314	0.117381	0.22924	4609	2126	3243	2812	681	2375	2524	1790	2182	3338	6.65287	6.15996	6.3355	6.65213	6.35482	6.3646	6.18478	6.19609	6.04004	6.35894
BUD31	BUD31 homolog [Source:VGNC Symbol;Acc:VGNC:70441]	protein_coding	-0.212095	0.205582	0.392762	-0.291316	0.109478	0.643164	-0.503411	0.00788501	0.0327904	-0.357753	0.0205185	0.0628467	6101	3332	3836	4076	850	3007	3620	1780	2715	4142	7.05724	6.80774	6.57759	7.1874	6.67441	6.70476	6.70468	6.18801	6.35507	6.67007
BVES	blood vessel epicardial substance [Source:VGNC Symbol;Acc:VGNC:70294]	protein_coding	0.331744	0.366465	0.569044	0.50133	0.184881	0.703371	0.833074	0.0201918	0.0653047	0.582409	0.0608212	0.14191	28	22	35	18	6	30	29	36	48	42	-0.56784	-0.316581	-0.097631	-0.500048	-0.350639	0.14242	-0.15395	0.62008	0.594361	0.131781
BYSL	bystin like [Source:VGNC Symbol;Acc:VGNC:70295]	protein_coding	-0.187267	0.169324	0.345335	-0.0198631	0.882598	0.975625	-0.20713	0.107554	0.217325	-0.197198	0.0839754	0.179236	819	511	663	581	132	452	546	350	496	691	4.16457	4.10727	4.04967	4.38064	3.99237	3.9758	3.98061	3.8467	3.90754	4.091
BZW1	basic leucine zipper and W2 domains 1 [Source:VGNC Symbol;Acc:VGNC:84213]	protein_coding	0.0134853	0.928125	0.960859	-0.388962	0.0299252	0.55129	-0.375476	0.0257809	0.0779591	-0.180995	0.170218	0.29856	12476	5799	8107	5805	1648	6559	8091	3829	4932	8174	8.08893	7.60681	7.65665	7.69735	7.62915	7.82944	7.86452	7.29243	7.21579	7.65034
BZW2	basic leucine zipper and W2 domains 2 [Source:VGNC Symbol;Acc:VGNC:70344]	protein_coding	-0.690417	0.000205238	0.00383787	-0.256042	0.0803798	0.619669	-0.946458	8.97026e-06	0.000303464	-0.818437	8.70688e-06	0.000238023	2842	1775	2091	1830	356	1053	1204	680	978	1436	5.95589	5.89989	5.70299	6.03286	5.42007	5.19258	5.11829	4.80178	4.88402	5.14349
C10H20orf27	chromosome 10 C20orf27 homolog [Source:VGNC Symbol;Acc:VGNC:70318]	protein_coding	-0.391519	0.022497	0.089453	-0.26575	0.114741	0.652847	-0.657269	0.000763672	0.00644952	-0.524394	0.00132039	0.00845185	3530	1756	2683	2180	450	1522	1840	975	1292	2238	6.26837	5.88438	6.06225	6.28512	5.75767	5.72327	5.72924	5.32065	5.28496	5.78272
C10H20orf96	chromosome 10 C20orf96 homolog [Source:VGNC Symbol;Acc:VGNC:70324]	protein_coding	-0.63229	0.0296763	0.107288	0.503351	0.0725126	0.61046	-0.128939	0.565322	0.694313	-0.380615	0.0823995	0.176848	232	217	220	171	43	130	99	103	193	234	2.35774	2.87885	2.46929	2.62664	2.38614	2.19239	1.54326	2.09723	2.55539	2.53931
C10H22orf15	chromosome 10 C22orf15 homolog [Source:VGNC Symbol;Acc:VGNC:70316]	protein_coding	-1.53922	7.17613e-05	0.00194995	-1.09571	0.00277992	0.423862	-2.63493	1.52587e-06	0.00010324	-2.08708	1.61722e-06	7.70975e-05	250	162	168	126	13	54	53	18	26	32	2.46425	2.46138	2.08538	2.19137	0.700321	0.95293	0.66893	-0.321335	-0.239557	-0.234561
C10orf143	chromosome 10 open reading frame 143 [Source:HGNC Symbol;Acc:HGNC:48677]	protein_coding	0.163424	0.60693	0.769586	0.194211	0.548913	0.882486	0.357636	0.22293	0.364376	0.26053	0.315183	0.464782	460	342	385	187	90	313	351	342	597	310	3.33634	3.53057	3.26952	2.75441	3.44252	3.44824	3.34641	3.81349	4.1739	2.94119
C11H12orf29	chromosome 11 C12orf29 homolog [Source:VGNC Symbol;Acc:VGNC:70381]	protein_coding	0.351972	0.0523275	0.1576	-0.0331324	0.846949	0.965356	0.318839	0.05929	0.141302	0.335405	0.027916	0.078897	1049	631	872	523	195	717	1075	719	1010	863	4.52053	4.41057	4.44366	4.22941	4.55344	4.63929	4.95511	4.88206	4.93037	4.4106
C11H12orf4	chromosome 11 C12orf4 homolog [Source:VGNC Symbol;Acc:VGNC:70296]	protein_coding	-0.045236	0.715929	0.83936	0.0692314	0.589851	0.894376	0.0239953	0.833757	0.895044	-0.0106204	0.915994	0.949151	680	540	623	478	142	441	542	381	556	687	3.89729	4.18662	3.96025	4.10007	4.09731	3.94041	3.97004	3.96862	4.07163	4.08265
C11H12orf43	chromosome 11 C12orf43 homolog [Source:VGNC Symbol;Acc:VGNC:99901]	protein_coding	-0.381885	0.0104826	0.0545997	-0.0578463	0.661526	0.916992	-0.439731	0.00308876	0.0167389	-0.410808	0.00195395	0.0112467	1325	810	1107	841	195	640	724	448	653	998	4.85667	4.7699	4.78702	4.91285	4.55344	4.47584	4.38627	4.20145	4.30281	4.61969
C11H12orf56	chromosome 11 C12orf56 homolog [Source:VGNC Symbol;Acc:VGNC:70409]	protein_coding	0.130501	0.775147	0.87747	1.9665	0.000759652	0.39537	2.097	5.63667e-05	0.00105308	1.11375	0.00618543	0.0260427	30	50	55	40	12	49	32	127	203	167	-0.477414	0.802287	0.518239	0.578642	0.589549	0.817589	-0.0215489	2.39535	2.6275	2.05898
C11H12orf57	chromosome 11 C12orf57 homolog [Source:VGNC Symbol;Acc:VGNC:70437]	protein_coding	0.107026	0.331546	0.534932	-0.388787	0.00558078	0.433866	-0.281761	0.0225058	0.0706282	-0.0873677	0.349361	0.50047	31169	16029	24141	18777	5538	19554	22880	12036	17415	20867	9.40968	9.07332	9.2306	9.39065	9.37747	9.40508	9.36396	8.94434	9.03543	9.00217
C11H12orf73	chromosome 11 C12orf73 homolog [Source:VGNC Symbol;Acc:VGNC:70461]	protein_coding	0.842519	0.130057	0.290488	-0.13674	0.800518	0.955678	0.705779	0.16839	0.29936	0.774149	0.0931045	0.193919	766	253	305	73	74	435	550	374	540	385	4.06841	3.09851	2.93597	1.41845	3.16194	3.92072	3.9911	3.94198	4.02966	3.25145
C12H2orf69	chromosome 12 C2orf69 homolog [Source:VGNC Symbol;Acc:VGNC:84214]	protein_coding	-0.0954789	0.464605	0.657502	-0.0101606	0.938999	0.989689	-0.10564	0.383148	0.533138	-0.100559	0.347359	0.498405	593	392	538	367	95	363	429	257	435	519	3.70069	3.72642	3.74956	3.72046	3.52007	3.66088	3.63427	3.40343	3.71908	3.67983
C12H2orf76	chromosome 12 C2orf76 homolog [Source:VGNC Symbol;Acc:VGNC:104514]	protein_coding	0.0885714	0.584568	0.755672	0.100802	0.543178	0.880118	0.189373	0.210523	0.349933	0.138972	0.29613	0.44527	579	335	389	304	90	352	409	345	455	445	3.6664	3.50091	3.28433	3.45019	3.44252	3.61671	3.56576	3.82604	3.78362	3.45909
C12H2orf88	chromosome 12 C2orf88 homolog [Source:VGNC Symbol;Acc:VGNC:107980]	protein_coding	0.516192	0.240434	0.433981	-0.478798	0.297732	0.773937	0.037394	0.927782	0.954879	0.276793	0.440895	0.588266	45	29	56	65	9	50	82	42	57	36	0.0642583	0.0540758	0.543088	1.25522	0.194726	0.845692	1.27797	0.833905	0.832646	-0.0766999
C13H2orf15	NA	NA	0.561051	0.112554	0.264714	-0.164206	0.635656	0.908825	0.396846	0.219112	0.360053	0.478948	0.0994972	0.203289	92	75	159	125	27	118	182	94	167	133	1.05035	1.36958	2.00717	2.18004	1.72514	2.05471	2.40724	1.96737	2.34907	1.73619
C13H2orf42	chromosome 13 C2orf42 homolog [Source:VGNC Symbol;Acc:VGNC:106134]	protein_coding	0.268933	0.150373	0.319635	0.250663	0.185022	0.703371	0.519596	0.00688426	0.0297109	0.394265	0.0166842	0.0537934	280	219	288	235	80	264	269	231	387	387	2.62597	2.89197	2.85394	3.08125	3.27365	3.20417	2.9653	3.25053	3.55126	3.25887
C13H2orf49	chromosome 13 C2orf49 homolog [Source:VGNC Symbol;Acc:VGNC:106135]	protein_coding	0.554442	0.00555537	0.0359356	-0.191076	0.284357	0.766052	0.363366	0.0404443	0.107439	0.458904	0.00576701	0.0247272	2075	1260	2398	1124	468	1935	2740	1534	2145	2141	5.50265	5.40612	5.9004	5.33054	5.81419	6.06926	6.30314	5.97364	6.01539	5.71887
C13H2orf50	chromosome 13 C2orf50 homolog [Source:VGNC Symbol;Acc:VGNC:106136]	protein_coding	0.134603	0.698396	0.829518	0.0529331	0.88216	0.975625	0.187536	0.561408	0.691325	0.16107	0.570464	0.700822	203	59	130	102	30	125	106	86	89	210	2.16766	1.03301	1.72175	1.89124	1.87436	2.13661	1.63974	1.84123	1.45682	2.385
C13H2orf68	chromosome 13 C2orf68 homolog [Source:VGNC Symbol;Acc:VGNC:106137]	protein_coding	-0.188049	0.209586	0.397513	0.469901	0.00707159	0.433866	0.281851	0.0434552	0.113089	0.046901	0.683165	0.790862	633	417	680	428	129	382	428	485	627	671	3.79442	3.81519	4.08606	3.94129	3.95933	3.73412	3.63092	4.31555	4.24439	4.04878
C13H2orf73	chromosome 13 C2orf73 homolog [Source:VGNC Symbol;Acc:VGNC:70407]	protein_coding	0.129946	0.683548	0.820598	-0.00131269	0.996828	0.99901	0.128633	0.669022	0.775876	0.12929	0.622131	0.743741	268	208	230	86	76	174	167	194	146	241	2.56344	2.81828	2.5327	1.64968	3.20015	2.60787	2.28471	3.00053	2.15778	2.58138
C14H11orf1	chromosome 14 C11orf1 homolog [Source:VGNC Symbol;Acc:VGNC:107428]	protein_coding	-0.42601	0.00697605	0.0416042	-0.0277933	0.838291	0.963119	-0.453803	0.00304221	0.016593	-0.439906	0.00153311	0.00942146	1246	764	1044	731	165	549	691	439	551	933	4.76819	4.68575	4.70268	4.71107	4.31314	4.25525	4.31917	4.17227	4.05864	4.52279
C14H11orf24	chromosome 14 C11orf24 homolog [Source:VGNC Symbol;Acc:VGNC:100892]	protein_coding	0.218725	0.16576	0.341098	-0.0267274	0.864561	0.970796	0.191998	0.194017	0.330243	0.205361	0.117605	0.229512	1255	679	815	675	237	783	945	640	762	1299	4.77854	4.51604	4.34643	4.59638	4.83416	4.76602	4.76956	4.71452	4.52486	4.99911
C14H11orf52	chromosome 14 C11orf52 homolog [Source:VGNC Symbol;Acc:VGNC:107429]	protein_coding	-0.00332811	0.990939	0.994822	-0.308968	0.326447	0.790233	-0.312296	0.281949	0.43077	-0.157812	0.520446	0.659303	95	60	91	94	17	68	83	48	81	59	1.09524	1.05651	1.21906	1.77551	1.07398	1.2757	1.295	1.02009	1.32424	0.597735
C14H11orf58	chromosome 14 C11orf58 homolog [Source:VGNC Symbol;Acc:VGNC:70330]	protein_coding	0.071947	0.400784	0.600799	-0.0934558	0.31257	0.782184	-0.0215089	0.799978	0.871182	0.025219	0.724703	0.821535	12164	7832	11093	7697	2362	8033	10039	6439	8686	11106	8.0524	8.04026	8.10894	8.10424	8.1483	8.12183	8.17567	8.04206	8.03204	8.09244
C14H11orf68	chromosome 14 C11orf68 homolog [Source:VGNC Symbol;Acc:VGNC:70433]	protein_coding	0.132362	0.409728	0.608811	0.182954	0.287491	0.768348	0.315316	0.0619841	0.145898	0.223839	0.111635	0.220789	3868	2412	2879	2919	968	2653	2700	2464	3404	4587	6.40018	6.3419	6.16388	6.70597	6.86184	6.52418	6.28195	6.65679	6.68112	6.8172
C14H11orf71	chromosome 14 C11orf71 homolog [Source:VGNC Symbol;Acc:VGNC:70390]	protein_coding	0.483624	0.0152055	0.0700107	0.179354	0.322628	0.789345	0.662977	0.0013247	0.00945453	0.573301	0.00151797	0.00935197	506	404	488	491	163	537	611	451	666	950	3.47301	3.76971	3.60953	4.13864	4.2956	4.22348	4.14226	4.21104	4.33116	4.54877
C14H11orf80	chromosome 14 C11orf80 homolog [Source:VGNC Symbol;Acc:VGNC:100894]	protein_coding	1.07205	0.00927628	0.0503718	0.297193	0.409556	0.828914	1.36924	0.000955889	0.00756257	1.22065	0.000965438	0.00676206	103	83	80	69	41	122	192	180	282	160	1.20854	1.51237	1.03862	1.33914	2.31828	2.10207	2.48351	2.89336	3.09754	1.99817
C14H11orf87	chromosome 14 C11orf87 homolog [Source:VGNC Symbol;Acc:VGNC:100895]	protein_coding	1.97652	0.0661842	0.184357	0.332874	0.739941	0.941407	2.30939	0.0247187	0.0754337	2.14295	0.0201912	0.0619986	33	55	136	27	38	96	336	195	626	119	-0.351589	0.934992	1.78561	0.0409286	2.21011	1.76209	3.2838	3.00789	4.24209	1.57896
C14H11orf96	chromosome 14 C11orf96 homolog [Source:VGNC Symbol;Acc:VGNC:100897]	protein_coding	0.339535	0.651629	0.799774	-0.509501	0.519033	0.872679	-0.169966	0.812118	0.880421	0.0847846	0.890937	0.934079	109	72	20	22	5	40	86	32	76	21	1.28804	1.31216	-0.833061	-0.234367	-0.590425	0.536491	1.34492	0.457609	1.23473	-0.786693
C15H9orf152	NA	NA	-0.178821	0.168533	0.344353	-0.0455273	0.733446	0.938634	-0.224348	0.0944471	0.197872	-0.201585	0.0764013	0.167292	19468	10984	13725	11527	2816	10371	11265	7470	12880	12329	8.73075	8.52811	8.41603	8.68678	8.40189	8.4903	8.34186	8.25628	8.60029	8.24312
C15H9orf64	chromosome 15 C9orf64 homolog [Source:VGNC Symbol;Acc:VGNC:70414]	protein_coding	0.0984608	0.537296	0.718144	0.224546	0.189911	0.705621	0.323006	0.0486701	0.122805	0.210734	0.125133	0.240048	1405	958	1302	1235	393	1002	1190	1160	1385	1637	4.94107	5.01148	5.02059	5.46621	5.56252	5.12108	5.10145	5.57093	5.38508	5.33217
C15H9orf72	NA	NA	0.610752	0.00392265	0.0284924	0.00771143	0.965593	0.99449	0.618463	0.00253443	0.0146439	0.614607	0.000989953	0.00688156	1373	718	896	479	288	999	1272	847	1298	1359	4.9079	4.59639	4.48272	4.10307	5.11477	5.11676	5.19741	5.11796	5.29163	5.06413
C15H9orf78	NA	NA	0.143193	0.137757	0.30203	0.0976517	0.328976	0.790918	0.240845	0.0209712	0.0670677	0.192019	0.0275345	0.0781192	6924	4186	6053	3804	1314	4785	5365	4296	5311	7177	7.23972	7.13676	7.23529	7.08781	7.30252	7.37463	7.27198	7.45839	7.32255	7.46274
C15H9orf85	chromosome 15 C9orf85 homolog [Source:VGNC Symbol;Acc:VGNC:70431]	protein_coding	0.3976	0.244779	0.439129	-0.537031	0.144914	0.683725	-0.139431	0.666593	0.774078	0.129084	0.641416	0.758386	651	1085	696	405	147	756	912	574	468	640	3.83469	5.19075	4.11948	3.86194	4.14706	4.71552	4.7184	4.5579	3.82408	3.98081
C16H17orf49	chromosome 16 C17orf49 homolog [Source:VGNC Symbol;Acc:VGNC:107977]	protein_coding	0.200665	0.14072	0.306639	-0.193042	0.182764	0.703371	0.00762325	0.953407	0.971206	0.104144	0.352637	0.503395	17459	10194	13829	10965	3430	13713	13004	8252	11178	17701	8.57365	8.42045	8.42692	8.61468	8.6864	8.89322	8.54893	8.39989	8.39586	8.76481
C16H17orf58	chromosome 16 C17orf58 homolog [Source:VGNC Symbol;Acc:VGNC:104586]	protein_coding	-0.256349	0.112263	0.264334	0.109705	0.489071	0.859736	-0.146644	0.310094	0.460055	-0.201496	0.124162	0.238659	1316	731	994	967	226	600	843	567	865	1050	4.84686	4.62221	4.63206	5.11386	4.76575	4.383	4.60519	4.54025	4.70729	4.69278
C16H17orf75	chromosome 16 C17orf75 homolog [Source:VGNC Symbol;Acc:VGNC:70444]	protein_coding	0.103728	0.498533	0.685514	-0.403656	0.0257728	0.534904	-0.299928	0.062529	0.14669	-0.0980999	0.444751	0.591952	543	455	622	380	117	386	581	298	366	443	3.57427	3.94047	3.95794	3.77044	3.81908	3.74908	4.0699	3.61577	3.47122	3.45263
C16H17orf80	chromosome 16 C17orf80 homolog [Source:VGNC Symbol;Acc:VGNC:70440]	protein_coding	0.108265	0.46308	0.656443	-0.108516	0.479648	0.857505	-0.000250155	0.998552	0.999252	0.0540077	0.653763	0.768149	1400	798	1206	881	251	765	1361	748	1037	1121	4.93594	4.74842	4.91032	4.97974	4.91678	4.73255	5.29481	4.93898	4.96835	4.78696
C16orf95	chromosome 16 open reading frame 95 [Source:HGNC Symbol;Acc:HGNC:40033]	protein_coding	-0.501231	0.53872	0.719428	0.329293	0.684168	0.925446	-0.171938	0.803202	0.873399	-0.336584	0.597599	0.723384	337	100	92	17	10	75	59	62	110	71	2.89077	1.7757	1.2344	-0.574886	0.338677	1.41351	0.817763	1.37906	1.75604	0.854539
C17orf114	chromosome 17 open reading frame 114 [Source:HGNC Symbol;Acc:HGNC:55343]	protein_coding	-0.463429	0.533649	0.715488	0.0495375	0.947938	0.990864	-0.413892	0.546397	0.679145	-0.43866	0.47002	0.614939	521	80	173	104	44	169	75	235	50	182	3.51492	1.46046	2.12706	1.91878	2.41891	2.56625	1.15277	3.27513	0.650818	2.18125
C18H18orf21	chromosome 18 C18orf21 homolog [Source:VGNC Symbol;Acc:VGNC:70434]	protein_coding	0.375316	0.00544458	0.0354894	-0.218729	0.082797	0.620433	0.156586	0.166302	0.296769	0.265951	0.0136	0.0461489	2445	1320	1997	1593	585	1962	2130	1370	1963	2237	5.73906	5.47314	5.63671	5.83297	6.13579	6.08923	5.94016	5.81069	5.88761	5.78207
C18H18orf25	chromosome 18 C18orf25 homolog [Source:VGNC Symbol;Acc:VGNC:70416]	protein_coding	0.20518	0.143641	0.310826	0.213313	0.138069	0.6759	0.418493	0.00474323	0.0227366	0.311836	0.0129293	0.0445074	779	480	614	472	149	587	617	598	759	774	4.0926	4.01732	3.93934	4.08191	4.16648	4.3515	4.15631	4.61684	4.51918	4.25407
C18H18orf54	chromosome 18 C18orf54 homolog [Source:VGNC Symbol;Acc:VGNC:70304]	protein_coding	0.132122	0.504635	0.690398	-0.169114	0.413076	0.83201	-0.0369912	0.840827	0.899117	0.0475656	0.767546	0.852185	287	208	352	277	61	244	308	196	257	287	2.66123	2.81828	3.14113	3.31682	2.88541	3.09133	3.15913	3.01521	2.96466	2.83093
C19H19orf12	chromosome 19 C19orf12 homolog [Source:VGNC Symbol;Acc:VGNC:70383]	protein_coding	0.354601	0.00939551	0.0508764	0.145941	0.234402	0.735318	0.500541	0.000540775	0.00498825	0.427571	0.000691791	0.00534321	607	420	614	432	156	523	647	478	710	823	3.7342	3.82549	3.93934	3.95466	4.23249	4.1855	4.22457	4.29465	4.42318	4.34234
C19H19orf38	chromosome 19 C19orf38 homolog [Source:VGNC Symbol;Acc:VGNC:70457]	protein_coding	1.2739	1.17689e-05	0.000655377	0.0469525	0.794354	0.954532	1.32085	4.97687e-06	0.000209804	1.29738	1.52623e-06	7.53756e-05	470	227	415	222	196	630	758	551	639	1100	3.36717	2.94329	3.37708	2.99978	4.5608	4.45318	4.45228	4.49907	4.27165	4.75974
C19H19orf44	chromosome 19 C19orf44 homolog [Source:VGNC Symbol;Acc:VGNC:70395]	protein_coding	0.927273	0.00702347	0.0417949	-0.519955	0.109541	0.643164	0.407318	0.171304	0.302662	0.667295	0.01653	0.0534873	76	80	110	73	30	116	178	96	76	137	0.784029	1.46046	1.48579	1.41845	1.87436	2.03043	2.37557	1.99726	1.23473	1.77813
C19H19orf47	chromosome 19 C19orf47 homolog [Source:VGNC Symbol;Acc:VGNC:70404]	protein_coding	-0.113046	0.588707	0.757942	0.373429	0.095455	0.632652	0.260382	0.171334	0.302676	0.073668	0.65632	0.769746	475	304	382	285	96	251	318	369	461	370	3.38234	3.36164	3.25831	3.35764	3.5351	3.13184	3.2049	3.92264	3.80244	3.19451
C19H19orf54	chromosome 19 C19orf54 homolog [Source:VGNC Symbol;Acc:VGNC:109595]	protein_coding	-0.137679	0.501024	0.68754	-0.014243	0.946129	0.990186	-0.151922	0.434376	0.579797	-0.1448	0.392747	0.5442	250	155	246	157	64	148	153	120	148	232	2.46425	2.39841	2.62869	2.50473	2.95409	2.37703	2.16012	2.31457	2.17713	2.52707
C19H19orf81	chromosome 19 C19orf81 homolog [Source:VGNC Symbol;Acc:VGNC:108483]	protein_coding	0.229063	0.725836	0.846167	-0.677988	0.334072	0.795085	-0.448924	0.482982	0.623816	-0.10993	0.839579	0.900427	36	33	45	16	3	22	67	28	38	10	-0.235862	0.22972	0.242921	-0.653819	-1.23798	-0.275077	0.994971	0.274493	0.273255	-1.69246
C1D	NA	NA	0.327589	0.0445777	0.142063	0.0365563	0.815701	0.95775	0.364145	0.0264274	0.0792413	0.345867	0.015675	0.0514246	4539	2012	2695	2355	748	3142	3323	2440	3517	3951	6.63081	6.08052	6.06868	6.39643	6.4901	6.76808	6.58125	6.64268	6.72821	6.602
C1GALT1	core 1 synthase, glycoprotein-N-acetylgalactosamine 3-beta-galactosyltransferase 1 [Source:HGNC Symbol;Acc:HGNC:24337]	protein_coding	0.00832699	0.954868	0.975927	0.157762	0.303753	0.778483	0.166089	0.223309	0.364589	0.0872079	0.465043	0.610256	635	385	467	361	82	402	456	314	491	618	3.79895	3.70055	3.54641	3.69679	3.30904	3.8074	3.72189	3.69084	3.89299	3.93055
C1GALT1C1	C1GALT1 specific chaperone 1 [Source:VGNC Symbol;Acc:VGNC:70374]	protein_coding	0.24864	0.116121	0.269945	-0.0969666	0.535656	0.878481	0.151673	0.294298	0.444139	0.200157	0.12304	0.237176	1423	781	953	606	228	797	1208	676	930	1201	4.9594	4.71742	4.57145	4.44124	4.77843	4.79153	5.12306	4.79329	4.81157	4.88618
C1GALT1C1L	C1GALT1 specific chaperone 1 like [Source:VGNC Symbol;Acc:VGNC:70467]	protein_coding	0.44746	0.549245	0.727555	-0.0545312	0.941683	0.989973	0.392929	0.547248	0.679732	0.420195	0.479586	0.622818	471	100	103	50	13	162	257	160	283	111	3.37022	1.7757	1.39316	0.888211	0.700321	2.50589	2.90001	2.72498	3.10261	1.48078
C1H1orf109	chromosome 1 C1orf109 homolog [Source:VGNC Symbol;Acc:VGNC:99853]	protein_coding	0.221297	0.0854526	0.219704	0.218862	0.0986032	0.63812	0.440159	0.00203488	0.0126191	0.330728	0.00543133	0.0236626	1270	796	1094	708	315	907	989	973	1224	1346	4.79565	4.7448	4.77001	4.66506	5.24382	4.97765	4.83507	5.31769	5.20709	5.05029
C1H1orf112	chromosome 1 C1orf112 homolog [Source:VGNC Symbol;Acc:VGNC:70385]	protein_coding	-0.919811	0.000587619	0.00760197	0.311191	0.137915	0.6759	-0.60862	0.00422166	0.0207661	-0.764216	0.000414251	0.00367343	723	408	548	558	95	233	256	277	316	403	3.98539	3.78386	3.776	4.32255	3.52007	3.02529	2.89443	3.51092	3.26061	3.31694
C1H1orf122	chromosome 1 C1orf122 homolog [Source:VGNC Symbol;Acc:VGNC:99854]	protein_coding	-0.364617	0.852901	0.924062	0.742973	0.697392	0.928127	0.378356	0.8045	0.873926	0.00686988	0.996295	0.998114	1763	390	131	6	18	138	162	346	657	74	5.26792	3.71907	1.73259	-1.84602	1.15401	2.27738	2.24144	3.83019	4.3116	0.912183
C1H1orf131	chromosome 1 C1orf131 homolog [Source:VGNC Symbol;Acc:VGNC:70382]	protein_coding	0.0730715	0.652044	0.799806	-0.140764	0.415856	0.833314	-0.0676929	0.668236	0.775397	0.00268931	0.98406	0.990591	3700	2276	3387	1649	579	2086	3212	1853	2586	2473	6.33617	6.25823	6.39813	5.88276	6.12093	6.17757	6.53227	6.24595	6.2849	5.92661
C1H1orf141	chromosome 1 C1orf141 homolog [Source:VGNC Symbol;Acc:VGNC:70453]	protein_coding	1.86432	0.020461	0.0840555	-0.466717	0.530982	0.876948	1.3976	0.0585224	0.14004	1.63096	0.0156759	0.0514246	25	33	38	18	11	35	264	69	80	58	-0.715084	0.22972	0.0132296	-0.500048	0.469559	0.352869	2.93845	1.5298	1.30677	0.574119
C1H1orf159	chromosome 1 C1orf159 homolog [Source:VGNC Symbol;Acc:VGNC:70393]	protein_coding	0.138883	0.474057	0.665175	0.0769303	0.69877	0.928491	0.215814	0.241653	0.386017	0.177348	0.270686	0.418619	543	280	386	373	133	343	382	300	357	607	3.57427	3.24376	3.27324	3.74374	4.00321	3.57954	3.46778	3.62537	3.43551	3.90475
C1H1orf174	chromosome 1 C1orf174 homolog [Source:VGNC Symbol;Acc:VGNC:70411]	protein_coding	-0.101223	0.519019	0.70297	0.174516	0.290386	0.770304	0.073293	0.614744	0.735519	-0.0139651	0.91238	0.946949	1943	1007	1193	888	255	796	1290	838	1204	1515	5.40796	5.08331	4.89472	4.99114	4.93954	4.78972	5.21765	5.10257	5.18336	5.22062
C1H1orf198	chromosome 1 C1orf198 homolog [Source:VGNC Symbol;Acc:VGNC:70389]	protein_coding	-0.194752	0.28571	0.486501	0.0907343	0.628324	0.907382	-0.104017	0.546594	0.679265	-0.149384	0.321885	0.47186	4162	1818	2153	1997	590	1594	1969	1584	1906	2754	6.50579	5.93439	5.74509	6.15874	6.14805	5.78987	5.82689	6.01986	5.84514	6.08172
C1H1orf21	chromosome 1 C1orf21 homolog [Source:VGNC Symbol;Acc:VGNC:106326]	protein_coding	0.244983	0.0816278	0.21283	-0.148707	0.292681	0.770448	0.0962761	0.4534	0.596367	0.17063	0.136995	0.25662	2191	1643	2708	1563	486	2009	2410	1503	1853	2563	5.58102	5.78853	6.07562	5.80558	5.86857	6.12335	6.11816	5.94421	5.8045	5.97813
C1H1orf216	chromosome 1 C1orf216 homolog [Source:VGNC Symbol;Acc:VGNC:106328]	protein_coding	0.367933	0.0421159	0.136998	0.324847	0.0716687	0.61046	0.692779	0.000546623	0.00502166	0.530356	0.00169349	0.0101147	441	360	472	398	126	417	534	393	664	808	3.27587	3.60418	3.56169	3.8369	3.92553	3.86002	3.94868	4.01318	4.32684	4.31589
C1H1orf35	chromosome 1 C1orf35 homolog [Source:VGNC Symbol;Acc:VGNC:70346]	protein_coding	-0.136623	0.303301	0.505327	-0.16268	0.248633	0.744819	-0.299303	0.0335949	0.0940046	-0.217963	0.0634092	0.146278	3876	2184	3178	2574	612	2251	2499	1437	2083	3247	6.40316	6.19876	6.30631	6.52463	6.20082	6.2873	6.17043	5.8795	5.97312	6.3191
C1H1orf43	chromosome 1 C1orf43 homolog [Source:VGNC Symbol;Acc:VGNC:70442]	protein_coding	-0.0106984	0.939087	0.967102	-0.137222	0.362301	0.803846	-0.14792	0.290432	0.44009	-0.0793092	0.501457	0.641615	3597	2021	2430	2351	673	1999	2354	1433	2119	2988	6.29547	6.08695	5.9195	6.39398	6.33779	6.11616	6.08427	5.87548	5.99782	6.19927
C1H1orf50	chromosome 1 C1orf50 homolog [Source:VGNC Symbol;Acc:VGNC:70432]	protein_coding	0.157325	0.2794	0.479316	-0.0487828	0.742162	0.942158	0.108542	0.428617	0.574774	0.132933	0.269275	0.416961	1774	1142	1437	1266	384	1293	1448	839	1465	2004	5.27688	5.26449	5.16266	5.50192	5.52914	5.48833	5.38407	5.10429	5.46598	5.62358
C1H1orf52	NA	NA	0.27896	0.0665933	0.185191	0.0721634	0.623419	0.905601	0.351123	0.0207707	0.0665939	0.315042	0.0176242	0.0558919	1872	988	1167	1072	358	1291	1396	1158	1570	1631	5.35433	5.05588	4.86299	5.26232	5.42814	5.4861	5.33139	5.56845	5.5657	5.32688
C1H1orf53	chromosome 1 C1orf53 homolog [Source:VGNC Symbol;Acc:VGNC:106329]	protein_coding	-0.351152	0.187862	0.370088	-0.0171532	0.948012	0.990864	-0.368306	0.137881	0.260333	-0.359729	0.104114	0.210373	1561	551	1241	512	133	625	665	555	616	723	5.09267	4.21561	4.9515	4.19884	4.00321	4.44172	4.26402	4.50947	4.21894	4.15607
C1H1orf54	chromosome 1 C1orf54 homolog [Source:VGNC Symbol;Acc:VGNC:70396]	protein_coding	-0.255583	0.363954	0.566949	0.181604	0.519008	0.872679	-0.0739793	0.761299	0.84436	-0.164781	0.458743	0.604745	216	161	234	95	25	102	172	102	130	225	2.25598	2.45255	2.55731	1.7905	1.61633	1.84795	2.32672	2.08336	1.99285	2.48336
C1QB	complement C1q B chain [Source:VGNC Symbol;Acc:VGNC:106331]	protein_coding	0.163498	0.815537	0.901327	-0.146111	0.835793	0.962642	0.017387	0.977251	0.985774	0.0904426	0.870391	0.920454	33	36	88	31	1	55	78	38	27	58	-0.351589	0.348705	1.17205	0.228665	-2.44389	0.978539	1.20777	0.694932	-0.189134	0.574119
C1QBP	complement C1q binding protein [Source:VGNC Symbol;Acc:VGNC:97742]	protein_coding	-0.259411	0.0254222	0.096983	-0.04069	0.711481	0.931839	-0.300101	0.0122794	0.0456246	-0.279756	0.00711798	0.0288817	8928	5936	8188	6377	1346	5258	6026	3747	5903	7042	7.60631	7.64048	7.67099	7.8329	7.33722	7.51057	7.43953	7.26121	7.47496	7.43535
C1QC	complement C1q C chain [Source:VGNC Symbol;Acc:VGNC:99857]	protein_coding	0.246082	0.790036	0.886907	-0.195895	0.834348	0.962198	0.0501862	0.951233	0.969884	0.148134	0.840879	0.901361	14	23	57	15	0	40	54	16	16	36	-1.43767	-0.257435	0.567516	-0.737321	-3.97262	0.536491	0.694827	-0.476978	-0.873733	-0.0766999
C1QL1	complement C1q like 1 [Source:VGNC Symbol;Acc:VGNC:70372]	protein_coding	-1.06856	0.0178774	0.0775625	-0.295385	0.474926	0.856125	-1.36395	0.00372015	0.0191775	-1.21626	0.00299576	0.0152094	1411	643	510	750	89	207	488	214	215	419	4.94721	4.43767	3.67282	4.748	3.42649	2.85601	3.81928	3.14101	2.70952	3.37276
C1QL4	complement C1q like 4 [Source:VGNC Symbol;Acc:VGNC:70450]	protein_coding	-1.95338	0.039081	0.129746	0.0247702	0.977768	0.996251	-1.92861	0.0329425	0.0928	-1.941	0.0165248	0.0534833	24	33	75	45	1	3	30	6	4	25	-0.767706	0.22972	0.948485	0.741714	-2.44389	-2.57602	-0.108453	-1.6932	-2.44061	-0.560745
C1QTNF1	C1q and TNF related 1 [Source:VGNC Symbol;Acc:VGNC:70311]	protein_coding	1.51833	8.95971e-07	0.000148995	0.0585866	0.722664	0.935082	1.57692	3.81661e-07	4.63451e-05	1.54763	1.07058e-07	1.57468e-05	553	248	400	278	283	831	952	655	981	1397	3.60045	3.06993	3.3243	3.32199	5.08955	4.85166	4.78019	4.74787	4.88843	5.10384
C1QTNF12	C1q and TNF related 12 [Source:VGNC Symbol;Acc:VGNC:99858]	protein_coding	0.987081	0.0362649	0.122961	-0.073468	0.866924	0.971557	0.913613	0.0376166	0.102051	0.950347	0.0170538	0.0545431	16	16	24	21	5	34	40	24	44	32	-1.27649	-0.733722	-0.597573	-0.296343	-0.590425	0.313163	0.281602	0.0647073	0.474353	-0.234561
C1QTNF2	C1q and TNF related 2 [Source:VGNC Symbol;Acc:VGNC:70312]	protein_coding	0.221982	0.563583	0.738063	0.578622	0.158497	0.693169	0.800605	0.0386747	0.104024	0.511293	0.118537	0.230632	1860	707	994	308	165	914	935	1026	1463	1497	5.34507	4.57418	4.63206	3.46894	4.31314	4.98872	4.75425	5.39409	5.46401	5.20341
C1QTNF4	C1q and TNF related 4 [Source:VGNC Symbol;Acc:VGNC:70313]	protein_coding	0.277426	0.187698	0.369914	-0.234827	0.282216	0.76508	0.0425994	0.827491	0.890962	0.160013	0.35054	0.501375	3037	1594	1908	992	389	1779	2382	1334	1716	1930	6.05154	5.7449	5.57102	5.15062	5.54778	5.94811	6.10132	5.77232	5.69382	5.56937
C1QTNF5	C1q and TNF related 5 [Source:VGNC Symbol;Acc:VGNC:107432]	protein_coding	-1.13554	0.468397	0.660383	1.17641	0.427377	0.839876	0.0408687	0.96983	0.981581	-0.547336	0.625956	0.746821	777	171	75	18	6	48	81	192	259	53	4.0889	2.5385	0.948485	-0.500048	-0.350639	0.788927	1.26074	2.9857	2.97575	0.44987
C1QTNF6	C1q and TNF related 6 [Source:VGNC Symbol;Acc:VGNC:84562]	protein_coding	-0.356128	0.0060107	0.0377083	0.129461	0.260285	0.753898	-0.226668	0.0428922	0.112249	-0.291398	0.00616266	0.0260035	2525	1482	1872	1341	355	1176	1232	1037	1444	1697	5.78546	5.63992	5.54358	5.58484	5.41602	5.3517	5.15139	5.40945	5.44518	5.38403
C1QTNF7	C1q and TNF related 7 [Source:VGNC Symbol;Acc:VGNC:106556]	protein_coding	-0.409448	0.0329895	0.115651	0.0378551	0.831432	0.96133	-0.371593	0.037001	0.100927	-0.390521	0.0159324	0.052064	1544	1020	1914	826	223	824	891	692	1013	1011	5.0769	5.10178	5.57555	4.88694	4.74651	4.83949	4.68488	4.82696	4.93464	4.63831
C1R	complement C1r [Source:VGNC Symbol;Acc:VGNC:108328]	protein_coding	0.816952	0.000714586	0.00872723	-0.0982827	0.611675	0.90136	0.71867	0.00185217	0.0118672	0.767811	0.00031797	0.00303653	7479	3460	4897	3661	2528	6284	6452	5181	6454	10094	7.35091	6.86209	6.92968	7.03255	8.24627	7.76766	7.53805	7.72854	7.60366	7.95463
C1RL	complement C1r subcomponent like [Source:VGNC Symbol;Acc:VGNC:108329]	protein_coding	0.379953	0.299865	0.501816	0.455422	0.219478	0.725133	0.835375	0.0181934	0.0604599	0.607664	0.049547	0.121815	635	277	443	139	60	405	474	516	434	773	3.79895	3.22833	3.47072	2.33115	2.86178	3.81808	3.77748	4.40466	3.71577	4.25221
C1S	complement C1s [Source:VGNC Symbol;Acc:VGNC:70297]	protein_coding	1.8248	2.73797e-06	0.000272927	0.448385	0.0696149	0.609014	2.27319	3.59386e-07	4.4211e-05	2.04899	1.74931e-07	2.09483e-05	2569	1575	1995	1872	2504	5029	5114	6424	8781	11630	5.81035	5.72762	5.63527	6.06557	8.23251	7.44636	7.20288	8.0387	8.04773	8.15894
C20H16orf46	chromosome 20 C16orf46 homolog [Source:VGNC Symbol;Acc:VGNC:70401]	protein_coding	1.05986	0.000471034	0.00657795	-0.464637	0.0686996	0.608405	0.595223	0.0182979	0.0607329	0.827542	0.000846192	0.00614636	104	65	127	72	47	139	194	112	128	137	1.2221	1.16859	1.68872	1.39903	2.51297	2.28766	2.49829	2.21636	1.97085	1.77813
C20H16orf72	chromosome 20 C16orf72 homolog [Source:VGNC Symbol;Acc:VGNC:70443]	protein_coding	-0.0265012	0.940811	0.968004	-0.610881	0.129325	0.672933	-0.637382	0.0942286	0.197538	-0.331942	0.28363	0.432168	304	157	268	85	33	111	265	95	141	109	2.74344	2.41668	2.75105	1.63316	2.00959	1.96787	2.94386	1.98239	2.10824	1.45515
C20H16orf86	chromosome 20 C16orf86 homolog [Source:VGNC Symbol;Acc:VGNC:99490]	protein_coding	-0.201509	0.431914	0.628391	0.439186	0.106333	0.641964	0.237677	0.29819	0.448296	0.0180842	0.928322	0.957109	126	77	96	60	25	59	69	62	93	136	1.49205	1.40662	1.29417	1.14295	1.61633	1.07666	1.03607	1.37906	1.5188	1.76776
C20H16orf87	chromosome 20 C16orf87 homolog [Source:VGNC Symbol;Acc:VGNC:70455]	protein_coding	0.143725	0.2129	0.401415	-0.306164	0.0216304	0.527741	-0.162439	0.151151	0.277344	-0.00935703	0.919425	0.951342	2659	1597	2073	1416	411	1749	2229	1150	1678	1860	5.85997	5.74761	5.69053	5.66325	5.62704	5.9236	6.00563	5.55846	5.66155	5.51615
C2CD2	C2 calcium dependent domain containing 2 [Source:VGNC Symbol;Acc:VGNC:70298]	protein_coding	0.351547	0.625004	0.78231	0.914399	0.210398	0.719677	1.26595	0.048562	0.122693	0.808746	0.16077	0.286859	81	29	40	10	7	43	40	103	112	45	0.872653	0.0540758	0.0826701	-1.24765	-0.145084	0.636401	0.281602	2.09723	1.78155	0.225714
C2CD2L	C2CD2 like [Source:VGNC Symbol;Acc:VGNC:70435]	protein_coding	0.0784692	0.713347	0.837718	0.371594	0.104908	0.641964	0.450064	0.0319001	0.0906723	0.264266	0.138673	0.258724	148	86	103	92	29	92	103	107	133	159	1.71936	1.56247	1.39316	1.74507	1.82632	1.70186	1.59918	2.15139	2.02525	1.98927
C2CD3	C2 domain containing 3 centriole elongation regulator [Source:VGNC Symbol;Acc:VGNC:70375]	protein_coding	-0.1564	0.387661	0.587307	-0.0338726	0.852255	0.966295	-0.190273	0.252386	0.398052	-0.173337	0.241809	0.384512	443	330	396	245	56	251	336	261	267	320	3.28236	3.47933	3.3099	3.14092	2.76314	3.13184	3.2838	3.42557	3.01929	2.98662
C2CD4B	C2 calcium dependent domain containing 4B [Source:VGNC Symbol;Acc:VGNC:108288]	protein_coding	-0.119515	0.70806	0.83517	-0.34249	0.321069	0.789294	-0.462006	0.158794	0.287735	-0.29076	0.288254	0.436803	196	112	184	75	26	95	136	37	117	140	2.11776	1.93632	2.21474	1.45653	1.67176	1.74726	1.99276	0.657991	1.84341	1.80881
C2CD5	C2 calcium dependent domain containing 5 [Source:VGNC Symbol;Acc:VGNC:70665]	protein_coding	0.197312	0.267242	0.465856	0.0778772	0.665941	0.91794	0.275189	0.112138	0.224709	0.23625	0.116622	0.22802	1331	963	1128	621	346	970	929	873	1213	1195	4.86318	5.01898	4.81407	4.47641	5.37902	5.07434	4.74499	5.1615	5.19409	4.87897
C2H3orf14	NA	NA	0.498043	0.0146469	0.0685347	-0.168248	0.37045	0.808407	0.329795	0.0708315	0.160524	0.413919	0.0143277	0.0479433	706	430	455	508	201	652	609	419	633	741	3.9512	3.85929	3.50906	4.18757	4.59704	4.50256	4.13755	4.10525	4.25808	4.19142
C2H3orf18	chromosome 2 C3orf18 homolog [Source:VGNC Symbol;Acc:VGNC:70622]	protein_coding	0.162069	0.375924	0.577288	0.0697603	0.707834	0.930484	0.231829	0.183061	0.316857	0.196949	0.196423	0.331628	248	195	274	166	75	201	214	164	261	284	2.4528	2.72603	2.78269	2.58428	3.18117	2.81395	2.63832	2.76027	2.98676	2.81591
[truncated: 12,316 more rows]

## Sheet: S2B. cluster_markers
p_val	avg_log2FC	pct.1	pct.2	p_val_adj	cluster	gene
1.70939e-51	1.68788	0.935	0.731	6.0567e-47	1	ENSMMUG00000052127
2.78885e-51	3.49806	0.514	0.064	9.88145e-47	1	DPT
2.42846e-46	1.11195	0.952	0.921	8.60454e-42	1	APOE
[truncated: 269 more rows]
