# Supplementary material for: Testicular somatic and germ cell maturation during rhesus macaque development
Source: Proc Natl Acad Sci U S A. 2025 Jun 26;122(26):e2419995122. doi: 10.1073/pnas.2419995122 (PMC12232671; doi:10.1073/pnas.2419995122)
Supplement: Supplementary file 4 — Dataset S03 (XLSX) [file pnas.2419995122.sd03.xlsx]

## Sheet: S3A. cluster_markers
p_val	avg_log2FC	pct.1	pct.2	p_val_adj	cluster	gene
4.66538e-113	3.87384	0.948	0.776	1.65304e-108	1	ENSMMUG00000052127
3.68086e-108	3.49549	0.969	0.938	1.3042e-103	1	ENSMMUG00000054358
7.29298e-39	0.655202	0.937	0.992	2.58405e-34	1	RPL19
1.3277e-35	0.641735	0.979	1	4.70432e-31	1	ENSMMUG00000007551
3.38726e-28	1.90079	0.742	0.663	1.20017e-23	1	ENSMMUG00000060858
2.53455e-27	0.577636	0.917	0.989	8.98043e-23	1	ENSMMUG00000029267
1.46019e-24	1.62264	0.7	0.604	5.17375e-20	1	STC1
1.0035e-23	1.97962	0.736	0.494	3.5556e-19	1	ENSMMUG00000051300
1.53902e-22	0.607723	0.972	0.998	5.45306e-18	1	RPL37A
2.58027e-19	0.554358	0.972	0.999	9.14242e-15	1	ENSMMUG00000062350
6.59447e-19	2.13508	0.672	0.491	2.33655e-14	1	IGFBP5
1.13176e-18	0.870148	0.889	0.968	4.01006e-14	1	RPS27
2.37576e-17	1.69967	0.78	0.866	8.41779e-13	1	ENSMMUG00000022489
7.60594e-17	0.5835	0.859	0.962	2.69494e-12	1	EEF2
7.58802e-16	0.509688	0.962	1	2.68859e-11	1	ENSMMUG00000029367
9.99833e-16	1.21635	0.338	0.63	3.54261e-11	1	ENSMMUG00000029310
1.06433e-15	1.46318	0.531	0.371	3.77112e-11	1	NBL1
1.04807e-14	2.81588	0.487	0.409	3.71352e-10	1	ENSMMUG00000047632
1.51795e-14	1.43592	0.668	0.585	5.37839e-10	1	COL3A1
4.08407e-14	1.58231	0.648	0.562	1.44707e-09	1	PLPP3
2.09022e-13	0.523886	0.913	0.973	7.40605e-09	1	ENSMMUG00000012140
6.92958e-13	1.98073	0.415	0.26	2.45529e-08	1	H1-3
5.48524e-12	0.674473	0.849	0.972	1.94353e-07	1	RPL35
1.22451e-11	0.966495	0.698	0.761	4.3387e-07	1	LAMC3
1.28267e-11	1.04353	0.647	0.604	4.54476e-07	1	NOP53
2.70469e-11	1.97628	0.425	0.274	9.58325e-07	1	ENSMMUG00000063859
1.15922e-10	1.08497	0.67	0.657	4.10736e-06	1	ENSMMUG00000039070
1.48837e-10	0.503594	0.832	0.949	5.27361e-06	1	ENSMMUG00000006598
2.36421e-10	1.53428	0.535	0.409	8.37688e-06	1	ENSMMUG00000052424
3.81251e-10	1.33454	0.457	0.317	1.35085e-05	1	FLNA
9.50502e-10	1.74076	0.753	0.753	3.36782e-05	1	ND3
1.07247e-09	1.02734	0.461	0.363	3.79996e-05	1	FAM120A
2.05661e-08	2.45628	0.468	0.387	0.000728698	1	ENSMMUG00000042375
6.78481e-08	0.594484	0.943	0.987	0.00240399	1	ENSMMUG00000064479
6.9968e-07	0.958538	0.742	0.784	0.024791	1	COL1A2
4.78117e-90	1.57195	0.979	0.649	1.69406e-85	2	ENSMMUG00000056354
6.44543e-71	0.911142	0.996	0.845	2.28375e-66	2	SUB1
1.08466e-68	0.818808	0.995	0.874	3.84318e-64	2	ENSMMUG00000030802
3.94633e-68	1.22135	0.918	0.594	1.39826e-63	2	PHYH
2.64339e-58	1.09423	0.974	0.714	9.36606e-54	2	ENSMMUG00000064692
5.6071e-56	0.78237	0.992	0.84	1.98671e-51	2	ENSMMUG00000013047
8.38449e-56	0.914675	0.947	0.702	2.97079e-51	2	MDH1
3.85906e-53	1.05748	0.994	0.888	1.36734e-48	2	ITM2B
1.04284e-52	1.0881	0.964	0.751	3.69499e-48	2	FDX1
1.78931e-50	0.774171	1	0.99	6.33988e-46	2	APOE
1.02315e-48	1.03307	0.981	0.787	3.62522e-44	2	MGST3
1.2076e-48	1.19385	0.856	0.55	4.27879e-44	2	ENSMMUG00000062968
1.74329e-48	1.0817	0.943	0.697	6.17682e-44	2	ENSMMUG00000055602
8.13692e-47	0.783471	0.939	0.684	2.88307e-42	2	CLIC1
8.67387e-47	0.899377	0.919	0.589	3.07332e-42	2	MRPS6
3.25059e-46	1.13937	0.862	0.563	1.15175e-41	2	ENSMMUG00000015334
2.47627e-45	2.60923	0.443	0.069	8.77391e-41	2	ENSMMUG00000010157
2.75301e-45	0.857584	0.972	0.755	9.75446e-41	2	ATP5F1C
5.53111e-45	1.21783	0.886	0.547	1.95978e-40	2	SMIM1
3.00893e-44	0.602553	1	0.975	1.06613e-39	2	ACTB
6.72712e-44	0.790877	0.966	0.726	2.38355e-39	2	GNG5
1.46218e-43	0.690517	0.971	0.789	5.18078e-39	2	C16H17orf49
1.19647e-41	0.696089	0.949	0.708	4.23934e-37	2	NDUFA2
2.47645e-41	0.955994	0.803	0.481	8.77455e-37	2	POP5
2.75786e-41	0.61639	0.98	0.795	9.77164e-37	2	ATP5PF
3.22677e-41	1.22267	0.72	0.349	1.14331e-36	2	HLA-DRB5
3.50278e-41	2.10228	0.623	0.229	1.24111e-36	2	AVPI1
3.82989e-41	1.50792	0.709	0.348	1.35701e-36	2	PON3
3.33595e-40	0.779519	0.775	0.476	1.18199e-35	2	ENSMMUG00000045336
3.51166e-40	0.845551	0.995	0.853	1.24425e-35	2	ENSMMUG00000062348
9.93817e-40	0.5853	0.979	0.782	3.52129e-35	2	ENSMMUG00000003954
1.46209e-39	0.72779	0.858	0.561	5.18049e-35	2	ENSMMUG00000016544
1.69913e-39	0.718128	0.943	0.708	6.02036e-35	2	ATP6V0E1
6.36883e-39	0.74934	0.805	0.511	2.2566e-34	2	ARL2
8.82993e-39	0.87892	0.835	0.539	3.12862e-34	2	ENSMMUG00000050432
1.29214e-38	0.688917	0.97	0.774	4.5783e-34	2	TMBIM6
1.32262e-38	0.599886	0.992	0.864	4.6863e-34	2	ENSMMUG00000010489
3.15525e-38	0.544188	0.994	0.872	1.11797e-33	2	MYL12A
3.26855e-38	0.593083	0.984	0.825	1.15811e-33	2	SOD1
4.13661e-38	0.865604	0.815	0.501	1.46568e-33	2	POLE4
6.39354e-37	1.28698	0.793	0.459	2.26536e-32	2	PON2
9.81608e-37	1.27979	0.816	0.484	3.47803e-32	2	ENSMMUG00000049822
1.08185e-36	0.562809	0.975	0.805	3.8332e-32	2	HSBP1
1.1515e-35	0.583302	0.96	0.739	4.07999e-31	2	DONSON
1.90129e-35	0.65705	0.945	0.709	6.73665e-31	2	DAD1
2.4638e-35	0.702982	0.977	0.76	8.72973e-31	2	NDUFC2
3.92628e-35	0.621932	0.928	0.673	1.39116e-30	2	PSMA4
9.9914e-35	0.773301	0.908	0.656	3.54015e-30	2	GHITM
1.02272e-34	0.95762	0.93	0.702	3.62371e-30	2	INHA
1.09699e-34	0.962358	0.997	0.907	3.88687e-30	2	STAR
1.11824e-34	0.566194	0.872	0.599	3.96216e-30	2	ELOC
1.59649e-34	0.781026	0.83	0.485	5.65668e-30	2	TNNT1
1.66498e-34	0.762979	0.895	0.643	5.89936e-30	2	ENSMMUG00000004520
1.73306e-34	1.14077	0.67	0.366	6.14058e-30	2	ANXA4
2.69245e-34	0.772664	0.803	0.515	9.53989e-30	2	TIMM17A
2.97459e-34	1.52077	0.675	0.335	1.05396e-29	2	RMDN2
4.13077e-34	0.880483	0.939	0.71	1.46361e-29	2	PRDX3
5.4339e-34	0.51888	0.997	0.924	1.92534e-29	2	GNAS
6.79502e-34	0.831747	0.701	0.415	2.40761e-29	2	MRPS22
3.23517e-33	0.545617	0.852	0.59	1.14629e-28	2	SH3BGRL
3.26902e-33	0.675589	0.812	0.527	1.15828e-28	2	ETFA
8.21734e-33	0.598283	0.958	0.728	2.91157e-28	2	ENSMMUG00000012874
9.96367e-33	1.17269	0.861	0.633	3.53033e-28	2	CYP11A1
1.96536e-32	0.619462	0.988	0.844	6.96365e-28	2	ALDOA
1.97761e-32	0.567535	0.876	0.619	7.00705e-28	2	DPH2
2.13309e-32	0.587518	0.998	0.899	7.55795e-28	2	PLA2G1B
2.1871e-32	0.528753	0.996	0.886	7.74933e-28	2	NDUFA4
3.40388e-32	0.938463	0.894	0.637	1.20606e-27	2	TECR
3.90652e-32	0.752268	0.915	0.663	1.38416e-27	2	CUL5
5.0511e-32	0.60565	0.957	0.721	1.7897e-27	2	SLC25A43
5.80061e-32	1.0003	0.888	0.664	2.05527e-27	2	CTSC
8.95291e-32	0.8352	0.767	0.478	3.1722e-27	2	TSG101
9.23575e-32	0.686622	0.774	0.497	3.27241e-27	2	PSMB3
9.46392e-32	0.702679	0.945	0.708	3.35325e-27	2	UQCRQ
1.15836e-31	1.43997	0.678	0.348	4.1043e-27	2	NAALAD2
1.1625e-31	0.778623	0.931	0.669	4.11898e-27	2	TMEM97
3.3845e-31	0.730811	0.839	0.548	1.19919e-26	2	ENSMMUG00000003509
5.27516e-31	0.633836	0.858	0.574	1.86909e-26	2	ENSMMUG00000060474
5.77162e-31	0.662518	0.803	0.502	2.045e-26	2	POLR2G
9.11909e-31	0.717688	0.635	0.374	3.23107e-26	2	NFU1
9.13518e-31	0.59697	0.889	0.628	3.23678e-26	2	ENSMMUG00000054578
9.59997e-31	1.26203	0.769	0.481	3.40146e-26	2	MGARP
9.64543e-31	0.656375	0.932	0.669	3.41757e-26	2	POMP
1.16835e-30	1.0057	0.602	0.311	4.13969e-26	2	MRPL50
1.21756e-30	0.793678	0.771	0.462	4.31407e-26	2	NOSTRIN
1.81781e-30	1.15918	0.731	0.392	6.44086e-26	2	CD9
1.95725e-30	0.910396	0.738	0.428	6.93493e-26	2	CCNG1
2.09718e-30	0.622556	0.928	0.661	7.43071e-26	2	ENSMMUG00000053817
2.12038e-30	0.55223	0.907	0.66	7.51292e-26	2	ENSMMUG00000008417
2.34967e-30	0.537909	0.97	0.764	8.32534e-26	2	PFN1
2.36201e-30	0.960912	0.782	0.427	8.36907e-26	2	HPGD
2.56783e-30	0.676325	0.945	0.702	9.09832e-26	2	NDUFB5
2.96205e-30	1.24949	0.742	0.424	1.04951e-25	2	MRAP
5.83536e-30	0.924071	0.896	0.661	2.06759e-25	2	ALAS1
7.11072e-30	0.672194	0.714	0.449	2.51947e-25	2	TMEM70
8.15477e-30	0.823725	0.816	0.5	2.8894e-25	2	LIPA
9.35344e-30	0.850902	0.755	0.46	3.31411e-25	2	TM2D1
9.86898e-30	0.740224	0.927	0.682	3.49678e-25	2	TMEM59
2.18528e-29	0.607477	0.839	0.575	7.7429e-25	2	BUD23
2.56919e-29	0.84918	0.809	0.491	9.10317e-25	2	TXNDC17
2.71986e-29	0.689605	0.904	0.654	9.63701e-25	2	LAPTM4B
3.30359e-29	0.557005	0.976	0.817	1.17053e-24	2	ATP6V1G1
3.62277e-29	1.11698	0.639	0.343	1.28362e-24	2	ENSMMUG00000049499
5.34584e-29	0.645967	0.936	0.675	1.89414e-24	2	COX5A
5.41123e-29	0.791131	0.972	0.827	1.91731e-24	2	HMGN3
5.88649e-29	0.937603	0.68	0.383	2.0857e-24	2	MRPL39
6.93331e-29	0.573139	0.933	0.688	2.45661e-24	2	MRPL57
9.58325e-29	0.538736	0.89	0.64	3.39554e-24	2	SUMO1
1.00907e-28	0.770417	0.925	0.722	3.57533e-24	2	PLAAT3
1.10209e-28	0.55831	0.885	0.613	3.90491e-24	2	ATP6V1FNB
1.2558e-28	0.625852	0.902	0.632	4.44954e-24	2	ENSMMUG00000049556
1.86571e-28	0.681984	0.944	0.776	6.61057e-24	2	ARPC1A
2.63902e-28	0.779091	0.815	0.542	9.35057e-24	2	ISYNA1
5.68658e-28	0.556487	0.926	0.689	2.01487e-23	2	MRPL17
7.03069e-28	1.37171	0.595	0.313	2.49111e-23	2	RAB3A
8.06775e-28	1.44613	0.522	0.17	2.85857e-23	2	TYW3
9.85903e-28	0.566302	0.996	0.89	3.49325e-23	2	CYB5A
1.00385e-27	0.991923	0.758	0.463	3.55686e-23	2	PRR13
1.12936e-27	0.527811	0.92	0.649	4.00155e-23	2	RGS16
1.24973e-27	0.628239	0.932	0.713	4.42806e-23	2	PRXL2A
1.41773e-27	0.505726	0.903	0.657	5.02331e-23	2	ENY2
2.51572e-27	0.576907	0.848	0.576	8.91369e-23	2	TFG
2.79979e-27	0.525203	0.922	0.674	9.92021e-23	2	MDH2
2.85602e-27	0.591617	0.875	0.625	1.01194e-22	2	PTN
2.94824e-27	0.833465	0.82	0.528	1.04462e-22	2	BNIP3
2.96459e-27	1.05075	0.686	0.378	1.05041e-22	2	GLRX
4.99158e-27	0.710487	0.97	0.853	1.76862e-22	2	CYP17A1
5.22871e-27	1.44873	0.701	0.367	1.85264e-22	2	ANGPTL4
6.64391e-27	0.642684	0.913	0.642	2.35407e-22	2	GTF2H5
6.95088e-27	0.983009	0.7	0.395	2.46284e-22	2	ZNF330
7.85052e-27	0.5494	0.864	0.589	2.7816e-22	2	MRPL34
8.20742e-27	0.598292	0.963	0.733	2.90805e-22	2	CORO7
8.88768e-27	0.5741	0.882	0.616	3.14908e-22	2	TMBIM4
9.30155e-27	0.558356	0.818	0.557	3.29572e-22	2	NDUFAF3
1.1367e-26	0.656459	0.881	0.627	4.02754e-22	2	HADHB
1.14769e-26	1.03013	0.626	0.321	4.0665e-22	2	SPOCK3
1.15579e-26	0.791849	0.772	0.469	4.0952e-22	2	PSENEN
1.61063e-26	0.607489	0.797	0.521	5.70677e-22	2	GTF2A2
1.70289e-26	0.583149	0.917	0.666	6.03369e-22	2	PSMA2
1.97149e-26	0.580279	0.936	0.691	6.98537e-22	2	UQCRC1
2.98455e-26	0.634024	0.746	0.398	1.05748e-21	2	ENSMMUG00000062648
3.75068e-26	0.684436	0.819	0.548	1.32894e-21	2	DECR1
4.15803e-26	0.592411	0.859	0.591	1.47327e-21	2	CHMP2A
4.90757e-26	1.85253	0.458	0.164	1.73885e-21	2	B3GNT7
6.69343e-26	0.719031	0.888	0.634	2.37162e-21	2	HADHA
6.7007e-26	0.556554	0.891	0.645	2.37419e-21	2	CCT8
7.49868e-26	1.587	0.409	0.127	2.65693e-21	2	ENSMMUG00000053423
7.76465e-26	0.738691	0.781	0.501	2.75117e-21	2	CNIH4
1.00029e-25	0.594553	0.805	0.533	3.54424e-21	2	TMEM50A
1.02639e-25	0.678269	0.812	0.533	3.63672e-21	2	TAF10
1.06905e-25	0.712385	0.858	0.558	3.78784e-21	2	ESD
1.57783e-25	0.563431	0.913	0.673	5.59058e-21	2	HSDL2
2.71313e-25	0.751288	0.767	0.492	9.61318e-21	2	SERPINB1
2.74936e-25	0.753915	0.958	0.804	9.74154e-21	2	ACAD10
3.10463e-25	0.938774	0.964	0.782	1.10003e-20	2	CST3
3.16942e-25	0.532779	0.913	0.666	1.12299e-20	2	HSPA9
3.95579e-25	0.863773	0.723	0.445	1.40161e-20	2	NIT2
5.0048e-25	0.614924	0.805	0.541	1.7733e-20	2	MED8
6.22097e-25	0.603546	0.842	0.567	2.20421e-20	2	PSMA1
6.87467e-25	0.943066	0.679	0.368	2.43583e-20	2	CREG1
6.87514e-25	0.603794	0.99	0.823	2.436e-20	2	ENSMMUG00000016490
7.95832e-25	0.651373	0.894	0.659	2.81979e-20	2	MT3
1.10716e-24	0.58724	0.878	0.611	3.92291e-20	2	PPA1
1.48681e-24	0.617438	0.799	0.55	5.26805e-20	2	DEPDC5
1.55589e-24	0.740979	0.695	0.431	5.51283e-20	2	CCDC13
2.09567e-24	0.722094	0.42	0.219	7.42538e-20	2	GMNN
2.32669e-24	0.912861	0.545	0.288	8.24394e-20	2	MZT1
2.83856e-24	0.659292	0.911	0.658	1.00576e-19	2	NDUFS7
6.60875e-24	0.58336	0.735	0.455	2.34161e-19	2	RBIS
6.75528e-24	0.842121	0.533	0.275	2.39353e-19	2	SVIP
7.37163e-24	0.552984	0.94	0.711	2.61192e-19	2	SPINT2
8.0959e-24	0.589353	0.797	0.508	2.86854e-19	2	CD22
8.15692e-24	0.777586	0.73	0.446	2.89016e-19	2	UXS1
9.20556e-24	0.543517	0.827	0.551	3.26171e-19	2	ANAPC13
1.03372e-23	0.507055	0.79	0.548	3.66266e-19	2	TMED4
1.16354e-23	1.30617	0.504	0.22	4.12266e-19	2	ENSMMUG00000030422
1.25683e-23	0.617062	0.636	0.373	4.4532e-19	2	SURF2
1.30275e-23	1.12744	0.959	0.841	4.61591e-19	2	APOA1
1.356e-23	0.647444	0.927	0.735	4.80458e-19	2	FDXR
1.42289e-23	0.803929	0.761	0.466	5.0416e-19	2	ACTR10
1.57246e-23	1.22941	0.711	0.391	5.57154e-19	2	SERPINA5
1.83286e-23	0.583736	0.841	0.591	6.49418e-19	2	IMMT
2.3938e-23	0.586806	0.742	0.488	8.48172e-19	2	ATP6V1E1
3.30357e-23	0.503143	0.975	0.806	1.17052e-18	2	ATP5F1A
3.64074e-23	0.939119	0.578	0.322	1.28999e-18	2	NFS1
3.75203e-23	0.59567	0.818	0.563	1.32942e-18	2	RAB11A
3.83886e-23	1.00858	0.764	0.489	1.36018e-18	2	PYCARD
4.74926e-23	0.758986	0.897	0.668	1.68276e-18	2	CNN3
5.63807e-23	0.505659	0.917	0.689	1.99768e-18	2	SMS
6.02966e-23	0.546713	0.993	0.898	2.13643e-18	2	GSTM2
6.07354e-23	0.623761	0.697	0.45	2.15198e-18	2	UBE2S
6.25382e-23	0.86604	0.604	0.335	2.21585e-18	2	BDH2
6.37385e-23	0.591811	0.858	0.584	2.25838e-18	2	NDUFA5
6.95127e-23	0.693608	0.756	0.479	2.46297e-18	2	BST2
7.24937e-23	0.647657	0.773	0.529	2.5686e-18	2	ATP6AP2
7.78252e-23	0.758366	0.634	0.384	2.7575e-18	2	ISOC1
9.32762e-23	0.53609	0.825	0.558	3.30496e-18	2	PTRHD1
1.00706e-22	0.63456	0.699	0.448	3.56822e-18	2	AK3
1.06213e-22	1.05639	0.442	0.174	3.76334e-18	2	SERINC2
1.11838e-22	0.790293	0.753	0.445	3.96265e-18	2	CKB
1.19027e-22	0.558052	0.728	0.487	4.21735e-18	2	SUPT4H1
1.83895e-22	0.500219	0.934	0.703	6.51578e-18	2	PSMB5
1.97816e-22	0.905147	0.601	0.331	7.009e-18	2	ENSMMUG00000058612
2.64388e-22	0.723241	0.756	0.501	9.3678e-18	2	AQP11
2.80444e-22	0.568207	0.828	0.574	9.93668e-18	2	NDUFV1
3.46396e-22	0.661759	0.8	0.535	1.22735e-17	2	AAMDC
3.88202e-22	0.919611	0.726	0.442	1.37548e-17	2	OSTF1
4.49086e-22	0.503569	0.936	0.694	1.5912e-17	2	URGCP
7.84302e-22	0.657732	0.643	0.386	2.77894e-17	2	DCUN1D5
9.32443e-22	0.537253	0.627	0.387	3.30383e-17	2	TERF2IP
9.92811e-22	0.745722	0.773	0.49	3.51773e-17	2	UGP2
1.38594e-21	0.544904	0.802	0.511	4.91065e-17	2	NR2F6
1.39592e-21	0.549504	0.897	0.636	4.94603e-17	2	RER1
1.43956e-21	0.646743	0.883	0.616	5.10065e-17	2	RPS27L
1.63375e-21	0.632772	0.618	0.386	5.78871e-17	2	UFD1
1.70649e-21	0.523923	0.802	0.56	6.04644e-17	2	PDHB
1.77695e-21	0.537666	0.956	0.718	6.29607e-17	2	DUSP9
2.30346e-21	0.78047	0.598	0.361	8.16163e-17	2	TM2D2
3.12432e-21	0.523847	0.785	0.536	1.10701e-16	2	MRPL35
3.14477e-21	0.575012	0.819	0.577	1.11426e-16	2	PRDX4
4.09068e-21	0.560583	0.654	0.421	1.44941e-16	2	PSMD6
4.13819e-21	0.674995	0.75	0.464	1.46624e-16	2	PSME2
4.21547e-21	0.861181	0.594	0.322	1.49362e-16	2	CASP3
4.25092e-21	0.586087	0.7	0.458	1.50619e-16	2	ATP6V0D1
4.58863e-21	0.671584	0.762	0.5	1.62584e-16	2	MPC2
5.37253e-21	0.649601	0.87	0.596	1.9036e-16	2	ENSMMUG00000018287
5.98409e-21	0.574797	0.712	0.441	2.12028e-16	2	ETFRF1
7.02134e-21	0.526673	0.951	0.726	2.4878e-16	2	ADH5
7.08696e-21	0.585476	0.705	0.454	2.51105e-16	2	CMAS
7.21264e-21	0.56783	0.625	0.399	2.55558e-16	2	EMC2
8.94705e-21	0.598487	0.959	0.723	3.17012e-16	2	NDUFS8
1.08901e-20	0.546258	0.749	0.487	3.85857e-16	2	ZNF483
1.14338e-20	0.816499	0.72	0.436	4.05123e-16	2	ACADVL
1.19241e-20	0.546149	0.931	0.695	4.22494e-16	2	SPCS1
1.24874e-20	0.77389	0.847	0.583	4.42454e-16	2	TBC1D25
1.34087e-20	0.85158	0.556	0.325	4.75098e-16	2	SIAH2
1.57166e-20	0.758211	0.66	0.41	5.56871e-16	2	ENSMMUG00000050298
1.77162e-20	0.708714	0.713	0.442	6.27722e-16	2	IDH3G
1.84952e-20	0.641185	0.801	0.54	6.55324e-16	2	ACADM
2.35512e-20	0.530722	0.865	0.574	8.34466e-16	2	ENSMMUG00000012843
2.41451e-20	1.17082	0.518	0.22	8.5551e-16	2	ENSMMUG00000040870
2.57147e-20	0.593522	0.614	0.378	9.11122e-16	2	MRPL46
2.73905e-20	0.571063	0.809	0.546	9.70499e-16	2	ISCU
2.99607e-20	0.534908	0.523	0.327	1.06157e-15	2	COMMD10
3.20204e-20	0.712933	0.667	0.397	1.13455e-15	2	OSGIN1
3.25905e-20	0.512084	0.855	0.598	1.15475e-15	2	TXN2
3.42595e-20	0.674335	0.489	0.268	1.21388e-15	2	GNPNAT1
3.52207e-20	0.602759	0.803	0.539	1.24794e-15	2	FAM114A1
4.17826e-20	0.597817	0.81	0.571	1.48044e-15	2	SQSTM1
4.89984e-20	0.629159	0.762	0.49	1.73611e-15	2	MRPL16
5.30644e-20	0.990881	0.682	0.411	1.88018e-15	2	CTSA
6.22496e-20	0.681691	0.625	0.399	2.20563e-15	2	YPEL5
6.51769e-20	0.605106	0.787	0.539	2.30935e-15	2	CISD2
7.26071e-20	0.510741	0.68	0.441	2.57262e-15	2	PCMT1
7.95716e-20	1.27445	0.485	0.241	2.81938e-15	2	OMA1
8.89886e-20	0.503461	0.89	0.652	3.15305e-15	2	CCND3
9.06847e-20	0.739626	0.605	0.362	3.21314e-15	2	HSD17B11
1.0385e-19	0.692948	0.821	0.53	3.6796e-15	2	EIF4EBP1
1.4852e-19	0.999929	0.468	0.23	5.26235e-15	2	ENSMMUG00000006854
1.66062e-19	0.684392	0.789	0.529	5.88391e-15	2	EMC7
1.70762e-19	0.708611	0.822	0.571	6.05043e-15	2	ENSMMUG00000003060
1.7968e-19	0.827539	0.584	0.344	6.36641e-15	2	MESD
2.43667e-19	0.657918	0.867	0.607	8.63362e-15	2	TSC22D3
4.24207e-19	0.787154	0.587	0.34	1.50305e-14	2	NSMCE1
5.89762e-19	0.614304	0.654	0.397	2.08964e-14	2	MIS18A
7.55144e-19	0.620593	0.531	0.333	2.67563e-14	2	SPRYD7
7.7014e-19	0.574788	0.713	0.481	2.72876e-14	2	PRKAR2B
7.70332e-19	0.827293	0.494	0.258	2.72944e-14	2	CPA1
1.10516e-18	0.722298	0.687	0.424	3.91579e-14	2	NSDHL
1.65001e-18	0.643541	0.611	0.379	5.84633e-14	2	CYB561A3
1.73562e-18	0.700058	0.704	0.428	6.14965e-14	2	NECTIN2
1.82073e-18	0.805078	0.531	0.251	6.45123e-14	2	ALPL
1.85643e-18	0.829895	0.487	0.269	6.5777e-14	2	CD2AP
2.64897e-18	0.627212	0.628	0.39	9.38582e-14	2	ACADS
2.90604e-18	0.615016	0.577	0.357	1.02967e-13	2	PRSS35
3.02405e-18	0.682819	0.623	0.373	1.07148e-13	2	VAMP8
3.11045e-18	0.565954	0.664	0.437	1.1021e-13	2	ILVBL
3.19866e-18	0.561006	0.719	0.464	1.13335e-13	2	CEBPZOS
3.59002e-18	0.566668	0.719	0.479	1.27202e-13	2	M6PR
3.98497e-18	1.31899	0.426	0.175	1.41195e-13	2	HSD17B6
4.01277e-18	0.504965	0.768	0.524	1.42181e-13	2	PSMD7
5.00351e-18	0.775369	0.553	0.338	1.77284e-13	2	TOR3A
5.4017e-18	0.58313	0.673	0.416	1.91393e-13	2	ENSMMUG00000030317
5.42707e-18	0.548723	0.625	0.404	1.92292e-13	2	CIB1
7.29849e-18	0.540225	0.636	0.391	2.586e-13	2	GTF2F2
7.36386e-18	0.558371	0.738	0.483	2.60916e-13	2	SNX2
7.43074e-18	0.578513	0.674	0.436	2.63286e-13	2	MCTS1
8.07847e-18	0.655095	0.915	0.703	2.86236e-13	2	RARRES2
9.26585e-18	0.669115	0.911	0.715	3.28308e-13	2	HIPK1
9.71289e-18	0.884525	0.483	0.239	3.44147e-13	2	CYP27A1
1.1823e-17	0.595277	0.891	0.654	4.18914e-13	2	ACAA2
1.70029e-17	0.562822	0.615	0.394	6.02448e-13	2	DEGS1
2.40298e-17	0.570419	0.825	0.537	8.51425e-13	2	JTB
2.59968e-17	0.664773	0.542	0.326	9.21118e-13	2	ATAD1
3.10477e-17	0.505367	0.697	0.453	1.10008e-12	2	ENSMMUG00000053045
3.27089e-17	0.678842	0.685	0.451	1.15894e-12	2	ITFG1
3.35174e-17	0.519543	0.516	0.301	1.18759e-12	2	CXXC5
3.63899e-17	0.628494	0.596	0.371	1.28937e-12	2	ABHD10
3.73591e-17	0.604511	0.632	0.387	1.32371e-12	2	PLP2
4.26659e-17	1.01931	0.4	0.2	1.51174e-12	2	ENPP5
4.28872e-17	0.617407	0.703	0.463	1.51958e-12	2	DHRS7
4.57015e-17	0.675688	0.506	0.306	1.6193e-12	2	KLF3
4.62179e-17	0.766771	0.493	0.243	1.63759e-12	2	SH3BP5
5.83936e-17	0.535501	0.511	0.318	2.069e-12	2	ENSMMUG00000016193
7.14407e-17	0.595158	0.588	0.368	2.53129e-12	2	COA4
1.00284e-16	0.548022	0.888	0.696	3.55327e-12	2	SAT2
1.02876e-16	0.519075	0.704	0.474	3.64509e-12	2	TOMM22
1.1822e-16	0.538727	0.742	0.491	4.18878e-12	2	MRPS28
1.26697e-16	0.835669	0.691	0.429	4.48912e-12	2	ALG2
1.28473e-16	0.689197	0.692	0.459	4.55206e-12	2	S100A16
1.41271e-16	0.550633	0.673	0.415	5.0055e-12	2	TUSC3
1.55118e-16	0.577564	0.523	0.321	5.49615e-12	2	OPTN
1.64904e-16	1.13704	0.485	0.241	5.84289e-12	2	CREM
2.11304e-16	0.769801	0.471	0.268	7.48692e-12	2	PLTP
2.44793e-16	0.513598	0.575	0.352	8.67352e-12	2	ENSMMUG00000007465
3.28891e-16	0.590871	0.663	0.429	1.16533e-11	2	FH
5.21619e-16	0.679177	0.617	0.374	1.8482e-11	2	BLVRB
6.46583e-16	0.720283	0.681	0.428	2.29097e-11	2	ECI2
6.52858e-16	0.504642	0.932	0.748	2.31321e-11	2	ENSMMUG00000059261
6.66421e-16	0.566696	0.552	0.345	2.36126e-11	2	TMEM126A
6.71431e-16	0.722874	0.586	0.349	2.37901e-11	2	TMEM45A
6.83152e-16	0.755333	0.434	0.232	2.42054e-11	2	ENSMMUG00000012283
8.52661e-16	0.54579	0.723	0.476	3.02115e-11	2	SDF2
9.05099e-16	0.612018	0.844	0.605	3.20695e-11	2	ADCK5
9.68833e-16	0.649903	0.575	0.353	3.43277e-11	2	GCDH
1.02164e-15	0.614329	0.591	0.368	3.61988e-11	2	CIAPIN1
1.10227e-15	0.543625	0.762	0.504	3.90555e-11	2	HSD17B12
1.27844e-15	0.644405	0.562	0.351	4.52977e-11	2	PRPSAP2
1.35384e-15	0.767367	0.529	0.293	4.79693e-11	2	ENOSF1
1.4408e-15	0.569861	0.736	0.502	5.10506e-11	2	CTSL
1.74105e-15	0.655486	0.757	0.461	6.16889e-11	2	S100A10
1.80235e-15	0.552837	0.744	0.477	6.3861e-11	2	UBE2N
1.90871e-15	0.671113	0.566	0.331	6.76295e-11	2	TESC
1.9234e-15	0.506007	0.994	0.913	6.81501e-11	2	GSTM3
1.9979e-15	0.646554	0.574	0.359	7.07897e-11	2	HSDL1
1.99816e-15	0.513097	0.825	0.601	7.07988e-11	2	FABP3
2.05028e-15	0.564497	0.652	0.419	7.26454e-11	2	MRPL21
2.10663e-15	0.588589	0.575	0.37	7.46419e-11	2	SOD2
2.16125e-15	0.507905	0.677	0.457	7.65772e-11	2	FAM174C
2.56192e-15	0.548264	0.712	0.473	9.07738e-11	2	MPLKIP
3.04038e-15	0.52112	0.819	0.6	1.07727e-10	2	KRIT1
3.50462e-15	0.733246	0.593	0.36	1.24176e-10	2	KLHDC8B
4.19678e-15	0.586787	0.731	0.473	1.487e-10	2	MFGE8
4.49508e-15	0.546872	0.573	0.379	1.5927e-10	2	ODC1
4.54595e-15	0.67807	0.596	0.379	1.61072e-10	2	GLB1
4.78211e-15	0.689914	0.549	0.339	1.6944e-10	2	TIMM21
6.78196e-15	0.603628	0.57	0.356	2.40299e-10	2	CFAP298
7.5633e-15	0.795956	0.549	0.29	2.67983e-10	2	AMH
8.2027e-15	0.706325	0.478	0.29	2.90638e-10	2	CYRIB
8.46076e-15	0.586632	0.585	0.358	2.99782e-10	2	MPG
9.14141e-15	1.02085	0.442	0.229	3.23899e-10	2	PRMT3
1.12032e-14	0.62584	0.458	0.263	3.96953e-10	2	GGH
1.51521e-14	0.686903	0.523	0.299	5.36869e-10	2	ARPC5L
1.99557e-14	0.729608	0.476	0.278	7.0707e-10	2	ACAA1
2.01557e-14	0.531286	0.544	0.346	7.14156e-10	2	TUBA1C
2.10781e-14	0.735946	0.536	0.3	7.4684e-10	2	LEPROTL1
2.68655e-14	0.629666	0.611	0.383	9.51899e-10	2	ENSMMUG00000017209
2.72833e-14	0.521365	0.404	0.239	9.66702e-10	2	PIP4P1
3.24476e-14	0.721965	0.416	0.238	1.14968e-09	2	PPA2
4.78665e-14	0.67723	0.593	0.351	1.69601e-09	2	SBDS
5.06327e-14	1.04214	0.458	0.238	1.79402e-09	2	AIFM2
5.14253e-14	0.517145	0.597	0.384	1.8221e-09	2	TFB1M
5.77132e-14	0.678669	0.543	0.338	2.04489e-09	2	ENSMMUG00000011961
7.11309e-14	0.834377	0.443	0.249	2.52031e-09	2	SMIM13
8.39541e-14	0.501433	0.721	0.485	2.97466e-09	2	DLD
8.44757e-14	0.616998	0.502	0.302	2.99314e-09	2	TFB2M
9.0591e-14	0.722231	0.526	0.306	3.20982e-09	2	ME1
9.7891e-14	0.672374	0.54	0.325	3.46847e-09	2	RMDN1
9.96165e-14	0.622014	0.514	0.319	3.52961e-09	2	DNAJC1
1.26847e-13	0.598772	0.568	0.35	4.49445e-09	2	HSD17B7
1.29594e-13	0.551599	0.697	0.466	4.59178e-09	2	SYNGR2
1.76012e-13	0.563215	0.575	0.365	6.23645e-09	2	SNAPIN
2.12665e-13	0.629458	0.439	0.259	7.53513e-09	2	KLHL41
2.13458e-13	0.764173	0.56	0.324	7.56323e-09	2	SAT1
2.19637e-13	0.547122	0.617	0.396	7.78218e-09	2	HEXA
2.29013e-13	0.945943	0.441	0.216	8.1144e-09	2	CD36
2.76091e-13	0.511554	0.768	0.512	9.78246e-09	2	CAPZA2
3.32358e-13	0.561554	0.65	0.431	1.17761e-08	2	TRAP1
4.21781e-13	0.80881	0.478	0.26	1.49445e-08	2	ENSMMUG00000040638
4.37957e-13	0.592799	0.402	0.251	1.55177e-08	2	TIMM22
4.54046e-13	0.55565	0.562	0.328	1.60878e-08	2	ENSMMUG00000001210
5.12458e-13	1.16004	0.429	0.206	1.81574e-08	2	RGN
1.09148e-12	0.672086	0.53	0.319	3.86731e-08	2	CASP6
1.13642e-12	0.67275	0.447	0.25	4.02655e-08	2	OGFOD1
1.34623e-12	0.63712	0.479	0.286	4.76995e-08	2	TTC8
1.53078e-12	0.654271	0.463	0.27	5.42384e-08	2	ENSMMUG00000051027
1.7406e-12	0.512223	0.649	0.446	6.16731e-08	2	TCAF1
2.03488e-12	1.02985	0.401	0.208	7.21e-08	2	ENSMMUG00000007216
2.12826e-12	0.546571	0.553	0.365	7.54085e-08	2	MGST2
2.39552e-12	0.692164	0.408	0.233	8.48782e-08	2	JKAMP
2.705e-12	0.666906	0.532	0.334	9.58436e-08	2	STYXL1
2.76091e-12	0.910686	0.504	0.279	9.78246e-08	2	CTSH
4.13425e-12	0.79936	0.429	0.263	1.46485e-07	2	BPNT1
4.19768e-12	0.597976	0.501	0.3	1.48732e-07	2	KYAT3
5.46668e-12	0.631775	0.413	0.256	1.93695e-07	2	MRM3
6.87205e-12	0.580896	0.527	0.334	2.43491e-07	2	ABHD11
7.84671e-12	0.694563	0.435	0.251	2.78025e-07	2	INSIG1
7.85619e-12	0.646968	0.405	0.247	2.78361e-07	2	GCLC
7.97561e-12	0.703513	0.417	0.227	2.82592e-07	2	CBX4
8.52128e-12	0.519837	0.875	0.677	3.01926e-07	2	ENSMMUG00000054142
9.03028e-12	0.555328	0.805	0.597	3.19961e-07	2	SLC40A1
9.35282e-12	1.02478	0.429	0.224	3.31389e-07	2	MAN2A1
9.44703e-12	0.757862	0.517	0.296	3.34727e-07	2	GALK1
9.56796e-12	0.743746	0.574	0.341	3.39012e-07	2	CRELD1
1.0907e-11	0.591214	0.481	0.289	3.86458e-07	2	MACROH2A2
1.43521e-11	0.503897	0.553	0.339	5.08523e-07	2	ANAPC10
1.49541e-11	0.610816	0.55	0.338	5.29854e-07	2	C1H1orf50
1.49692e-11	0.5756	0.592	0.369	5.30389e-07	2	STARD10
1.50611e-11	0.504476	0.636	0.422	5.33646e-07	2	GET1
1.6726e-11	0.556401	0.527	0.342	5.92635e-07	2	CCNDBP1
1.77927e-11	0.520596	0.526	0.343	6.30433e-07	2	GPD1L
2.1947e-11	0.607797	0.526	0.344	7.77625e-07	2	LMBRD1
2.34518e-11	0.534912	0.418	0.245	8.30942e-07	2	EIF5A2
2.41771e-11	0.925466	0.499	0.266	8.56642e-07	2	ACOT7
2.46886e-11	0.509998	0.577	0.382	8.74768e-07	2	HIBCH
3.23914e-11	0.576308	0.46	0.268	1.14769e-06	2	COTL1
4.04068e-11	0.568505	0.414	0.251	1.43169e-06	2	ALG5
4.2352e-11	0.566488	0.533	0.336	1.50062e-06	2	NPTN
6.28579e-11	0.534742	0.477	0.291	2.22718e-06	2	ST3GAL4
6.83408e-11	0.728065	0.54	0.292	2.42145e-06	2	ENSMMUG00000062026
8.01042e-11	0.675113	0.405	0.234	2.83825e-06	2	TATDN1
1.04157e-10	0.657557	0.448	0.27	3.69049e-06	2	PTRH2
1.07616e-10	0.574059	0.475	0.293	3.81306e-06	2	ENSMMUG00000049089
1.49711e-10	0.633929	0.46	0.278	5.30457e-06	2	FUCA2
3.11116e-10	0.512321	0.487	0.302	1.10235e-05	2	SEPTIN6
3.30434e-10	0.560193	0.543	0.361	1.17079e-05	2	RNF149
3.50289e-10	0.707849	0.422	0.244	1.24115e-05	2	RGS3
3.63677e-10	0.618585	0.474	0.289	1.28858e-05	2	MAPRE3
6.51032e-10	0.562544	0.453	0.281	2.30674e-05	2	NXT1
7.46093e-10	0.674992	0.412	0.235	2.64356e-05	2	STARD3NL
8.23742e-10	0.705631	0.405	0.243	2.91868e-05	2	EMC9
1.34235e-09	0.593094	0.423	0.259	4.75621e-05	2	PTP4A1
1.34719e-09	0.628894	0.417	0.263	4.77337e-05	2	MCAT
1.42904e-09	0.64101	0.434	0.25	5.06339e-05	2	AMHR2
2.00719e-09	0.560839	0.425	0.251	7.11189e-05	2	PLRG1
2.24573e-09	0.64558	0.465	0.271	7.95709e-05	2	TMEM201
2.5116e-09	0.519777	0.568	0.389	8.89908e-05	2	MTCH2
4.11996e-09	0.507229	0.585	0.381	0.000145979	2	ETNK2
8.43946e-09	0.556562	0.525	0.337	0.000299027	2	RHBDD2
1.26349e-08	1.00221	0.4	0.202	0.00044768	2	SERPINI1
1.33519e-08	0.516222	0.456	0.296	0.000473083	2	SLC25A28
1.34736e-08	0.602128	0.44	0.265	0.000477396	2	TMEM254
1.79655e-08	0.506128	0.415	0.253	0.000636555	2	AOPEP
2.92342e-08	0.501764	0.43	0.278	0.00103583	2	ARHGAP18
3.94242e-08	0.632722	0.519	0.331	0.00139688	2	C1H1orf53
6.11506e-08	0.516111	0.427	0.27	0.00216669	2	GNPDA1
8.43882e-08	0.517867	0.581	0.356	0.00299004	2	GPX3
9.99653e-08	0.502974	0.418	0.252	0.00354197	2	COQ10A
1.13273e-07	0.507668	0.403	0.274	0.00401348	2	ZNRD2
1.41178e-07	0.525134	0.433	0.271	0.00500222	2	TFRC
1.61928e-07	0.500103	0.582	0.391	0.00573743	2	RWDD3
9.17922e-07	0.707658	0.476	0.292	0.0325238	2	ETFDH
9.98707e-07	0.516511	0.471	0.301	0.0353862	2	PARL

## Sheet: S3B. GO_cluster_2
Category	Term	Count	%	PValue	Genes	List Total	Pop Hits	Pop Total	Fold Enrichment	Bonferroni	Benjamini	FDR
GOTERM_CC_DIRECT	GO:0005739~mitochondrion	70	17.5879	2.92089e-19	MTCH2, ALAS1, ACAA2, TUSC3, ECI2, MRPL39, ETFA, TFB1M, MRPL35, TXN2, PYCARD, NFU1, ABHD10, ABHD11, AIFM2, FDXR, ME1, ACADM, ACAD10, CLIC1, ACADS, HIBCH, HSDL2, HSDL1, MRPL46, COQ10A, HADHB, CYP27A1, HADHA, MRPL50, PPA2, PTRH2, FDX1, UQCRC1, TMEM126A, JTB, MGARP, SQSTM1, DLD, GCDH, ENY2, FH, CUL5, ETFDH, AK3, PDHB, STYXL1, ADH5, MRM3, PRDX3, NFS1, ETFRF1, DECR1, HSPA9, TRAP1, URGCP, MDH1, IDH3G, M…	378	1067	19571	3.39668	1.07781e-16	1.07781e-16	1.05736e-16
KEGG_PATHWAY	mcc01100:Metabolic pathways	85	21.3568	2.44805e-13	ACADVL, CMAS, ALAS1, ACAA2, UXS1, HEXA, TECR, SAT2, SAT1, NSDHL, ENOSF1, ME1, GNPNAT1, ACADM, ACAA1, ATP6V1E1, ACADS, HIBCH, ATP6V1G1, ACOT7, ATP6V0E1, GPX3, ALG5, ALG2, NDUFC2, PLAAT3, HADHB, CYP27A1, HADHA, NDUFS8, NDUFS7, DAD1, SMS, RGN, UQCRC1, BLVRB, ALDOA, ATP6V0D1, DLD, GCDH, FH, ISYNA1, PLA2G1B, NDUFB5, MGST3, ODC1, MGST2, HSD17B12, PDHB, HSD17B6, HSD17B11, COX5A, ADH5, CYP17A1, NFS1, ATP…	218	1668	9300	2.17395	6.26699e-11	6.29149e-11	5.75292e-11
GOTERM_CC_DIRECT	GO:0005743~mitochondrial inner membrane	25	6.28141	2.50897e-09	GCDH, ACADVL, ALAS1, NDUFB5, ETFDH, OMA1, GHITM, COX5A, PARL, TMEM201, SLC25A28, CYP11A1, MPC2, TIMM17A, SLC25A43, TRAP1, NDUFA5, DONSON, NDUFC2, IMMT, ATP5F1C, HADHB, CYP27A1, HADHA, NDUFAF3	378	291	19571	4.44804	9.25811e-07	4.62905e-07	4.54124e-07
GOTERM_BP_DIRECT	GO:0033539~fatty acid beta-oxidation using acyl-CoA dehydrogenase	7	1.75879	2.04185e-08	GCDH, ACADVL, ETFDH, ETFA, ACADM, ACAD10, ACADS	349	11	18129	33.0563	2.84018e-05	2.83818e-05	2.8198e-05
KEGG_PATHWAY	mcc00190:Oxidative phosphorylation	20	5.02513	6.54999e-08	ATP5PF, ATP6V1G1, ATP6V0E1, NDUFA5, NDUFA4, NDUFB5, NDUFA2, NDUFC2, ATP5F1C, COX5A, ATP5F1A, NDUFS8, NDUFS7, PPA2, PPA1, UQCRQ, UQCRC1, ATP6V1E1, ATP6V0D1, NDUFV1	218	187	9300	4.56263	1.67678e-05	8.41673e-06	7.69623e-06
GOTERM_BP_DIRECT	GO:0006694~steroid biosynthetic process	8	2.01005	2.36277e-07	NSDHL, STAR, CYP11A1, FDX1, FDXR, KRIT1, HSD17B12, CYP17A1	349	24	18129	17.3152	0.000328608	0.000164213	0.00016315
KEGG_PATHWAY	mcc05014:Amyotrophic lateral sclerosis	30	7.53769	2.42528e-07	NXT1, NDUFB5, COX5A, ACTB, ATP5F1A, PSMD6, PSMB5, PSMD7, PSMB3, CASP3, NDUFV1, ATP5PF, NDUFA5, GPX3, NDUFA4, NDUFA2, NDUFC2, ATP5F1C, SOD1, PSMA4, NDUFS8, NDUFS7, PSMA1, UQCRQ, PSMA2, UQCRC1, PFN1, SQSTM1, ACTR10, OPTN	218	432	9300	2.96254	6.20851e-05	2.07765e-05	1.8998e-05
KEGG_PATHWAY	mcc05016:Huntington disease	27	6.78392	3.26148e-07	NDUFB5, COX5A, ATP5F1A, PSMD6, PSMB5, PSMD7, PSMB3, CASP3, POLR2G, NDUFV1, ATP5PF, NDUFA5, GPX3, NDUFA4, NDUFA2, NDUFC2, SOD2, ATP5F1C, SOD1, PSMA4, NDUFS8, NDUFS7, PSMA1, UQCRQ, PSMA2, UQCRC1, ACTR10	218	364	9300	3.16438	8.34903e-05	2.0955e-05	1.91612e-05
KEGG_PATHWAY	mcc00071:Fatty acid degradation	10	2.51256	6.05767e-07	HADHB, GCDH, HADHA, ACADVL, ACAA2, ECI2, ACADM, ACAA1, ACADS, ADH5	218	44	9300	9.69558	0.000155064	2.9817e-05	2.72645e-05
KEGG_PATHWAY	mcc05012:Parkinson disease	25	6.28141	6.96116e-07	NDUFB5, COX5A, TXN2, ATP5F1A, PSMD6, PSMB5, PSMD7, PSMB3, CASP3, NDUFV1, TRAP1, ATP5PF, NDUFA5, NDUFA4, NDUFA2, NDUFC2, ATP5F1C, SOD1, PSMA4, NDUFS8, NDUFS7, PSMA1, UQCRQ, PSMA2, UQCRC1	218	330	9300	3.23186	0.00017819	2.9817e-05	2.72645e-05
GOTERM_CC_DIRECT	GO:0005759~mitochondrial matrix	16	4.0201	8.07684e-07	TRAP1, FH, ALAS1, MDH2, AK3, ETFA, TFB2M, TFB1M, SOD2, NFS1, ABHD11, FDX1, ACADM, ACAD10, DLD, ISCU	378	166	19571	4.99037	0.000297991	9.93451e-05	9.74605e-05
GOTERM_MF_DIRECT	GO:0042802~identical protein binding	47	11.809	8.43949e-07	ACADVL, ALAS1, HPGD, PON2, MGST2, SAT2, SAT1, MESD, ACTB, ADH5, MRM3, PRDX3, UGP2, PRPSAP2, PRDX4, TFG, CASP6, LEPROTL1, MPC2, ESD, ME1, GNPNAT1, C16H17ORF49, ACADM, APOE, DECR1, GSTM3, GSTM2, HSBP1, GPX3, TAF10, ANXA4, C1H1ORF50, SOD2, CD2AP, SOD1, MRAP, MIS18A, GNPDA1, SUB1, PSME2, MAPRE3, ANGPTL4, DEPDC5, ALDOA, SQSTM1, OPTN	343	1119	17810	2.18091	0.000466595	0.000466704	0.000459108
GOTERM_BP_DIRECT	GO:0008203~cholesterol metabolic process	10	2.51256	2.64305e-06	CYP27A1, NSDHL, PIP4P1, STAR, CYP11A1, FDX1, FDXR, KRIT1, APOA1, APOE	349	62	18129	8.37832	0.00366974	0.00122461	0.00121668
KEGG_PATHWAY	mcc01212:Fatty acid metabolism	10	2.51256	5.07699e-06	HADHB, HADHA, ACADVL, ACAA2, TECR, ACADM, HSD17B12, ACAA1, ACADS, MCAT	218	56	9300	7.61796	0.00129887	0.000186398	0.000170442
KEGG_PATHWAY	mcc05020:Prion disease	23	5.77889	8.15826e-06	ATP5PF, NDUFA5, NDUFA4, NDUFB5, NDUFA2, NDUFC2, ATP5F1C, COX5A, SOD1, PSMD6, ATP5F1A, PSMD7, NDUFS8, PSMA4, PSMB5, NDUFS7, PSMA1, PSMB3, PSMA2, UQCRQ, CASP3, UQCRC1, NDUFV1	218	329	9300	2.98235	0.00208634	0.000262084	0.000239649
GOTERM_BP_DIRECT	GO:0032981~mitochondrial respiratory chain complex I assembly	9	2.26131	1.08239e-05	NDUFS8, NDUFS7, NDUFA5, NDUFB5, NDUFA2, TMEM126A, NDUFC2, NDUFAF3, TIMM21	349	56	18129	8.34839	0.0149434	0.00376131	0.00373696
GOTERM_CC_DIRECT	GO:0005762~mitochondrial large ribosomal subunit	9	2.26131	1.11537e-05	MRPL50, MRPL16, MRPL17, MRPL39, MRPL34, MRPL57, MRPL35, MRPL46, MRPL21	378	56	19571	8.321	0.00410729	0.00102893	0.00100941
KEGG_PATHWAY	mcc03050:Proteasome	9	2.26131	1.52833e-05	PSMD6, PSMD7, PSMA4, PSMB5, PSMA1, PSMB3, PSMA2, POMP, PSME2	218	49	9300	7.83561	0.00390491	0.000436423	0.000399064
GOTERM_MF_DIRECT	GO:0050660~flavin adenine dinucleotide binding	9	2.26131	2.06759e-05	GCDH, ACADVL, AIFM2, ILVBL, ETFA, ACADM, ACAD10, DLD, ACADS	343	61	17810	7.66095	0.0113688	0.00571689	0.00562385
KEGG_PATHWAY	mcc05208:Chemical carcinogenesis - reactive oxygen species	20	5.02513	2.21355e-05	GSTM3, ATP5PF, GSTM2, NDUFA5, NDUFA4, NDUFB5, MGST3, NDUFA2, NDUFC2, MGST2, ATP5F1C, SOD2, COX5A, SOD1, ATP5F1A, NDUFS8, NDUFS7, UQCRQ, UQCRC1, NDUFV1	218	275	9300	3.10259	0.00565073	0.000568883	0.000520185
GOTERM_MF_DIRECT	GO:0051287~NAD binding	7	1.75879	5.7464e-05	BDH2, HPGD, IDH3G, PRMT3, ME1, GPD1L, NDUFV1	343	36	17810	10.0964	0.0312789	0.0105925	0.0104201
KEGG_PATHWAY	mcc01200:Carbon metabolism	13	3.26633	6.15375e-05	FH, MDH1, MDH2, IDH3G, PDHB, ADH5, ESD, RGN, ME1, ALDOA, DLD, ACADS, HIBCH	218	133	9300	4.16983	0.0156307	0.00143774	0.00131467
GOTERM_BP_DIRECT	GO:0006979~response to oxidative stress	9	2.26131	9.37027e-05	PRDX3, GCLC, NDUFS8, PRDX4, PSMB5, GPX3, ETFDH, APOE, CD2AP	349	75	18129	6.23347	0.122209	0.0260493	0.0258807
GOTERM_CC_DIRECT	GO:0070062~extracellular exosome	11	2.76382	0.000118592	TSG101, ACOT7, TFRC, PPA1, CD9, APOE, ALDOA, CLIC1, ITM2B, NECTIN2, RAB11A	378	121	19571	4.70683	0.0428191	0.00875206	0.00858604
KEGG_PATHWAY	mcc05022:Pathways of neurodegeneration - multiple diseases	28	7.03518	0.000143086	NDUFB5, COX5A, ATP5F1A, PSMD6, PSMB5, PSMD7, PSMB3, CASP3, NDUFV1, TRAP1, ATP5PF, NDUFA5, GPX3, NDUFA4, NDUFA2, NDUFC2, ATP5F1C, SOD1, PSMA4, NDUFS8, NDUFS7, PSMA1, UQCRQ, PSMA2, UQCRC1, SQSTM1, ACTR10, OPTN	218	541	9300	2.20794	0.0359697	0.00306442	0.0028021
GOTERM_BP_DIRECT	GO:0006635~fatty acid beta-oxidation	7	1.75879	0.000182785	HADHB, HADHA, ACAA2, BDH2, ACADM, ACAA1, DECR1	349	44	18129	8.26407	0.224524	0.0423453	0.0420711
KEGG_PATHWAY	mcc05415:Diabetic cardiomyopathy	17	4.27136	0.000192032	ATP5PF, NDUFA5, NDUFA4, NDUFB5, NDUFA2, NDUFC2, PDHB, ATP5F1C, COX5A, ATP5F1A, NDUFS8, NDUFS7, UQCRQ, MPC2, UQCRC1, CD36, NDUFV1	218	245	9300	2.96012	0.0479759	0.00379632	0.00347135
KEGG_PATHWAY	mcc00280:Valine, leucine and isoleucine degradation	8	2.01005	0.000211606	HADHB, HADHA, ACAA2, ACADM, ACAA1, DLD, ACADS, HIBCH	218	53	9300	6.43933	0.0527354	0.00388448	0.00355195
GOTERM_MF_DIRECT	GO:0003988~acetyl-CoA C-acyltransferase activity	4	1.00503	0.000231986	HADHB, ACAA2, CUL5, ACAA1	343	7	17810	29.671	0.120413	0.032072	0.0315501
KEGG_PATHWAY	mcc04979:Cholesterol metabolism	8	2.01005	0.000238371	CYP27A1, STAR, APOA1, CD36, APOE, ANGPTL4, LIPA, PLTP	218	54	9300	6.32008	0.0592051	0.00405015	0.00370344
KEGG_PATHWAY	mcc05010:Alzheimer disease	24	6.03015	0.000252149	PSENEN, ATP5PF, NDUFA5, NDUFA4, NDUFB5, NDUFA2, NDUFC2, ATP5F1C, COX5A, PSMD6, ATP5F1A, PSMD7, NDUFS8, PSMA4, PSMB5, NDUFS7, PSMA1, PSMB3, PSMA2, UQCRQ, CASP3, UQCRC1, APOE, NDUFV1	218	442	9300	2.31641	0.0625186	0.00405015	0.00370344
KEGG_PATHWAY	mcc00062:Fatty acid elongation	6	1.50754	0.000350602	HADHB, HADHA, ACOT7, ACAA2, TECR, HSD17B12	218	27	9300	9.48012	0.0858586	0.00530028	0.00484656
KEGG_PATHWAY	mcc03320:PPAR signaling pathway	9	2.26131	0.000407456	CYP27A1, FABP3, ME1, APOA1, CD36, ANGPTL4, ACADM, ACAA1, PLTP	218	77	9300	4.9863	0.0990719	0.00581756	0.00531956
GOTERM_MF_DIRECT	GO:0051536~iron-sulfur cluster binding	5	1.25628	0.000507457	NFU1, NFS1, DPH2, ETFDH, CIAPIN1	343	20	17810	12.981	0.244741	0.0498664	0.0490548
GOTERM_MF_DIRECT	GO:0003995~acyl-CoA dehydrogenase activity	4	1.00503	0.000541046	GCDH, ACADVL, ACAD10, ACADS	343	9	17810	23.0774	0.258648	0.0498664	0.0490548
KEGG_PATHWAY	mcc00480:Glutathione metabolism	8	2.01005	0.000565385	GSTM3, GCLC, GSTM2, GPX3, MGST3, ODC1, SMS, MGST2	218	62	9300	5.50459	0.134787	0.00764758	0.00699292
GOTERM_CC_DIRECT	GO:0005839~proteasome core complex	5	1.25628	0.000625575	PSMA4, PSMB5, PSMA1, PSMB3, PSMA2	378	21	19571	12.3274	0.206189	0.0384729	0.0377431
GOTERM_CC_DIRECT	GO:0005764~lysosome	13	3.26633	0.000804795	RAB3A, HEXA, FUCA2, TMEM97, LIPA, TMEM59, SNX2, GLB1, CTSL, CREG1, CTSH, SQSTM1, CTSC	378	210	19571	3.20513	0.257022	0.0424242	0.0416194
KEGG_PATHWAY	mcc04714:Thermogenesis	17	4.27136	0.000882467	COA4, ATP5PF, NDUFA5, NDUFA4, NDUFB5, NDUFA2, NDUFC2, ATP5F1C, COX5A, ACTB, ATP5F1A, NDUFS8, NDUFS7, UQCRQ, UQCRC1, NDUFAF3, NDUFV1	218	281	9300	2.58089	0.202291	0.0113397	0.010369
GOTERM_CC_DIRECT	GO:0005789~endoplasmic reticulum membrane	27	6.78392	0.000969093	TUSC3, EIF5A2, TECR, CISD2, MGST2, HSD17B12, CNN3, CYP17A1, KRIT1, GET1, TMED4, CYB5A, STARD3NL, RHBDD2, ATP6AP2, ALG5, MED8, ALG2, SVIP, DHRS7, LMBRD1, SPCS1, ILVBL, TBC1D25, TMBIM6, DEGS1, CNIH4	378	692	19571	2.02013	0.300765	0.0446994	0.0438515
KEGG_PATHWAY	mcc00020:Citrate cycle (TCA cycle)	6	1.50754	0.00121156	FH, MDH1, IDH3G, MDH2, PDHB, DLD	218	35	9300	7.31324	0.266808	0.014623	0.0133713
KEGG_PATHWAY	mcc00620:Pyruvate metabolism	7	1.75879	0.00125178	FH, MDH1, MDH2, ME1, PDHB, DLD, ADH5	218	52	9300	5.74277	0.274327	0.014623	0.0133713
KEGG_PATHWAY	mcc00520:Amino sugar and nucleotide sugar metabolism	7	1.75879	0.00138457	UGP2, CMAS, GNPDA1, UXS1, HEXA, GNPNAT1, GALK1	218	53	9300	5.63441	0.298612	0.015471	0.0141467
KEGG_PATHWAY	mcc04142:Lysosome	11	2.76382	0.00150638	CTSA, LAPTM4B, GLB1, CTSL, HEXA, FUCA2, M6PR, CTSH, ATP6V0D1, LIPA, CTSC	218	139	9300	3.37601	0.320179	0.0161309	0.01475
